# Supplementary material for: In silico identification of natural products from Traditional Chinese Medicine for cancer immunotherapy
Source: Sci Rep. 2021 Feb 8;11:3332. doi: 10.1038/s41598-021-82857-2 (PMC7870934; doi:10.1038/s41598-021-82857-2)
Supplement: Supplementary file 1 — Supplementary Information. [file 41598_2021_82857_MOESM1_ESM.zip]

Archive with 14 entries (13 files):
- Supplementary material/
- Supplementary material/Figure S1.tif
- Supplementary material/Figure S2.tif
- Supplementary material/Figure S3.tif
- Supplementary material/Figure S4.tif
- Supplementary material/Legends of Supplementary materialn.docx
- Supplementary material/Table S1.xlsx
- Supplementary material/Table S2.xlsx
- Supplementary material/Table S3.xlsx
- Supplementary material/Table S4.docx
- Supplementary material/Table S5.xlsx
- Supplementary material/Table S6.xlsx
- Supplementary material/Table S7.xlsx
- Supplementary material/Table S8.xlsx
