# Supplementary material for: In silico identification of natural products from Traditional Chinese Medicine for cancer immunotherapy
Source: Sci Rep. 2021 Feb 8;11:3332. doi: 10.1038/s41598-021-82857-2 (PMC7870934; doi:10.1038/s41598-021-82857-2)
Supplement: Supplementary file 1 — Supplementary Information. [file 41598_2021_82857_MOESM1_ESM.zip › Supplementary material/Table S1.xlsx]

## Sheet: herbs
herb_Chinese name	herb_pinyin name	herb_scientific name (Flora reipublicae popluaris sinicae)	R	adjusted P-value (q)	Negative logarithm of q	Order category
厚朴	HOU PO	Magnolia officinalis	0.521953	1e-200	200	Ranales
橘核	JU HE	Citrus reticulata	0.0672435	3.01707e-149	148.52	Rutales
香橼	XIANG YUAN	Citrus medica	0.0672435	3.01707e-149	148.52	Rutales
枳壳	ZHI KE	Citrus aurantium	0.0672435	3.01707e-149	148.52	Rutales
枳实	ZHI SHI	Citrus aurantium	0.0672435	3.01707e-149	148.52	Rutales
橘红	JU HONG	Citrus maxima,Tomentosa	0.0691695	2.38955e-148	147.622	Rutales
莪术	E ZHU	Curcuma zedoaria	0.276974	4.1091e-111	110.386	Others
姜黄	JIANG HUANG	Curcuma longa	0.276974	4.1091e-111	110.386	Others
蓖麻子	BI MA ZI	Ricinus communis	0.0587206	4.21725e-81	80.375	Others
老鹳草	LAO GUAN CAO	Lotus corniculatus,Geranium nepalense	0.0500884	3.94749e-56	55.4037	Others
巴豆	BA DOU	Croton tiglium	0.25041	1.37164e-51	50.8628	Others
绿豆	LV DOU	Vigna radiata	0.0545455	8.01561e-49	48.0961	Rosales
赤小豆	CHI XIAO DOU	Vigna umbellata	0.0545455	8.01561e-49	48.0961	Rosales
芦荟	LU HUI	Aloe vera,chinensis	0.0888786	3.46733e-36	35.46	Others
冬凌草	DONG LING CAO	Rabdosia rubescens	0.345946	1.19655e-34	33.9221	Tubiflorae
亚麻子	YA MA ZI	Linum usitatissimum	0.0744113	3.82895e-24	23.4169	Others
茵陈	YIN CHEN	Artemisia capillaris	0.0825826	5.35759e-22	21.271	Campanulales
鸦胆子	YA DAN ZI	Brucea javanica	0.462963	8.38366e-22	21.0766	Rutales
两头尖	LIANG TOU JIAN	Anemone raddeana,Aconitum flavum	0.0668524	3.75264e-21	20.4257	Ranales
白花蛇舌草	BAI HUA SHE SHE CAO	Hedyotis diffusa	0.5	4.52246e-20	19.3446	Others
贯叶连翘	GUAN YE LIAN QIAO	Hypericum perforatum	0.0784175	2.37763e-18	17.6239	Others
贯叶金丝桃	GUAN YE JIN SI TAO	Hypericum perforatum	0.0784175	2.37763e-18	17.6239	Others
昆布	KUN BU	Laminaria japonica	0.0554217	2.91538e-17	16.5353	Others
水飞蓟	SHUI FEI JI	Silybum marianum	0.227158	1.83172e-16	15.7371	Campanulales
葛根	GE GEN	Pueraria lobata	0.0531595	1.23415e-14	13.9086	Rosales
丁香	DING XIANG	Syzygium aromaticum	0.0698413	6.58842e-11	10.1812	Others
苦参	KU SHEN	Sophora flavescens	0.257862	6.76111e-11	10.17	Rosales
斑蝥	BAN MAO	Mylabris phalerata, Mylabris cichorii	0.615385	1.04502e-09	8.98087	Others
茜草	QIAN CAO	Rubia cordifolia	0.213043	3.63556e-09	8.43943	Others
紫草	ZI CAO	Lithospermum erythrorhizon	0.287823	4.94266e-09	8.30604	Tubiflorae
沙棘	SHA JI	Hippophae rhamnoides	0.0546875	1.10651e-08	7.95604	Others
酸枣仁	SUAN ZAO REN	Ziziphus jujuba,spinosa	0.078056	1.22527e-08	7.91177	Others
葫芦巴	HU LU BA	Trigonella foenum-graecum	0.0662177	1.52032e-08	7.81807	Rosales
绿茶	LV CHA	Folium camelliae sinensis	0.0681818	2.70271e-08	7.5682	Others
熟地黄	SHU DI HUANG	Rehmannia glutinosa	0.0529101	5.06034e-08	7.29582	Tubiflorae
重楼	CHONG LOU	Paris polyphylla	0.30198	8.87926e-08	7.05162	Others
黄芩	HUANG QIN	Scutellaria baicalensis	0.191721	1.33448e-07	6.87469	Tubiflorae
鬼针草	GUI ZHEN CAO	Bidens pilosa	0.0562249	3.04435e-06	5.51651	Campanulales
枸杞子	GOU QI ZI	Lycium chinense	0.0759219	3.61528e-06	5.44186	Tubiflorae
狼毒	LANG DU	Euphorbia fischeriana	0.388889	1.56331e-05	4.80595	Others
积雪草	JI XUE CAO	Centella asiatica	0.0737813	2.13754e-05	4.67009	Umbelliflorae
小茴香	XIAO HUI XIANG	Schizonepeta tenuifolia, Foeniculum vulgare	0.0638686	2.21299e-05	4.65502	Umbelliflorae
白屈菜	BAI QU CAI	Chelidonium majus	0.245552	5.96922e-05	4.22408	Others
黑豆	HEI DOU	Ribes nigrum	0.0940012	6.80037e-05	4.16747	Rosales
石上柏	SHI SHANG BAI	Selaginella doederleinii	0.555556	8.1874e-05	4.08685	Others
桑白皮	SANG BAI PI	Morus alba	0.0734633	0.00010432	3.98163	Others
桑叶	SANG YE	Morus alba	0.0734633	0.00010432	3.98163	Others
桑枝	SANG ZHI	Morus alba	0.0734633	0.00010432	3.98163	Others
马齿苋	MA CHI XIAN	Portulaca oleracea	0.061674	0.000116437	3.93391	Others
昆明山海棠	KUN MING SHAN HAI TANG	Tripterygium hypoglaucum	0.178444	0.000132619	3.8774	Others
雷公藤	LEI GONG TENG	Tripterygium wilfordii	0.178444	0.000132619	3.8774	Others
荷叶	HE YE	Nelumbo nucifera	0.0673077	0.00018421	3.73469	Ranales
莲子心	LIAN ZI XIN	Nelumbo nucifera	0.0673077	0.00018421	3.73469	Ranales
远志	YUAN ZHI	Polygala tenuifolia	0.062212	0.000248912	3.60395	Rutales
金银花	JIN YIN HUA	Lonicera japonica	0.0588235	0.000266851	3.57373	Others
丹参	DAN SHEN	Salvia miltiorrhiza	0.104934	0.000284285	3.54625	Tubiflorae
人参	REN SHEN	Panax ginseng	0.116912	0.00067824	3.16862	Umbelliflorae
人参叶	REN SHEN YE	Panax ginseng	0.116912	0.00067824	3.16862	Umbelliflorae
绞股蓝	JIAO GU LAN	Gynostemma pentaphyllum	0.219444	0.000885183	3.05297	Others
槲寄生	HU JI SHENG	Viscum coloratum	0.304762	0.000946949	3.02367	Others
南蛇藤果	NAN SHE TENG GUO	Celastrus orbiculatus	0.342466	0.00113466	2.94513	Others
穿心莲	CHUAN XIN LIAN	Andrographis paniculata	0.188729	0.00148206	2.82914	Tubiflorae
紫苏	ZI SU	Perilla frutescens	0.0661376	0.0038509	2.41444	Tubiflorae
西洋参	XI YANG SHEN	Panax quinquefolium	0.0528455	0.00636001	2.19654	Umbelliflorae
栀子	ZHI ZI	Gardenia jasminoides	0.0666667	0.00695733	2.15756	Others
木香	MU XIANG	Inula racemosa	0.197095	0.0087678	2.05711	Campanulales
