# Supplementary material for: In silico identification of natural products from Traditional Chinese Medicine for cancer immunotherapy
Source: Sci Rep. 2021 Feb 8;11:3332. doi: 10.1038/s41598-021-82857-2 (PMC7870934; doi:10.1038/s41598-021-82857-2)
Supplement: Supplementary file 1 — Supplementary Information. [file 41598_2021_82857_MOESM1_ESM.zip › Supplementary material/Table S2.xlsx]

## Sheet: Compound-target interactions
Pubchem_CID	Canonical_smiles	Inchikey	Gene Entrez ID	Targets (Coding gene offical symbol)
CID753	C(C(CO)O)O	PEDCQBHIVMGVHV-UHFFFAOYSA-N	3689	ITGB2
CID2355	COC1=C2C=CC(=O)OC2=CC3=C1C=CO3	BGEBZHIAGXMEMV-UHFFFAOYSA-N	3553	IL1B
CID2519	CN1C=NC2=C1C(=O)N(C(=O)N2C)C	RYYVLZVUVIJVGH-UHFFFAOYSA-N	3586	IL10
CID2703	C[N+]1=C2C(=C3C=CC(=C(C3=C1)OC)OC)C=CC4=CC5=C(C=C42)OCO5	LLEJIEBFSOEYIV-UHFFFAOYSA-N	3553	IL1B
CID3220	CC1=CC2=C(C(=C1)O)C(=O)C3=C(C2=O)C=C(C=C3O)O	RHMXXJGYXNZAPX-UHFFFAOYSA-N	3553	IL1B
CID5208	CC(=CCC(C1=CC(=O)C2=C(C=CC(=C2C1=O)O)O)O)C	NEZONWMXZKDMKF-UHFFFAOYSA-N	3586	IL10
CID5208	CC(=CCC(C1=CC(=O)C2=C(C=CC(=C2C1=O)O)O)O)C	NEZONWMXZKDMKF-UHFFFAOYSA-N	6352	CCL5
CID6115	C1=CC=C(C=C1)N	PAYRUJLWNCNPSJ-UHFFFAOYSA-N	3552	IL1A
CID8141	CCCCCCCCC	BKIMMITUMNQMOS-UHFFFAOYSA-N	3552	IL1A
CID10168	C1=CC2=C(C(=C1)O)C(=O)C3=C(C2=O)C=C(C=C3O)C(=O)O	FCDLCPWAQCPTKC-UHFFFAOYSA-N	3146	HMGB1
CID10168	C1=CC2=C(C(=C1)O)C(=O)C3=C(C2=O)C=C(C=C3O)C(=O)O	FCDLCPWAQCPTKC-UHFFFAOYSA-N	3553	IL1B
CID10207	C1=CC2=C(C(=C1)O)C(=O)C3=C(C2=O)C=C(C=C3O)CO	YDQWDHRMZQUTBA-UHFFFAOYSA-N	3553	IL1B
CID10228	CC(=CCC1=C(C=CC2=C1OC(=O)C=C2)OC)C	MBRLOUHOWLUMFF-UHFFFAOYSA-N	3553	IL1B
CID10364	CC1=C(C=C(C=C1)C(C)C)O	RECUKUPTGUEGMW-UHFFFAOYSA-N	3440	IFNA2
CID10494	CC1(CCC2(CCC3(C(=CCC4C3(CCC5C4(CCC(C5(C)C)O)C)C)C2C1)C)C(=O)O)C	MIJYXULNPSFWEK-GTOFXWBISA-N	3553	IL1B
CID10494	CC1(CCC2(CCC3(C(=CCC4C3(CCC5C4(CCC(C5(C)C)O)C)C)C2C1)C)C(=O)O)C	MIJYXULNPSFWEK-GTOFXWBISA-N	3586	IL10
CID10607	COC1=CC(=CC(=C1OC)OC)C2C3C(COC3=O)C(C4=CC5=C(C=C24)OCO5)O	YJGVMLPVUAXIQN-XVVDYKMHSA-N	3553	IL1B
CID64945	CC1CCC2(CCC3(C(=CCC4C3(CCC5C4(CCC(C5(C)C)O)C)C)C2C1C)C)C(=O)O	WCGUUGGRBIKTOS-GPOJBZKASA-N	3553	IL1B
CID68077	COC1=CC=C(C=C1)C2=CC(=O)C3=C(O2)C(=C(C(=C3OC)OC)OC)OC	ULSUXBXHSYSGDT-UHFFFAOYSA-N	3586	IL10
CID72276	C1C(C(OC2=CC(=CC(=C21)O)O)C3=CC(=C(C=C3)O)O)O	PFTAWBLQPZVEMU-UKRRQHHQSA-N	3552	IL1A
CID73078	CN1CCC2=CC(=C3C=C2C1CC4=CC=C(C=C4)OC5=C(C=CC(=C5)CC6C7=C(O3)C(=C(C=C7CCN6C)OC)OC)OC)OC	WVTKBKWTSCPRNU-KYJUHHDHSA-N	3458	IFNG
CID73078	CN1CCC2=CC(=C3C=C2C1CC4=CC=C(C=C4)OC5=C(C=CC(=C5)CC6C7=C(O3)C(=C(C=C7CCN6C)OC)OC)OC)OC	WVTKBKWTSCPRNU-KYJUHHDHSA-N	3586	IL10
CID176	CC(=O)O	QTBSBXVTEAMEQO-UHFFFAOYSA-N	3586	IL10
CID206	C(C1C(C(C(C(O1)O)O)O)O)O	WQZGKKKJIJFFOK-UHFFFAOYSA-N	3458	IFNG
CID206	C(C1C(C(C(C(O1)O)O)O)O)O	WQZGKKKJIJFFOK-UHFFFAOYSA-N	3592	IL12A
CID206	C(C1C(C(C(C(O1)O)O)O)O)O	WQZGKKKJIJFFOK-UHFFFAOYSA-N	3689	ITGB2
CID899	CC(=O)NC1C(C(C(OC1O)CO)O)O	OVRNDRQMDRJTHS-UHFFFAOYSA-N	3440	IFNA2
CID899	CC(=O)NC1C(C(C(OC1O)CO)O)O	OVRNDRQMDRJTHS-UHFFFAOYSA-N	3458	IFNG
CID899	CC(=O)NC1C(C(C(OC1O)CO)O)O	OVRNDRQMDRJTHS-UHFFFAOYSA-N	3553	IL1B
CID899	CC(=O)NC1C(C(C(OC1O)CO)O)O	OVRNDRQMDRJTHS-UHFFFAOYSA-N	3592	IL12A
CID899	CC(=O)NC1C(C(C(OC1O)CO)O)O	OVRNDRQMDRJTHS-UHFFFAOYSA-N	3689	ITGB2
CID6770	C1CN2CC3=C(CC2C4=CC5=C(C=C41)OCO5)C=CC6=C3OCO6	UXYJCYXWJGAKQY-UHFFFAOYSA-N	3553	IL1B
CID8181	CCCCCCCCCCCCCCCC(=O)OC	FLIACVVOZYBSBS-UHFFFAOYSA-N	3586	IL10
CID72936	CC(=CCC(CC1=C2C(=C(C=C1O)O)C(=O)CC(O2)C3=C(C=C(C=C3)O)O)C(=C)C)C	XRYVAQQLDYTHCL-CMJOXMDJSA-N	3553	IL1B
CID73296	CC1C(C(C(C(O1)OC2C(C(COC2OC3CCC4(C(C3(C)CO)CCC5(C4CC=C6C5(CCC7(C6CC(CC7)(C)C)C(=O)O)C)C)C)O)O)O)O)O	KEOITPILCOILGM-LLJOFIFVSA-N	3553	IL1B
CID73296	CC1C(C(C(C(O1)OC2C(C(COC2OC3CCC4(C(C3(C)CO)CCC5(C4CC=C6C5(CCC7(C6CC(CC7)(C)C)C(=O)O)C)C)C)O)O)O)O)O	KEOITPILCOILGM-LLJOFIFVSA-N	3586	IL10
CID82313	CC(=O)NC1C(C(C(OC1O)CO)O)O	OVRNDRQMDRJTHS-PVFLNQBWSA-N	3689	ITGB2
CID100771	C=CCC1=CC=C(C=C1)OC2=CC(=CC(=C2O)O)CC=C	OPGPFZQBCIAFLI-UHFFFAOYSA-N	3553	IL1B
CID100771	C=CCC1=CC=C(C=C1)OC2=CC(=CC(=C2O)O)CC=C	OPGPFZQBCIAFLI-UHFFFAOYSA-N	3627	CXCL10
CID107848	COC(=O)C1=COC(C2C1CC=C2CO)OC3C(C(C(C(O3)CO)O)O)O	IBFYXTRXDNAPMM-BVTMAQQCSA-N	3553	IL1B
CID108062	CC1CCC2(CCC3(C(=CCC4C3(CCC5C4(CC(C(C5(C)CO)O)O)C)C)C2C1C)C)C(=O)OC6C(C(C(C(O6)COC7C(C(C(C(O7)CO)OC8C(C(C(C(O8)C)O)O)O)O)O)O)O)O	WYQVAPGDARQUBT-UHFFFAOYSA-N	3586	IL10
CID108130	CC1CC2=CC3=C(C(=C2C4=C(C(=C(C=C4CC1C)OC)OC)OC)OC)OCO3	RTZKSTLPRTWFEV-UHFFFAOYSA-N	3458	IFNG
CID119307	CC(=CCCC(C)(C1CCC2(C1C(CC3C2(CCC4C3(CCC(C4(C)C)OC5C(C(C(C(O5)CO)O)O)O)C)C)O)C)O)C	CKUVNOCSBYYHIS-IRFFNABBSA-N	3458	IFNG
CID119307	CC(=CCCC(C)(C1CCC2(C1C(CC3C2(CCC4C3(CCC(C4(C)C)OC5C(C(C(C(O5)CO)O)O)O)C)C)O)C)O)C	CKUVNOCSBYYHIS-IRFFNABBSA-N	3553	IL1B
CID162464	COC1=C(C=CC(=C1)C2=CC(=O)C3=C(C(=C(C=C3O2)OC)OC)O)O	VKOSQMWSWLZQPA-UHFFFAOYSA-N	3586	IL10
CID185698	C(C1C(C(C(C(O1)O)O)O)O)O	WQZGKKKJIJFFOK-PQMKYFCFSA-N	3592	IL12A
CID185698	C(C1C(C(C(C(O1)O)O)O)O)O	WQZGKKKJIJFFOK-PQMKYFCFSA-N	3689	ITGB2
CID226371	COC1=CC(=CC(=C1OC2C(C(C(C(O2)CO)O)O)O)OC)C3C4COC(C4CO3)C5=CC(=C(C(=C5)OC)OC6C(C(C(C(O6)CO)O)O)O)OC	FFDULTAFAQRACT-UHFFFAOYSA-N	3553	IL1B
CID439680	C(C1C(C(C(C(O1)O)O)O)O)O	WQZGKKKJIJFFOK-RWOPYEJCSA-N	3458	IFNG
CID439680	C(C1C(C(C(C(O1)O)O)O)O)O	WQZGKKKJIJFFOK-RWOPYEJCSA-N	3592	IL12A
CID439680	C(C1C(C(C(C(O1)O)O)O)O)O	WQZGKKKJIJFFOK-RWOPYEJCSA-N	3689	ITGB2
CID441923	CC(=CCCC(C)(C1CCC2(C1C(CC3C2(CC(C4C3(CCC(C4(C)C)O)C)OC5C(C(C(C(O5)CO)O)O)O)C)O)C)OC6C(C(C(C(O6)CO)O)O)O)C	YURJSTAIMNSZAE-HHNZYBFYSA-N	3553	IL1B
CID441923	CC(=CCCC(C)(C1CCC2(C1C(CC3C2(CC(C4C3(CCC(C4(C)C)O)C)OC5C(C(C(C(O5)CO)O)O)O)C)O)C)OC6C(C(C(C(O6)CO)O)O)O)C	YURJSTAIMNSZAE-HHNZYBFYSA-N	3586	IL10
CID442424	COC(=O)C1=COC(C2C1CC=C2CO)O	AZKVWQKMDGGDSV-BCMRRPTOSA-N	3553	IL1B
CID445154	C1=CC(=CC=C1C=CC2=CC(=CC(=C2)O)O)O	LUKBXSAWLPMMSZ-OWOJBTEDSA-N	3146	HMGB1
CID445154	C1=CC(=CC=C1C=CC2=CC(=CC(=C2)O)O)O	LUKBXSAWLPMMSZ-OWOJBTEDSA-N	3552	IL1A
CID445154	C1=CC(=CC=C1C=CC2=CC(=CC(=C2)O)O)O	LUKBXSAWLPMMSZ-OWOJBTEDSA-N	3553	IL1B
CID445154	C1=CC(=CC=C1C=CC2=CC(=CC(=C2)O)O)O	LUKBXSAWLPMMSZ-OWOJBTEDSA-N	3586	IL10
CID445354	CC1=C(C(CCC1)(C)C)C=CC(=CC=CC(=CCO)C)C	FPIPGXGPPPQFEQ-OVSJKPMPSA-N	3586	IL10
CID447466	CC=CC=O	MLUCVPSAIODCQM-NSCUHMNNSA-N	3458	IFNG
CID447466	CC=CC=O	MLUCVPSAIODCQM-NSCUHMNNSA-N	3586	IL10
CID479503	CC(=CCC(C1=CC(=O)C2=C(C=CC(=C2C1=O)O)O)O)C	NEZONWMXZKDMKF-SNVBAGLBSA-N	3146	HMGB1
CID479503	CC(=CCC(C1=CC(=O)C2=C(C=CC(=C2C1=O)O)O)O)C	NEZONWMXZKDMKF-SNVBAGLBSA-N	3553	IL1B
CID636822	CC=CC1=CC(=C(C=C1OC)OC)OC	RKFAZBXYICVSKP-AATRIKPKSA-N	3553	IL1B
CID637511	C1=CC=C(C=C1)C=CC=O	KJPRLNWUNMBNBZ-QPJJXVBHSA-N	3553	IL1B
CID638024	C1CCN(CC1)C(=O)C=CC=CC2=CC3=C(C=C2)OCO3	MXXWOMGUGJBKIW-YPCIICBESA-N	3553	IL1B
CID969516	COC1=C(C=CC(=C1)C=CC(=O)CC(=O)C=CC2=CC(=C(C=C2)O)OC)O	VFLDPWHFBUODDF-FCXRPNKRSA-N	3553	IL1B
CID1548994	COC1=C(C=CC(=C1)C2C(OC3=C(O2)C=C(C=C3)C4C(C(=O)C5=C(C=C(C=C5O4)O)O)O)CO)O	SEBFKMXJBCUCAI-WAABAYLZSA-N	3553	IL1B
CID5280343	C1=CC(=C(C=C1C2=C(C(=O)C3=C(C=C(C=C3O2)O)O)O)O)O	REFJWTPEDVJJIY-UHFFFAOYSA-N	3458	IFNG
CID5280343	C1=CC(=C(C=C1C2=C(C(=O)C3=C(C=C(C=C3O2)O)O)O)O)O	REFJWTPEDVJJIY-UHFFFAOYSA-N	3552	IL1A
CID5280343	C1=CC(=C(C=C1C2=C(C(=O)C3=C(C=C(C=C3O2)O)O)O)O)O	REFJWTPEDVJJIY-UHFFFAOYSA-N	3553	IL1B
CID5280343	C1=CC(=C(C=C1C2=C(C(=O)C3=C(C=C(C=C3O2)O)O)O)O)O	REFJWTPEDVJJIY-UHFFFAOYSA-N	3586	IL10
CID5280343	C1=CC(=C(C=C1C2=C(C(=O)C3=C(C=C(C=C3O2)O)O)O)O)O	REFJWTPEDVJJIY-UHFFFAOYSA-N	3627	CXCL10
CID5280445	C1=CC(=C(C=C1C2=CC(=O)C3=C(C=C(C=C3O2)O)O)O)O	IQPNAANSBPBGFQ-UHFFFAOYSA-N	3458	IFNG
CID5280445	C1=CC(=C(C=C1C2=CC(=O)C3=C(C=C(C=C3O2)O)O)O)O	IQPNAANSBPBGFQ-UHFFFAOYSA-N	3553	IL1B
CID5280445	C1=CC(=C(C=C1C2=CC(=O)C3=C(C=C(C=C3O2)O)O)O)O	IQPNAANSBPBGFQ-UHFFFAOYSA-N	3586	IL10
CID5280460	COC1=C(C=C2C(=C1)C=CC(=O)O2)O	RODXRVNMMDRFIK-UHFFFAOYSA-N	3553	IL1B
CID5280569	C1=CC(=C(C2=C1C=CC(=O)O2)O)O	ATEFPOUAMCWAQS-UHFFFAOYSA-N	3553	IL1B
CID5280863	C1=CC(=CC=C1C2=C(C(=O)C3=C(C=C(C=C3O2)O)O)O)O	IYRMWMYZSQPJKC-UHFFFAOYSA-N	3146	HMGB1
CID5280863	C1=CC(=CC=C1C2=C(C(=O)C3=C(C=C(C=C3O2)O)O)O)O	IYRMWMYZSQPJKC-UHFFFAOYSA-N	3553	IL1B
CID5280961	C1=CC(=CC=C1C2=COC3=CC(=CC(=C3C2=O)O)O)O	TZBJGXHYKVUXJN-UHFFFAOYSA-N	3553	IL1B
CID5281614	C1=CC(=C(C=C1C2=C(C(=O)C3=C(O2)C=C(C=C3)O)O)O)O	XHEFDIBZLJXQHF-UHFFFAOYSA-N	3553	IL1B
CID5281643	C1=CC(=C(C=C1C2=C(C(=O)C3=C(C=C(C=C3O2)O)O)OC4C(C(C(C(O4)CO)O)O)O)O)O	OVSQVDMCBVZWGM-DTGCRPNFSA-N	3553	IL1B
CID5281670	C1=CC(=C(C=C1O)O)C2=C(C(=O)C3=C(C=C(C=C3O2)O)O)O	YXOLAZRVSSWPPT-UHFFFAOYSA-N	3553	IL1B
CID5281670	C1=CC(=C(C=C1O)O)C2=C(C(=O)C3=C(C=C(C=C3O2)O)O)O	YXOLAZRVSSWPPT-UHFFFAOYSA-N	3586	IL10
CID5281672	C1=C(C=C(C(=C1O)O)O)C2=C(C(=O)C3=C(C=C(C=C3O2)O)O)O	IKMDFBPHZNJCSN-UHFFFAOYSA-N	3553	IL1B
CID5281781	COC1=CC=C(C=C1)C2=COC3=C(C2=O)C(=C(C(=C3)O)OC)O	VOOFPOMXNLNEOF-UHFFFAOYSA-N	3553	IL1B
CID5281811	COC1=C(C2=C(C=C1O)OC=C(C2=O)C3=CC=C(C=C3)O)O	OBBCRPUNCUPUOS-UHFFFAOYSA-N	3553	IL1B
CID5281847	CC1=C(C(=C(C(=C1O)C(=O)C)O)CC2=C(C(=C3C(=C2O)C=CC(O3)(C)C)C(=O)C=CC4=CC=CC=C4)O)O	DEZFNHCVIZBHBI-ZHACJKMWSA-N	3553	IL1B
CID5282102	C1=CC(=CC=C1C2=C(C(=O)C3=C(C=C(C=C3O2)O)O)OC4C(C(C(C(O4)CO)O)O)O)O	JPUKWEQWGBDDQB-QSOFNFLRSA-N	3553	IL1B
CID5318517	CC12CCC(C(C1CCC(=C)C2CC=C3C(COC3=O)O)(C)CO)O	BOJKULTULYSRAS-OTESTREVSA-N	3440	IFNA2
CID5318517	CC12CCC(C(C1CCC(=C)C2CC=C3C(COC3=O)O)(C)CO)O	BOJKULTULYSRAS-OTESTREVSA-N	3458	IFNG
CID5318517	CC12CCC(C(C1CCC(=C)C2CC=C3C(COC3=O)O)(C)CO)O	BOJKULTULYSRAS-OTESTREVSA-N	3553	IL1B
CID5318517	CC12CCC(C(C1CCC(=C)C2CC=C3C(COC3=O)O)(C)CO)O	BOJKULTULYSRAS-OTESTREVSA-N	3627	CXCL10
CID5372367	COC1=CC(=CC2=C1OC(C2CO)C3=CC(=C(C=C3)O)OC)C=CCO	KUSXBOZNRPQEON-ONEGZZNKSA-N	3553	IL1B
CID5459308	CN1CCC23CC(=O)C(=CC2C1CC4=C3C(=C(C=C4)OC)O)OC	INYYVPJSBIVGPH-QHRIQVFBSA-N	3458	IFNG
CID5459308	CN1CCC23CC(=O)C(=CC2C1CC4=C3C(=C(C=C4)OC)O)OC	INYYVPJSBIVGPH-QHRIQVFBSA-N	3553	IL1B
CID9898279	CC(=CCCC(C)(C1CCC2(C1C(CC3C2(CCC4C3(CCC(C4(C)C)OC5C(C(C(C(O5)CO)O)O)OC6C(C(C(C(O6)CO)O)O)O)C)C)O)C)OC7C(C(C(C(O7)COC8C(C(C(C(O8)CO)O)O)O)O)O)O)C	GZYPWOGIYAIIPV-JBDTYSNRSA-N	3553	IL1B
CID10812923	CC(=CCC(CC1=C2C(=C(C=C1O)OC)C(=O)CC(O2)C3=C(C=C(C=C3)O)O)C(=C)C)C	LTTQKYMNTNISSZ-KESSSICBSA-N	3586	IL10
CID12855917	CC(=CCCC(C)(C1CCC2(C1C(CC3C2(CC(C4C3(CCC(C4(C)C)O)C)OC5C(C(C(C(O5)CO)O)O)O)C)O)C)O)C	RAQNTCRNSXYLAH-UHFFFAOYSA-N	3553	IL1B
CID12855917	CC(=CCCC(C)(C1CCC2(C1C(CC3C2(CC(C4C3(CCC(C4(C)C)O)C)OC5C(C(C(C(O5)CO)O)O)O)C)O)C)O)C	RAQNTCRNSXYLAH-UHFFFAOYSA-N	3586	IL10
CID798	C1=CC=C2C(=C1)C=CN2	SIKJAQJRHWYJAI-UHFFFAOYSA-N	3458	IFNG
CID114850	C1CC2C3CCC[N+]4(C3C(CCC4)CN2C(=O)C1)[O-]	XVPBINOPNYFXID-LHDUFFHYSA-N	3146	HMGB1
CID753	C(C(CO)O)O	PEDCQBHIVMGVHV-UHFFFAOYSA-N	1432	MAPK14
CID753	C(C(CO)O)O	PEDCQBHIVMGVHV-UHFFFAOYSA-N	1499	CTNNB1
CID753	C(C(CO)O)O	PEDCQBHIVMGVHV-UHFFFAOYSA-N	1956	EGFR
CID753	C(C(CO)O)O	PEDCQBHIVMGVHV-UHFFFAOYSA-N	3454	IFNAR1
CID753	C(C(CO)O)O	PEDCQBHIVMGVHV-UHFFFAOYSA-N	3717	JAK2
CID753	C(C(CO)O)O	PEDCQBHIVMGVHV-UHFFFAOYSA-N	3958	LGALS3
CID753	C(C(CO)O)O	PEDCQBHIVMGVHV-UHFFFAOYSA-N	7098	TLR3
CID753	C(C(CO)O)O	PEDCQBHIVMGVHV-UHFFFAOYSA-N	51311	TLR8
CID1045	C(CCN)CN	KIDHWZJUCRJVML-UHFFFAOYSA-N	7097	TLR2
CID2353	COC1=C(C2=C[N+]3=C(C=C2C=C1)C4=CC5=C(C=C4CC3)OCO5)OC	YBHILYKTIRIUTE-UHFFFAOYSA-N	1432	MAPK14
CID2353	COC1=C(C2=C[N+]3=C(C=C2C=C1)C4=CC5=C(C=C4CC3)OCO5)OC	YBHILYKTIRIUTE-UHFFFAOYSA-N	6774	STAT3
CID2353	COC1=C(C2=C[N+]3=C(C=C2C=C1)C4=CC5=C(C=C4CC3)OCO5)OC	YBHILYKTIRIUTE-UHFFFAOYSA-N	7157	TP53
CID2355	COC1=C2C=CC(=O)OC2=CC3=C1C=CO3	BGEBZHIAGXMEMV-UHFFFAOYSA-N	3569	IL6
CID2355	COC1=C2C=CC(=O)OC2=CC3=C1C=CO3	BGEBZHIAGXMEMV-UHFFFAOYSA-N	3716	JAK1
CID2355	COC1=C2C=CC(=O)OC2=CC3=C1C=CO3	BGEBZHIAGXMEMV-UHFFFAOYSA-N	3717	JAK2
CID2355	COC1=C2C=CC(=O)OC2=CC3=C1C=CO3	BGEBZHIAGXMEMV-UHFFFAOYSA-N	6774	STAT3
CID2519	CN1C=NC2=C1C(=O)N(C(=O)N2C)C	RYYVLZVUVIJVGH-UHFFFAOYSA-N	1499	CTNNB1
CID2519	CN1C=NC2=C1C(=O)N(C(=O)N2C)C	RYYVLZVUVIJVGH-UHFFFAOYSA-N	3569	IL6
CID2519	CN1C=NC2=C1C(=O)N(C(=O)N2C)C	RYYVLZVUVIJVGH-UHFFFAOYSA-N	7157	TP53
CID2703	C[N+]1=C2C(=C3C=CC(=C(C3=C1)OC)OC)C=CC4=CC5=C(C=C42)OCO5	LLEJIEBFSOEYIV-UHFFFAOYSA-N	7157	TP53
CID3220	CC1=CC2=C(C(=C1)O)C(=O)C3=C(C2=O)C=C(C=C3O)O	RHMXXJGYXNZAPX-UHFFFAOYSA-N	3569	IL6
CID3220	CC1=CC2=C(C(=C1)O)C(=O)C3=C(C2=O)C=C(C=C3O)O	RHMXXJGYXNZAPX-UHFFFAOYSA-N	6774	STAT3
CID3220	CC1=CC2=C(C(=C1)O)C(=O)C3=C(C2=O)C=C(C=C3O)O	RHMXXJGYXNZAPX-UHFFFAOYSA-N	7157	TP53
CID3893	CCCCCCCCCCCC(=O)O	POULHZVOKOAJMA-UHFFFAOYSA-N	3569	IL6
CID5208	CC(=CCC(C1=CC(=O)C2=C(C=CC(=C2C1=O)O)O)O)C	NEZONWMXZKDMKF-UHFFFAOYSA-N	3569	IL6
CID5208	CC(=CCC(C1=CC(=O)C2=C(C=CC(=C2C1=O)O)O)O)C	NEZONWMXZKDMKF-UHFFFAOYSA-N	7157	TP53
CID6115	C1=CC=C(C=C1)N	PAYRUJLWNCNPSJ-UHFFFAOYSA-N	3569	IL6
CID10168	C1=CC2=C(C(=C1)O)C(=O)C3=C(C2=O)C=C(C=C3O)C(=O)O	FCDLCPWAQCPTKC-UHFFFAOYSA-N	1432	MAPK14
CID10168	C1=CC2=C(C(=C1)O)C(=O)C3=C(C2=O)C=C(C=C3O)C(=O)O	FCDLCPWAQCPTKC-UHFFFAOYSA-N	3569	IL6
CID10207	C1=CC2=C(C(=C1)O)C(=O)C3=C(C2=O)C=C(C=C3O)CO	YDQWDHRMZQUTBA-UHFFFAOYSA-N	7157	TP53
CID10228	CC(=CCC1=C(C=CC2=C1OC(=O)C=C2)OC)C	MBRLOUHOWLUMFF-UHFFFAOYSA-N	3569	IL6
CID10364	CC1=C(C=C(C=C1)C(C)C)O	RECUKUPTGUEGMW-UHFFFAOYSA-N	7097	TLR2
CID10494	CC1(CCC2(CCC3(C(=CCC4C3(CCC5C4(CCC(C5(C)C)O)C)C)C2C1)C)C(=O)O)C	MIJYXULNPSFWEK-GTOFXWBISA-N	1432	MAPK14
CID10494	CC1(CCC2(CCC3(C(=CCC4C3(CCC5C4(CCC(C5(C)C)O)C)C)C2C1)C)C(=O)O)C	MIJYXULNPSFWEK-GTOFXWBISA-N	3569	IL6
CID10494	CC1(CCC2(CCC3(C(=CCC4C3(CCC5C4(CCC(C5(C)C)O)C)C)C2C1)C)C(=O)O)C	MIJYXULNPSFWEK-GTOFXWBISA-N	6774	STAT3
CID10494	CC1(CCC2(CCC3(C(=CCC4C3(CCC5C4(CCC(C5(C)C)O)C)C)C2C1)C)C(=O)O)C	MIJYXULNPSFWEK-GTOFXWBISA-N	7157	TP53
CID11005	CCCCCCCCCCCCCC(=O)O	TUNFSRHWOTWDNC-UHFFFAOYSA-N	7097	TLR2
CID31553	COC1=C(C=CC(=C1)C2C(OC3=C(O2)C=C(C=C3)C4C(C(=O)C5=C(C=C(C=C5O4)O)O)O)CO)O	SEBFKMXJBCUCAI-HKTJVKLFSA-N	1956	EGFR
CID31553	COC1=C(C=CC(=C1)C2C(OC3=C(O2)C=C(C=C3)C4C(C(=O)C5=C(C=C(C=C5O4)O)O)O)CO)O	SEBFKMXJBCUCAI-HKTJVKLFSA-N	6774	STAT3
CID64945	CC1CCC2(CCC3(C(=CCC4C3(CCC5C4(CCC(C5(C)C)O)C)C)C2C1C)C)C(=O)O	WCGUUGGRBIKTOS-GPOJBZKASA-N	1956	EGFR
CID64945	CC1CCC2(CCC3(C(=CCC4C3(CCC5C4(CCC(C5(C)C)O)C)C)C2C1C)C)C(=O)O	WCGUUGGRBIKTOS-GPOJBZKASA-N	3569	IL6
CID64945	CC1CCC2(CCC3(C(=CCC4C3(CCC5C4(CCC(C5(C)C)O)C)C)C2C1C)C)C(=O)O	WCGUUGGRBIKTOS-GPOJBZKASA-N	3716	JAK1
CID64945	CC1CCC2(CCC3(C(=CCC4C3(CCC5C4(CCC(C5(C)C)O)C)C)C2C1C)C)C(=O)O	WCGUUGGRBIKTOS-GPOJBZKASA-N	3717	JAK2
CID64945	CC1CCC2(CCC3(C(=CCC4C3(CCC5C4(CCC(C5(C)C)O)C)C)C2C1C)C)C(=O)O	WCGUUGGRBIKTOS-GPOJBZKASA-N	6774	STAT3
CID64945	CC1CCC2(CCC3(C(=CCC4C3(CCC5C4(CCC(C5(C)C)O)C)C)C2C1C)C)C(=O)O	WCGUUGGRBIKTOS-GPOJBZKASA-N	7157	TP53
CID68077	COC1=CC=C(C=C1)C2=CC(=O)C3=C(O2)C(=C(C(=C3OC)OC)OC)OC	ULSUXBXHSYSGDT-UHFFFAOYSA-N	1432	MAPK14
CID72276	C1C(C(OC2=CC(=CC(=C21)O)O)C3=CC(=C(C=C3)O)O)O	PFTAWBLQPZVEMU-UKRRQHHQSA-N	3569	IL6
CID72303	C=CCC1=CC(=C(C=C1)O)C2=CC(=C(C=C2)O)CC=C	FVYXIJYOAGAUQK-UHFFFAOYSA-N	1432	MAPK14
CID72303	C=CCC1=CC(=C(C=C1)O)C2=CC(=C(C=C2)O)CC=C	FVYXIJYOAGAUQK-UHFFFAOYSA-N	1956	EGFR
CID72303	C=CCC1=CC(=C(C=C1)O)C2=CC(=C(C=C2)O)CC=C	FVYXIJYOAGAUQK-UHFFFAOYSA-N	6774	STAT3
CID72303	C=CCC1=CC(=C(C=C1)O)C2=CC(=C(C=C2)O)CC=C	FVYXIJYOAGAUQK-UHFFFAOYSA-N	7157	TP53
CID72344	COC1=C(C=C(C=C1)C2=CC(=O)C3=C(O2)C(=C(C(=C3OC)OC)OC)OC)OC	MRIAQLRQZPPODS-UHFFFAOYSA-N	1432	MAPK14
CID72344	COC1=C(C=C(C=C1)C2=CC(=O)C3=C(O2)C(=C(C(=C3OC)OC)OC)OC)OC	MRIAQLRQZPPODS-UHFFFAOYSA-N	3569	IL6
CID72344	COC1=C(C=C(C=C1)C2=CC(=O)C3=C(O2)C(=C(C(=C3OC)OC)OC)OC)OC	MRIAQLRQZPPODS-UHFFFAOYSA-N	7157	TP53
CID73078	CN1CCC2=CC(=C3C=C2C1CC4=CC=C(C=C4)OC5=C(C=CC(=C5)CC6C7=C(O3)C(=C(C=C7CCN6C)OC)OC)OC)OC	WVTKBKWTSCPRNU-KYJUHHDHSA-N	3716	JAK1
CID73078	CN1CCC2=CC(=C3C=C2C1CC4=CC=C(C=C4)OC5=C(C=CC(=C5)CC6C7=C(O3)C(=C(C=C7CCN6C)OC)OC)OC)OC	WVTKBKWTSCPRNU-KYJUHHDHSA-N	3717	JAK2
CID73078	CN1CCC2=CC(=C3C=C2C1CC4=CC=C(C=C4)OC5=C(C=CC(=C5)CC6C7=C(O3)C(=C(C=C7CCN6C)OC)OC)OC)OC	WVTKBKWTSCPRNU-KYJUHHDHSA-N	6774	STAT3
CID73078	CN1CCC2=CC(=C3C=C2C1CC4=CC=C(C=C4)OC5=C(C=CC(=C5)CC6C7=C(O3)C(=C(C=C7CCN6C)OC)OC)OC)OC	WVTKBKWTSCPRNU-KYJUHHDHSA-N	7157	TP53
CID177	CC=O	IKHGUXGNUITLKF-UHFFFAOYSA-N	3717	JAK2
CID206	C(C1C(C(C(C(O1)O)O)O)O)O	WQZGKKKJIJFFOK-UHFFFAOYSA-N	1956	EGFR
CID206	C(C1C(C(C(C(O1)O)O)O)O)O	WQZGKKKJIJFFOK-UHFFFAOYSA-N	3958	LGALS3
CID206	C(C1C(C(C(C(O1)O)O)O)O)O	WQZGKKKJIJFFOK-UHFFFAOYSA-N	4179	CD46
CID206	C(C1C(C(C(C(O1)O)O)O)O)O	WQZGKKKJIJFFOK-UHFFFAOYSA-N	7098	TLR3
CID206	C(C1C(C(C(C(O1)O)O)O)O)O	WQZGKKKJIJFFOK-UHFFFAOYSA-N	51311	TLR8
CID840	CC1C(C(C(C(O1)O)O)O)O	SHZGCJCMOBCMKK-UHFFFAOYSA-N	1956	EGFR
CID840	CC1C(C(C(C(O1)O)O)O)O	SHZGCJCMOBCMKK-UHFFFAOYSA-N	7098	TLR3
CID899	CC(=O)NC1C(C(C(OC1O)CO)O)O	OVRNDRQMDRJTHS-UHFFFAOYSA-N	1956	EGFR
CID899	CC(=O)NC1C(C(C(OC1O)CO)O)O	OVRNDRQMDRJTHS-UHFFFAOYSA-N	3454	IFNAR1
CID899	CC(=O)NC1C(C(C(OC1O)CO)O)O	OVRNDRQMDRJTHS-UHFFFAOYSA-N	3958	LGALS3
CID899	CC(=O)NC1C(C(C(OC1O)CO)O)O	OVRNDRQMDRJTHS-UHFFFAOYSA-N	4179	CD46
CID899	CC(=O)NC1C(C(C(OC1O)CO)O)O	OVRNDRQMDRJTHS-UHFFFAOYSA-N	7098	TLR3
CID899	CC(=O)NC1C(C(C(OC1O)CO)O)O	OVRNDRQMDRJTHS-UHFFFAOYSA-N	51311	TLR8
CID906	CC(=O)NC1C(CC(OC1C(C(CO)O)O)(C(=O)O)O)O	SQVRNKJHWKZAKO-UHFFFAOYSA-N	3958	LGALS3
CID5944	CC12C3CCC(C1(C(=O)OC2=O)C)O3	DHZBEENLJMYSHQ-XCVPVQRUSA-N	1432	MAPK14
CID5944	CC12C3CCC(C1(C(=O)OC2=O)C)O3	DHZBEENLJMYSHQ-XCVPVQRUSA-N	7157	TP53
CID6770	C1CN2CC3=C(CC2C4=CC5=C(C=C41)OCO5)C=CC6=C3OCO6	UXYJCYXWJGAKQY-UHFFFAOYSA-N	3569	IL6
CID8181	CCCCCCCCCCCCCCCC(=O)OC	FLIACVVOZYBSBS-UHFFFAOYSA-N	3569	IL6
CID10583	CC(=C)C1CCC(C(C1)C(=C)C)(C)C=C	OPFTUNCRGUEPRZ-UHFFFAOYSA-N	7157	TP53
CID10680	C1=CC=C(C=C1)C2=CC(=O)C3=CC=CC=C3O2	VHBFFQKBGNRLFZ-UHFFFAOYSA-N	1956	EGFR
CID10680	C1=CC=C(C=C1)C2=CC(=O)C3=CC=CC=C3O2	VHBFFQKBGNRLFZ-UHFFFAOYSA-N	7157	TP53
CID14296	CC1=C(N=C(C(=N1)C)C)C	FINHMKGKINIASC-UHFFFAOYSA-N	7157	TP53
CID72304	C1=CC=C(C=C1)C2=COC3=CC=CC=C3C2=O	GOMNOOKGLZYEJT-UHFFFAOYSA-N	6774	STAT3
CID72936	CC(=CCC(CC1=C2C(=C(C=C1O)O)C(=O)CC(O2)C3=C(C=C(C=C3)O)O)C(=C)C)C	XRYVAQQLDYTHCL-CMJOXMDJSA-N	3569	IL6
CID73296	CC1C(C(C(C(O1)OC2C(C(COC2OC3CCC4(C(C3(C)CO)CCC5(C4CC=C6C5(CCC7(C6CC(CC7)(C)C)C(=O)O)C)C)C)O)O)O)O)O	KEOITPILCOILGM-LLJOFIFVSA-N	3569	IL6
CID82313	CC(=O)NC1C(C(C(OC1O)CO)O)O	OVRNDRQMDRJTHS-PVFLNQBWSA-N	1956	EGFR
CID82313	CC(=O)NC1C(C(C(OC1O)CO)O)O	OVRNDRQMDRJTHS-PVFLNQBWSA-N	7098	TLR3
CID87691	CC1C(CC2C1C(OC=C2C(=O)OC)OC3C(C(C(C(O3)CO)O)O)O)O	AMBQHHVBBHTQBF-UOUCRYGSSA-N	1432	MAPK14
CID107848	COC(=O)C1=COC(C2C1CC=C2CO)OC3C(C(C(C(O3)CO)O)O)O	IBFYXTRXDNAPMM-BVTMAQQCSA-N	1432	MAPK14
CID107848	COC(=O)C1=COC(C2C1CC=C2CO)OC3C(C(C(C(O3)CO)O)O)O	IBFYXTRXDNAPMM-BVTMAQQCSA-N	3569	IL6
CID107848	COC(=O)C1=COC(C2C1CC=C2CO)OC3C(C(C(C(O3)CO)O)O)O	IBFYXTRXDNAPMM-BVTMAQQCSA-N	7157	TP53
CID108130	CC1CC2=CC3=C(C(=C2C4=C(C(=C(C=C4CC1C)OC)OC)OC)OC)OCO3	RTZKSTLPRTWFEV-UHFFFAOYSA-N	1432	MAPK14
CID108130	CC1CC2=CC3=C(C(=C2C4=C(C(=C(C=C4CC1C)OC)OC)OC)OC)OCO3	RTZKSTLPRTWFEV-UHFFFAOYSA-N	3569	IL6
CID108130	CC1CC2=CC3=C(C(=C2C4=C(C(=C(C=C4CC1C)OC)OC)OC)OC)OCO3	RTZKSTLPRTWFEV-UHFFFAOYSA-N	6774	STAT3
CID115269	C1CC2CN3C(CC=CC3=O)C4C2N(C1)CCC4	AAGFPTSOPGCENQ-JLNYLFASSA-N	3569	IL6
CID119307	CC(=CCCC(C)(C1CCC2(C1C(CC3C2(CCC4C3(CCC(C4(C)C)OC5C(C(C(C(O5)CO)O)O)O)C)C)O)C)O)C	CKUVNOCSBYYHIS-IRFFNABBSA-N	7157	TP53
CID159654	CN1CCC2=CC(=C(C=C2C1CC3=CC=C(C=C3)OC)OC4=C(C=CC(=C4)CC5C6=CC(=C(C=C6CCN5C)OC)OC)O)OC	MIBATSHDJRIUJK-ROJLCIKYSA-N	1432	MAPK14
CID160254	CC1COC2=C1C(=O)C(=O)C3=C2C=CC4=C3CCCC4(C)C	GVKKJJOMQCNPGB-JTQLQIEISA-N	1432	MAPK14
CID160254	CC1COC2=C1C(=O)C(=O)C3=C2C=CC4=C3CCCC4(C)C	GVKKJJOMQCNPGB-JTQLQIEISA-N	6774	STAT3
CID160254	CC1COC2=C1C(=O)C(=O)C3=C2C=CC4=C3CCCC4(C)C	GVKKJJOMQCNPGB-JTQLQIEISA-N	7157	TP53
CID162464	COC1=C(C=CC(=C1)C2=CC(=O)C3=C(C(=C(C=C3O2)OC)OC)O)O	VKOSQMWSWLZQPA-UHFFFAOYSA-N	3717	JAK2
CID164676	CC1=COC2=C1C(=O)C(=O)C3=C2C=CC4=C3CCCC4(C)C	HYXITZLLTYIPOF-UHFFFAOYSA-N	1432	MAPK14
CID164676	CC1=COC2=C1C(=O)C(=O)C3=C2C=CC4=C3CCCC4(C)C	HYXITZLLTYIPOF-UHFFFAOYSA-N	6774	STAT3
CID164676	CC1=COC2=C1C(=O)C(=O)C3=C2C=CC4=C3CCCC4(C)C	HYXITZLLTYIPOF-UHFFFAOYSA-N	7157	TP53
CID165549	C1CC2C3CCCN4C3C(CCC4)CN2C(=O)C1	ZSBXGIUJOOQZMP-BHPKHCPMSA-N	3569	IL6
CID169014	C1CC2CN3C(=O)C=CC=C3C4C2N(C1)CCC4	MMCQRJPAMIHLQX-ZOWXZIJZSA-N	3569	IL6
CID185698	C(C1C(C(C(C(O1)O)O)O)O)O	WQZGKKKJIJFFOK-PQMKYFCFSA-N	1956	EGFR
CID185698	C(C1C(C(C(C(O1)O)O)O)O)O	WQZGKKKJIJFFOK-PQMKYFCFSA-N	4179	CD46
CID185698	C(C1C(C(C(C(O1)O)O)O)O)O	WQZGKKKJIJFFOK-PQMKYFCFSA-N	7098	TLR3
CID185698	C(C1C(C(C(C(O1)O)O)O)O)O	WQZGKKKJIJFFOK-PQMKYFCFSA-N	51311	TLR8
CID197810	CN1CC2=C(C=CC3=C2OCO3)C4C1C5=CC6=C(C=C5CC4O)OCO6	GHKISGDRQRSCII-ZOCIIQOWSA-N	1432	MAPK14
CID197810	CN1CC2=C(C=CC3=C2OCO3)C4C1C5=CC6=C(C=C5CC4O)OCO6	GHKISGDRQRSCII-ZOCIIQOWSA-N	6774	STAT3
CID197810	CN1CC2=C(C=CC3=C2OCO3)C4C1C5=CC6=C(C=C5CC4O)OCO6	GHKISGDRQRSCII-ZOCIIQOWSA-N	7157	TP53
CID226371	COC1=CC(=CC(=C1OC2C(C(C(C(O2)CO)O)O)O)OC)C3C4COC(C4CO3)C5=CC(=C(C(=C5)OC)OC6C(C(C(C(O6)CO)O)O)O)OC	FFDULTAFAQRACT-UHFFFAOYSA-N	3569	IL6
CID439246	C1C(OC2=CC(=CC(=C2C1=O)O)O)C3=CC=C(C=C3)O	FTVWIRXFELQLPI-ZDUSSCGKSA-N	1432	MAPK14
CID439246	C1C(OC2=CC(=CC(=C2C1=O)O)O)C3=CC=C(C=C3)O	FTVWIRXFELQLPI-ZDUSSCGKSA-N	3569	IL6
CID439246	C1C(OC2=CC(=CC(=C2C1=O)O)O)C3=CC=C(C=C3)O	FTVWIRXFELQLPI-ZDUSSCGKSA-N	7157	TP53
CID439680	C(C1C(C(C(C(O1)O)O)O)O)O	WQZGKKKJIJFFOK-RWOPYEJCSA-N	1956	EGFR
CID439680	C(C1C(C(C(C(O1)O)O)O)O)O	WQZGKKKJIJFFOK-RWOPYEJCSA-N	4179	CD46
CID439680	C(C1C(C(C(C(O1)O)O)O)O)O	WQZGKKKJIJFFOK-RWOPYEJCSA-N	7098	TLR3
CID439680	C(C1C(C(C(C(O1)O)O)O)O)O	WQZGKKKJIJFFOK-RWOPYEJCSA-N	51311	TLR8
CID441923	CC(=CCCC(C)(C1CCC2(C1C(CC3C2(CC(C4C3(CCC(C4(C)C)O)C)OC5C(C(C(C(O5)CO)O)O)O)C)O)C)OC6C(C(C(C(O6)CO)O)O)O)C	YURJSTAIMNSZAE-HHNZYBFYSA-N	3569	IL6
CID442424	COC(=O)C1=COC(C2C1CC=C2CO)O	AZKVWQKMDGGDSV-BCMRRPTOSA-N	3569	IL6
CID445070	CC(=CCCC(=CCCC(=CCO)C)C)C	CRDAMVZIKSXKFV-YFVJMOTDSA-N	1432	MAPK14
CID445070	CC(=CCCC(=CCCC(=CCO)C)C)C	CRDAMVZIKSXKFV-YFVJMOTDSA-N	3569	IL6
CID445070	CC(=CCCC(=CCCC(=CCO)C)C)C	CRDAMVZIKSXKFV-YFVJMOTDSA-N	7097	TLR2
CID445154	C1=CC(=CC=C1C=CC2=CC(=CC(=C2)O)O)O	LUKBXSAWLPMMSZ-OWOJBTEDSA-N	1432	MAPK14
CID445154	C1=CC(=CC=C1C=CC2=CC(=CC(=C2)O)O)O	LUKBXSAWLPMMSZ-OWOJBTEDSA-N	1499	CTNNB1
CID445154	C1=CC(=CC=C1C=CC2=CC(=CC(=C2)O)O)O	LUKBXSAWLPMMSZ-OWOJBTEDSA-N	3569	IL6
CID445154	C1=CC(=CC=C1C=CC2=CC(=CC(=C2)O)O)O	LUKBXSAWLPMMSZ-OWOJBTEDSA-N	3716	JAK1
CID445154	C1=CC(=CC=C1C=CC2=CC(=CC(=C2)O)O)O	LUKBXSAWLPMMSZ-OWOJBTEDSA-N	3717	JAK2
CID445154	C1=CC(=CC=C1C=CC2=CC(=CC(=C2)O)O)O	LUKBXSAWLPMMSZ-OWOJBTEDSA-N	6774	STAT3
CID445154	C1=CC(=CC=C1C=CC2=CC(=CC(=C2)O)O)O	LUKBXSAWLPMMSZ-OWOJBTEDSA-N	7157	TP53
CID479503	CC(=CCC(C1=CC(=O)C2=C(C=CC(=C2C1=O)O)O)O)C	NEZONWMXZKDMKF-SNVBAGLBSA-N	1432	MAPK14
CID479503	CC(=CCC(C1=CC(=O)C2=C(C=CC(=C2C1=O)O)O)O)C	NEZONWMXZKDMKF-SNVBAGLBSA-N	1956	EGFR
CID479503	CC(=CCC(C1=CC(=O)C2=C(C=CC(=C2C1=O)O)O)O)C	NEZONWMXZKDMKF-SNVBAGLBSA-N	3569	IL6
CID636822	CC=CC1=CC(=C(C=C1OC)OC)OC	RKFAZBXYICVSKP-AATRIKPKSA-N	3569	IL6
CID637511	C1=CC=C(C=C1)C=CC=O	KJPRLNWUNMBNBZ-QPJJXVBHSA-N	3569	IL6
CID638024	C1CCN(CC1)C(=O)C=CC=CC2=CC3=C(C=C2)OCO3	MXXWOMGUGJBKIW-YPCIICBESA-N	1432	MAPK14
CID638024	C1CCN(CC1)C(=O)C=CC=CC2=CC3=C(C=C2)OCO3	MXXWOMGUGJBKIW-YPCIICBESA-N	3569	IL6
CID638024	C1CCN(CC1)C(=O)C=CC=CC2=CC3=C(C=C2)OCO3	MXXWOMGUGJBKIW-YPCIICBESA-N	6774	STAT3
CID642376	CCCC=C1C2=CC=CC=C2C(=O)O1	WMBOCUXXNSOQHM-FLIBITNWSA-N	1432	MAPK14
CID689043	C1=CC(=C(C=C1C=CC(=O)O)O)O	QAIPRVGONGVQAS-DUXPYHPUSA-N	1432	MAPK14
CID689043	C1=CC(=C(C=C1C=CC(=O)O)O)O	QAIPRVGONGVQAS-DUXPYHPUSA-N	1956	EGFR
CID689043	C1=CC(=C(C=C1C=CC(=O)O)O)O	QAIPRVGONGVQAS-DUXPYHPUSA-N	3569	IL6
CID969516	COC1=C(C=CC(=C1)C=CC(=O)CC(=O)C=CC2=CC(=C(C=C2)O)OC)O	VFLDPWHFBUODDF-FCXRPNKRSA-N	1432	MAPK14
CID969516	COC1=C(C=CC(=C1)C=CC(=O)CC(=O)C=CC2=CC(=C(C=C2)O)OC)O	VFLDPWHFBUODDF-FCXRPNKRSA-N	1956	EGFR
CID969516	COC1=C(C=CC(=C1)C=CC(=O)CC(=O)C=CC2=CC(=C(C=C2)O)OC)O	VFLDPWHFBUODDF-FCXRPNKRSA-N	3569	IL6
CID969516	COC1=C(C=CC(=C1)C=CC(=O)CC(=O)C=CC2=CC(=C(C=C2)O)OC)O	VFLDPWHFBUODDF-FCXRPNKRSA-N	3716	JAK1
CID969516	COC1=C(C=CC(=C1)C=CC(=O)CC(=O)C=CC2=CC(=C(C=C2)O)OC)O	VFLDPWHFBUODDF-FCXRPNKRSA-N	3717	JAK2
CID969516	COC1=C(C=CC(=C1)C=CC(=O)CC(=O)C=CC2=CC(=C(C=C2)O)OC)O	VFLDPWHFBUODDF-FCXRPNKRSA-N	6774	STAT3
CID969516	COC1=C(C=CC(=C1)C=CC(=O)CC(=O)C=CC2=CC(=C(C=C2)O)OC)O	VFLDPWHFBUODDF-FCXRPNKRSA-N	7157	TP53
CID969516	COC1=C(C=CC(=C1)C=CC(=O)CC(=O)C=CC2=CC(=C(C=C2)O)OC)O	VFLDPWHFBUODDF-FCXRPNKRSA-N	54106	TLR9
CID1548943	CC(C)C=CCCCCC(=O)NCC1=CC(=C(C=C1)O)OC	YKPUWZUDDOIDPM-SOFGYWHQSA-N	1432	MAPK14
CID1548943	CC(C)C=CCCCCC(=O)NCC1=CC(=C(C=C1)O)OC	YKPUWZUDDOIDPM-SOFGYWHQSA-N	7157	TP53
CID5280343	C1=CC(=C(C=C1C2=C(C(=O)C3=C(C=C(C=C3O2)O)O)O)O)O	REFJWTPEDVJJIY-UHFFFAOYSA-N	1432	MAPK14
CID5280343	C1=CC(=C(C=C1C2=C(C(=O)C3=C(C=C(C=C3O2)O)O)O)O)O	REFJWTPEDVJJIY-UHFFFAOYSA-N	1956	EGFR
CID5280343	C1=CC(=C(C=C1C2=C(C(=O)C3=C(C=C(C=C3O2)O)O)O)O)O	REFJWTPEDVJJIY-UHFFFAOYSA-N	3569	IL6
CID5280343	C1=CC(=C(C=C1C2=C(C(=O)C3=C(C=C(C=C3O2)O)O)O)O)O	REFJWTPEDVJJIY-UHFFFAOYSA-N	3716	JAK1
CID5280343	C1=CC(=C(C=C1C2=C(C(=O)C3=C(C=C(C=C3O2)O)O)O)O)O	REFJWTPEDVJJIY-UHFFFAOYSA-N	3717	JAK2
CID5280343	C1=CC(=C(C=C1C2=C(C(=O)C3=C(C=C(C=C3O2)O)O)O)O)O	REFJWTPEDVJJIY-UHFFFAOYSA-N	6774	STAT3
CID5280343	C1=CC(=C(C=C1C2=C(C(=O)C3=C(C=C(C=C3O2)O)O)O)O)O	REFJWTPEDVJJIY-UHFFFAOYSA-N	7097	TLR2
CID5280343	C1=CC(=C(C=C1C2=C(C(=O)C3=C(C=C(C=C3O2)O)O)O)O)O	REFJWTPEDVJJIY-UHFFFAOYSA-N	7098	TLR3
CID5280343	C1=CC(=C(C=C1C2=C(C(=O)C3=C(C=C(C=C3O2)O)O)O)O)O	REFJWTPEDVJJIY-UHFFFAOYSA-N	7157	TP53
CID5280373	COC1=CC=C(C=C1)C2=COC3=CC(=CC(=C3C2=O)O)O	WUADCCWRTIWANL-UHFFFAOYSA-N	1432	MAPK14
CID5280373	COC1=CC=C(C=C1)C2=COC3=CC(=CC(=C3C2=O)O)O	WUADCCWRTIWANL-UHFFFAOYSA-N	1956	EGFR
CID5280373	COC1=CC=C(C=C1)C2=COC3=CC(=CC(=C3C2=O)O)O	WUADCCWRTIWANL-UHFFFAOYSA-N	7157	TP53
CID5280378	COC1=CC=C(C=C1)C2=COC3=C(C2=O)C=CC(=C3)O	HKQYGTCOTHHOMP-UHFFFAOYSA-N	6774	STAT3
CID5280378	COC1=CC=C(C=C1)C2=COC3=C(C2=O)C=CC(=C3)O	HKQYGTCOTHHOMP-UHFFFAOYSA-N	7157	TP53
CID5280441	C1=CC(=CC=C1C2=CC(=O)C3=C(O2)C(=C(C=C3O)O)C4C(C(C(C(O4)CO)O)O)O)O	SGEWCQFRYRRZDC-VPRICQMDSA-N	7157	TP53
CID5280445	C1=CC(=C(C=C1C2=CC(=O)C3=C(C=C(C=C3O2)O)O)O)O	IQPNAANSBPBGFQ-UHFFFAOYSA-N	1432	MAPK14
CID5280445	C1=CC(=C(C=C1C2=CC(=O)C3=C(C=C(C=C3O2)O)O)O)O	IQPNAANSBPBGFQ-UHFFFAOYSA-N	1956	EGFR
CID5280445	C1=CC(=C(C=C1C2=CC(=O)C3=C(C=C(C=C3O2)O)O)O)O	IQPNAANSBPBGFQ-UHFFFAOYSA-N	3569	IL6
CID5280445	C1=CC(=C(C=C1C2=CC(=O)C3=C(C=C(C=C3O2)O)O)O)O	IQPNAANSBPBGFQ-UHFFFAOYSA-N	6774	STAT3
CID5280445	C1=CC(=C(C=C1C2=CC(=O)C3=C(C=C(C=C3O2)O)O)O)O	IQPNAANSBPBGFQ-UHFFFAOYSA-N	7097	TLR2
CID5280445	C1=CC(=C(C=C1C2=CC(=O)C3=C(C=C(C=C3O2)O)O)O)O	IQPNAANSBPBGFQ-UHFFFAOYSA-N	7157	TP53
CID5280460	COC1=C(C=C2C(=C1)C=CC(=O)O2)O	RODXRVNMMDRFIK-UHFFFAOYSA-N	1432	MAPK14
CID5280460	COC1=C(C=C2C(=C1)C=CC(=O)O2)O	RODXRVNMMDRFIK-UHFFFAOYSA-N	3569	IL6
CID5280460	COC1=C(C=C2C(=C1)C=CC(=O)O2)O	RODXRVNMMDRFIK-UHFFFAOYSA-N	6774	STAT3
CID5280460	COC1=C(C=C2C(=C1)C=CC(=O)O2)O	RODXRVNMMDRFIK-UHFFFAOYSA-N	7157	TP53
CID5280489	CC1=C(C(CCC1)(C)C)C=CC(=CC=CC(=CC=CC=C(C)C=CC=C(C)C=CC2=C(CCCC2(C)C)C)C)C	OENHQHLEOONYIE-JLTXGRSLSA-N	1499	CTNNB1
CID5280569	C1=CC(=C(C2=C1C=CC(=O)O2)O)O	ATEFPOUAMCWAQS-UHFFFAOYSA-N	1956	EGFR
CID5280863	C1=CC(=CC=C1C2=C(C(=O)C3=C(C=C(C=C3O2)O)O)O)O	IYRMWMYZSQPJKC-UHFFFAOYSA-N	1432	MAPK14
CID5280863	C1=CC(=CC=C1C2=C(C(=O)C3=C(C=C(C=C3O2)O)O)O)O	IYRMWMYZSQPJKC-UHFFFAOYSA-N	1956	EGFR
CID5280863	C1=CC(=CC=C1C2=C(C(=O)C3=C(C=C(C=C3O2)O)O)O)O	IYRMWMYZSQPJKC-UHFFFAOYSA-N	3569	IL6
CID5280863	C1=CC(=CC=C1C2=C(C(=O)C3=C(C=C(C=C3O2)O)O)O)O	IYRMWMYZSQPJKC-UHFFFAOYSA-N	7157	TP53
CID5280961	C1=CC(=CC=C1C2=COC3=CC(=CC(=C3C2=O)O)O)O	TZBJGXHYKVUXJN-UHFFFAOYSA-N	1956	EGFR
CID5280961	C1=CC(=CC=C1C2=COC3=CC(=CC(=C3C2=O)O)O)O	TZBJGXHYKVUXJN-UHFFFAOYSA-N	6774	STAT3
CID5280961	C1=CC(=CC=C1C2=COC3=CC(=CC(=C3C2=O)O)O)O	TZBJGXHYKVUXJN-UHFFFAOYSA-N	7157	TP53
CID5281222	C1=CC(=C(C=C1C=CC(=O)C2=C(C=C(C=C2)O)O)O)O	AYMYWHCQALZEGT-ORCRQEGFSA-N	1956	EGFR
CID5281222	C1=CC(=C(C=C1C=CC(=O)C2=C(C=C(C=C2)O)O)O)O	AYMYWHCQALZEGT-ORCRQEGFSA-N	3569	IL6
CID5281233	CC(=CC=CC=C(C)C=CC=C(C)C(=O)OC1C(C(C(C(O1)COC2C(C(C(C(O2)CO)O)O)O)O)O)O)C=CC=C(C)C(=O)OC3C(C(C(C(O3)COC4C(C(C(C(O4)CO)O)O)O)O)O)O	SEBIKDIMAPSUBY-RTJKDTQDSA-N	1432	MAPK14
CID5281233	CC(=CC=CC=C(C)C=CC=C(C)C(=O)OC1C(C(C(C(O1)COC2C(C(C(C(O2)CO)O)O)O)O)O)O)C=CC=C(C)C(=O)OC3C(C(C(C(O3)COC4C(C(C(C(O4)CO)O)O)O)O)O)O	SEBIKDIMAPSUBY-RTJKDTQDSA-N	3716	JAK1
CID5281233	CC(=CC=CC=C(C)C=CC=C(C)C(=O)OC1C(C(C(C(O1)COC2C(C(C(C(O2)CO)O)O)O)O)O)O)C=CC=C(C)C(=O)OC3C(C(C(C(O3)COC4C(C(C(C(O4)CO)O)O)O)O)O)O	SEBIKDIMAPSUBY-RTJKDTQDSA-N	3717	JAK2
CID5281600	C1=CC(=CC=C1C2=CC(=O)C3=C(O2)C(=C(C=C3O)O)C4=C(C=CC(=C4)C5=CC(=O)C6=C(C=C(C=C6O5)O)O)O)O	YUSWMAULDXZHPY-UHFFFAOYSA-N	1432	MAPK14
CID5281614	C1=CC(=C(C=C1C2=C(C(=O)C3=C(O2)C=C(C=C3)O)O)O)O	XHEFDIBZLJXQHF-UHFFFAOYSA-N	1432	MAPK14
CID5281614	C1=CC(=C(C=C1C2=C(C(=O)C3=C(O2)C=C(C=C3)O)O)O)O	XHEFDIBZLJXQHF-UHFFFAOYSA-N	1499	CTNNB1
CID5281614	C1=CC(=C(C=C1C2=C(C(=O)C3=C(O2)C=C(C=C3)O)O)O)O	XHEFDIBZLJXQHF-UHFFFAOYSA-N	1956	EGFR
CID5281614	C1=CC(=C(C=C1C2=C(C(=O)C3=C(O2)C=C(C=C3)O)O)O)O	XHEFDIBZLJXQHF-UHFFFAOYSA-N	3569	IL6
CID5281614	C1=CC(=C(C=C1C2=C(C(=O)C3=C(O2)C=C(C=C3)O)O)O)O	XHEFDIBZLJXQHF-UHFFFAOYSA-N	6774	STAT3
CID5281614	C1=CC(=C(C=C1C2=C(C(=O)C3=C(O2)C=C(C=C3)O)O)O)O	XHEFDIBZLJXQHF-UHFFFAOYSA-N	7157	TP53
CID5281643	C1=CC(=C(C=C1C2=C(C(=O)C3=C(C=C(C=C3O2)O)O)OC4C(C(C(C(O4)CO)O)O)O)O)O	OVSQVDMCBVZWGM-DTGCRPNFSA-N	3569	IL6
CID5281670	C1=CC(=C(C=C1O)O)C2=C(C(=O)C3=C(C=C(C=C3O2)O)O)O	YXOLAZRVSSWPPT-UHFFFAOYSA-N	3569	IL6
CID5281670	C1=CC(=C(C=C1O)O)C2=C(C(=O)C3=C(C=C(C=C3O2)O)O)O	YXOLAZRVSSWPPT-UHFFFAOYSA-N	7157	TP53
CID5281672	C1=C(C=C(C(=C1O)O)O)C2=C(C(=O)C3=C(C=C(C=C3O2)O)O)O	IKMDFBPHZNJCSN-UHFFFAOYSA-N	1432	MAPK14
CID5281672	C1=C(C=C(C(=C1O)O)O)C2=C(C(=O)C3=C(C=C(C=C3O2)O)O)O	IKMDFBPHZNJCSN-UHFFFAOYSA-N	3569	IL6
CID5281672	C1=C(C=C(C(=C1O)O)O)C2=C(C(=O)C3=C(C=C(C=C3O2)O)O)O	IKMDFBPHZNJCSN-UHFFFAOYSA-N	3716	JAK1
CID5281672	C1=C(C=C(C(=C1O)O)O)C2=C(C(=O)C3=C(C=C(C=C3O2)O)O)O	IKMDFBPHZNJCSN-UHFFFAOYSA-N	3717	JAK2
CID5281672	C1=C(C=C(C(=C1O)O)O)C2=C(C(=O)C3=C(C=C(C=C3O2)O)O)O	IKMDFBPHZNJCSN-UHFFFAOYSA-N	6774	STAT3
CID5281708	C1=CC(=CC=C1C2=COC3=C(C2=O)C=CC(=C3)O)O	ZQSIJRDFPHDXIC-UHFFFAOYSA-N	3569	IL6
CID5281708	C1=CC(=CC=C1C2=COC3=C(C2=O)C=CC(=C3)O)O	ZQSIJRDFPHDXIC-UHFFFAOYSA-N	7157	TP53
CID5281807	C1=CC(=CC=C1C2=COC3=C(C2=O)C=CC(=C3C4C(C(C(C(O4)CO)O)O)O)O)O	HKEAFJYKMMKDOR-VPRICQMDSA-N	7097	TLR2
CID5281811	COC1=C(C2=C(C=C1O)OC=C(C2=O)C3=CC=C(C=C3)O)O	OBBCRPUNCUPUOS-UHFFFAOYSA-N	1956	EGFR
CID5281811	COC1=C(C2=C(C=C1O)OC=C(C2=O)C3=CC=C(C=C3)O)O	OBBCRPUNCUPUOS-UHFFFAOYSA-N	3479	IGF1
CID5281847	CC1=C(C(=C(C(=C1O)C(=O)C)O)CC2=C(C(=C3C(=C2O)C=CC(O3)(C)C)C(=O)C=CC4=CC=CC=C4)O)O	DEZFNHCVIZBHBI-ZHACJKMWSA-N	3569	IL6
CID5281855	C1=C2C3=C(C(=C1O)O)OC(=O)C4=CC(=C(C(=C43)OC2=O)O)O	AFSDNFLWKVMVRB-UHFFFAOYSA-N	1432	MAPK14
CID5281855	C1=C2C3=C(C(=C1O)O)OC(=O)C4=CC(=C(C(=C43)OC2=O)O)O	AFSDNFLWKVMVRB-UHFFFAOYSA-N	1956	EGFR
CID5281855	C1=C2C3=C(C(=C1O)O)OC(=O)C4=CC(=C(C(=C43)OC2=O)O)O	AFSDNFLWKVMVRB-UHFFFAOYSA-N	3569	IL6
CID5281855	C1=C2C3=C(C(=C1O)O)OC(=O)C4=CC(=C(C(=C43)OC2=O)O)O	AFSDNFLWKVMVRB-UHFFFAOYSA-N	7157	TP53
CID5282102	C1=CC(=CC=C1C2=C(C(=O)C3=C(C=C(C=C3O2)O)O)OC4C(C(C(C(O4)CO)O)O)O)O	JPUKWEQWGBDDQB-QSOFNFLRSA-N	1432	MAPK14
CID5282102	C1=CC(=CC=C1C2=C(C(=O)C3=C(C=C(C=C3O2)O)O)OC4C(C(C(C(O4)CO)O)O)O)O	JPUKWEQWGBDDQB-QSOFNFLRSA-N	3569	IL6
CID5316819	C1=CC(=C(C=C1C=CC(=O)OC=CC2=CC(=C(C=C2)O)O)O)O	GFZFUVWXGQWUGX-DGEKEWMVSA-N	1432	MAPK14
CID5318517	CC12CCC(C(C1CCC(=C)C2CC=C3C(COC3=O)O)(C)CO)O	BOJKULTULYSRAS-OTESTREVSA-N	1432	MAPK14
CID5318517	CC12CCC(C(C1CCC(=C)C2CC=C3C(COC3=O)O)(C)CO)O	BOJKULTULYSRAS-OTESTREVSA-N	1956	EGFR
CID5318517	CC12CCC(C(C1CCC(=C)C2CC=C3C(COC3=O)O)(C)CO)O	BOJKULTULYSRAS-OTESTREVSA-N	3716	JAK1
CID5318517	CC12CCC(C(C1CCC(=C)C2CC=C3C(COC3=O)O)(C)CO)O	BOJKULTULYSRAS-OTESTREVSA-N	3717	JAK2
CID5318517	CC12CCC(C(C1CCC(=C)C2CC=C3C(COC3=O)O)(C)CO)O	BOJKULTULYSRAS-OTESTREVSA-N	6774	STAT3
CID5318517	CC12CCC(C(C1CCC(=C)C2CC=C3C(COC3=O)O)(C)CO)O	BOJKULTULYSRAS-OTESTREVSA-N	7157	TP53
CID5372367	COC1=CC(=CC2=C1OC(C2CO)C3=CC(=C(C=C3)O)OC)C=CCO	KUSXBOZNRPQEON-ONEGZZNKSA-N	3569	IL6
CID5458201	CC1=CCCC(=CC2C(CC1)C(=C)C(=O)O2)C	HRYLQFBHBWLLLL-IKTIWSOHSA-N	7157	TP53
CID5459308	CN1CCC23CC(=O)C(=CC2C1CC4=C3C(=C(C=C4)OC)O)OC	INYYVPJSBIVGPH-QHRIQVFBSA-N	3569	IL6
CID6451084	C1=CC(=C(C=C1CC(C(=O)O)OC(=O)C=CC2=C3C(C(OC3=C(C=C2)O)C4=CC(=C(C=C4)O)O)C(=O)OC(CC5=CC(=C(C=C5)O)O)C(=O)O)O)O	SNKFFCBZYFGCQN-VWUOOIFGSA-N	1432	MAPK14
CID6451084	C1=CC(=C(C=C1CC(C(=O)O)OC(=O)C=CC2=C3C(C(OC3=C(C=C2)O)C4=CC(=C(C=C4)O)O)C(=O)OC(CC5=CC(=C(C=C5)O)O)C(=O)O)O)O	SNKFFCBZYFGCQN-VWUOOIFGSA-N	3716	JAK1
CID6451084	C1=CC(=C(C=C1CC(C(=O)O)OC(=O)C=CC2=C3C(C(OC3=C(C=C2)O)C4=CC(=C(C=C4)O)O)C(=O)OC(CC5=CC(=C(C=C5)O)O)C(=O)O)O)O	SNKFFCBZYFGCQN-VWUOOIFGSA-N	3717	JAK2
CID9898279	CC(=CCCC(C)(C1CCC2(C1C(CC3C2(CCC4C3(CCC(C4(C)C)OC5C(C(C(C(O5)CO)O)O)OC6C(C(C(C(O6)CO)O)O)O)C)C)O)C)OC7C(C(C(C(O7)COC8C(C(C(C(O8)CO)O)O)O)O)O)O)C	GZYPWOGIYAIIPV-JBDTYSNRSA-N	3569	IL6
CID10812923	CC(=CCC(CC1=C2C(=C(C=C1O)OC)C(=O)CC(O2)C3=C(C=C(C=C3)O)O)C(=C)C)C	LTTQKYMNTNISSZ-KESSSICBSA-N	1432	MAPK14
CID10812923	CC(=CCC(CC1=C2C(=C(C=C1O)OC)C(=O)CC(O2)C3=C(C=C(C=C3)O)O)C(=C)C)C	LTTQKYMNTNISSZ-KESSSICBSA-N	3569	IL6
CID10812923	CC(=CCC(CC1=C2C(=C(C=C1O)OC)C(=O)CC(O2)C3=C(C=C(C=C3)O)O)C(=C)C)C	LTTQKYMNTNISSZ-KESSSICBSA-N	6774	STAT3
CID119	C(CC(=O)O)CN	BTCSSZJGUNDROE-UHFFFAOYSA-N	3569	IL6
CID135	C1=CC(=CC=C1C(=O)O)O	FJKROLUGYXJWQN-UHFFFAOYSA-N	1956	EGFR
CID241	C1=CC=CC=C1	UHOVQNZJYSORNB-UHFFFAOYSA-N	7157	TP53
CID253	C1C2C(C(S1)CCCCC(=O)O)NC(=O)N2	YBJHBAHKTGYVGT-UHFFFAOYSA-N	7157	TP53
CID311	C(C(=O)O)C(CC(=O)O)(C(=O)O)O	KRKNYBCHXYNGOX-UHFFFAOYSA-N	7157	TP53
CID370	C1=C(C=C(C(=C1O)O)O)C(=O)O	LNTHITQWFMADLM-UHFFFAOYSA-N	1432	MAPK14
CID370	C1=C(C=C(C(=C1O)O)O)C(=O)O	LNTHITQWFMADLM-UHFFFAOYSA-N	3569	IL6
CID370	C1=C(C=C(C(=C1O)O)O)C(=O)O	LNTHITQWFMADLM-UHFFFAOYSA-N	6774	STAT3
CID370	C1=C(C=C(C(=C1O)O)O)C(=O)O	LNTHITQWFMADLM-UHFFFAOYSA-N	7157	TP53
CID460	COC1=CC=CC=C1O	LHGVFZTZFXWLCP-UHFFFAOYSA-N	7157	TP53
CID612	CC(C(=O)O)O	JVTAAEKCZFNVCJ-UHFFFAOYSA-N	7157	TP53
CID1203	C1C(C(OC2=CC(=CC(=C21)O)O)C3=CC(=C(C=C3)O)O)O	PFTAWBLQPZVEMU-UHFFFAOYSA-N	3569	IL6
CID2545	CC12C3CCC(C1(C(=O)OC2=O)C)O3	DHZBEENLJMYSHQ-UHFFFAOYSA-N	7157	TP53
CID3776	CC(C)O	KFZMGEQAYNKOFK-UHFFFAOYSA-N	7157	TP53
CID4788	C1=CC(=CC=C1CCC(=O)C2=C(C=C(C=C2O)O)O)O	VGEREEWJJVICBM-UHFFFAOYSA-N	1432	MAPK14
CID5154	C[N+]1=C2C(=C3C=CC4=C(C3=C1)OCO4)C=CC5=CC6=C(C=C52)OCO6	INVGWHRKADIJHF-UHFFFAOYSA-N	6774	STAT3
CID5154	C[N+]1=C2C(=C3C=CC4=C(C3=C1)OCO4)C=CC5=CC6=C(C=C52)OCO6	INVGWHRKADIJHF-UHFFFAOYSA-N	7157	TP53
CID7020	C1=CC=C2C(=C1)C(=O)C3=CC=CC=C3O2	JNELGWHKGNBSMD-UHFFFAOYSA-N	1432	MAPK14
CID7438	CC1=CCC(CC1O)C(=C)C	BAVONGHXFVOKBV-UHFFFAOYSA-N	7157	TP53
CID7500	CCC1=CC=CC=C1	YNQLUTRBYVCPMQ-UHFFFAOYSA-N	7157	TP53
CID8815	COC1=CC=C(C=C1)CC=C	ZFMSMUAANRJZFM-UHFFFAOYSA-N	7157	TP53
CID10208	CC1=CC2=C(C(=C1)O)C(=O)C3=C(C2=O)C=CC=C3O	LQGUBLBATBMXHT-UHFFFAOYSA-N	1956	EGFR
CID10797	CC1=CC=CO1	VQKFNUFAXTZWDK-UHFFFAOYSA-N	7157	TP53
CID205	CC(C(C(=O)O)N)O	AYFVYJQAPQTCCC-UHFFFAOYSA-N	3958	LGALS3
CID238	C1=NC(=C2C(=N1)N(C=N2)C3C(C(C(O3)COP(=O)(O)OP(=O)(O)OP(=O)(O)O)O)O)N	ZKHQWZAMYRWXGA-UHFFFAOYSA-N	3717	JAK2
CID238	C1=NC(=C2C(=N1)N(C=N2)C3C(C(C(O3)COP(=O)(O)OP(=O)(O)OP(=O)(O)O)O)O)N	ZKHQWZAMYRWXGA-UHFFFAOYSA-N	23586	DDX58
CID262	CC(C(C)O)O	OWBTYPJTUOEWEK-UHFFFAOYSA-N	51311	TLR8
CID294	C(C1C(C(C(C(O1)OC2C(OC(C(C2O)O)O)CO)O)O)O)O	GUBGYTABKSRVRQ-UHFFFAOYSA-N	3958	LGALS3
CID875	C(C(C(=O)O)O)(C(=O)O)O	FEWJPZIEWOKRBE-UHFFFAOYSA-N	3569	IL6
CID932	C1C(OC2=CC(=CC(=C2C1=O)O)O)C3=CC=C(C=C3)O	FTVWIRXFELQLPI-UHFFFAOYSA-N	1432	MAPK14
CID932	C1C(OC2=CC(=CC(=C2C1=O)O)O)C3=CC=C(C=C3)O	FTVWIRXFELQLPI-UHFFFAOYSA-N	1956	EGFR
CID7595	C1=CC=C(C=C1)NC(=O)NC2=CC=CC=C2	GWEHVDNNLFDJLR-UHFFFAOYSA-N	7157	TP53
CID72724	CC1CCCC2(C1=CC3C(C2)OC(=O)C3=C)C	PXOYOCNNSUAQNS-AGNJHWRGSA-N	6774	STAT3
CID73174	C=C1CCC2C(C3C1CCC3=C)OC(=O)C2=C	NETSQGRTUNRXEO-XUXIUFHCSA-N	6774	STAT3
CID73174	C=C1CCC2C(C3C1CCC3=C)OC(=O)C2=C	NETSQGRTUNRXEO-XUXIUFHCSA-N	7157	TP53
CID73432	CC1=C(C(=O)CC2(C1CC3C45C2C(C(C(C4C(C(=O)O3)OC(=O)C=C(C)C)(OC5)C(=O)OC)O)O)C)O	ZZZYHIMVKOHVIH-VILODJCFSA-N	1432	MAPK14
CID73432	CC1=C(C(=O)CC2(C1CC3C45C2C(C(C(C4C(C(=O)O3)OC(=O)C=C(C)C)(OC5)C(=O)OC)O)O)C)O	ZZZYHIMVKOHVIH-VILODJCFSA-N	3716	JAK1
CID73432	CC1=C(C(=O)CC2(C1CC3C45C2C(C(C(C4C(C(=O)O3)OC(=O)C=C(C)C)(OC5)C(=O)OC)O)O)C)O	ZZZYHIMVKOHVIH-VILODJCFSA-N	3717	JAK2
CID73432	CC1=C(C(=O)CC2(C1CC3C45C2C(C(C(C4C(C(=O)O3)OC(=O)C=C(C)C)(OC5)C(=O)OC)O)O)C)O	ZZZYHIMVKOHVIH-VILODJCFSA-N	7157	TP53
CID89406	CC1COC2=C1C(=O)C3=C(C2=O)C4=CC=CC(=C4C=C3)C	KXNYCALHDXGJSF-UHFFFAOYSA-N	6774	STAT3
CID168165	C1C2C(C3C4C(C5=C(C(=C(C(=C5C(=O)O4)C6=C(C(=C(C(=C6C(=O)O3)C7=C(C(=C(C=C7C(=O)O2)O)O)O)O)O)O)O)O)O)O)OC(=O)C8=CC(=C(C(=C8C9=C(C(=C(C=C9C(=O)O1)O)O)O)O)O)O	UDYKDZHZAKSYCO-UHFFFAOYSA-N	1432	MAPK14
CID259846	CC(=C)C1CCC2(C1C3CCC4C5(CCC(C(C5CCC4(C3(CC2)C)C)(C)C)O)C)C	MQYXUWHLBZFQQO-QGTGJCAVSA-N	1956	EGFR
CID432922	CC1=CC(=O)C(C2(C1CC3C45C2C(C(C(C4(C(C(=O)O3)O)O)(OC5)C)O)O)C)O	JBDMZGKDLMGOFR-UHFFFAOYSA-N	1499	ctnnb1
CID440917	CC1=CCC(CC1)C(=C)C	XMGQYMWWDOXHJM-JTQLQIEISA-N	7157	TP53
CID445639	CCCCCCCCC=CCCCCCCCC(=O)O	ZQPPMHVWECSIRJ-KTKRTIGZSA-N	7157	TP53
CID558221	CC1=CC=C(C=C1)C(C)CC(=O)C=C(C)C	NAAJVHHFAXWBOK-UHFFFAOYSA-N	1432	MAPK14
CID637542	C1=CC(=CC=C1C=CC(=O)O)O	NGSWKAQJJWESNS-ZZXKWVIFSA-N	1432	MAPK14
CID638278	C1=CC(=CC=C1C=CC(=O)C2=C(C=C(C=C2)O)O)O	DXDRHHKMWQZJHT-FPYGCLRLSA-N	3717	JAK2
CID639665	CC(=CCC1=C(C(=C(C=C1O)OC)C(=O)C=CC2=CC=C(C=C2)O)O)C	ORXQGKIUCDPEAJ-YRNVUSSQSA-N	1432	MAPK14
CID2723601	C1=NC2=C(N1)C(=S)N=C(N2)N	WYWHKKSPHMUBEB-UHFFFAOYSA-N	7157	TP53
CID3576890	CC1(CCC(C23C1C(C(C45C2CCC(C4O)C(=C)C5=O)(OC3)O)O)O)C	SDHTXBWLVGWJFT-UHFFFAOYSA-N	7157	TP53
CID5281232	CC(=CC=CC=C(C)C=CC=C(C)C(=O)O)C=CC=C(C)C(=O)O	PANKHBYNKQNAHN-MQQNZMFNSA-N	1956	EGFR
CID5281416	C1=CC(=O)OC2=CC(=C(C=C21)O)O	ILEDWLMCKZNDJK-UHFFFAOYSA-N	3479	IGF1
CID5281707	C1=CC2=C(C=C1O)OC3=C2C(=O)OC4=C3C=CC(=C4)O	ZZIALNLLNHEQPJ-UHFFFAOYSA-N	7157	TP53
CID5281767	COC1=C(C=CC(=C1)C=CC(=CC(=O)C=CC2=CC(=C(C=C2)O)OC)O)O	ZIUSSTSXXLLKKK-KOBPDPAPSA-N	1956	EGFR
CID5281801	C1=CC(=C(C=C1C2=COC3=CC(=CC(=C3C2=O)O)O)O)O	IOYHCQBYQJQBSK-UHFFFAOYSA-N	1956	EGFR
CID5283280	CCCCCCCC1C(O1)CC#CC#CC(C=C)O	GVLDSGIQZAFIAN-UHFFFAOYSA-N	1432	MAPK14
CID5283280	CCCCCCCC1C(O1)CC#CC#CC(C=C)O	GVLDSGIQZAFIAN-UHFFFAOYSA-N	1956	EGFR
CID5320287	COC1=C(C=C(C=C1)C2=C(C(=O)C3=C(C=C(C=C3O2)OC)O)O)O	BWORNNDZQGOKBY-UHFFFAOYSA-N	1432	MAPK14
CID6384266	CCCCCCCCCCCCCCCC(=O)OC1CC(=C(C(C1)(C)C)C=CC(=CC=CC(=CC=CC=C(C)C=CC=C(C)C=CC2=C(CC(CC2(C)C)OC(=O)CCCCCCCCCCCCCCC)C)C)C)C	XACHQDDXHDTRLX-HZXCUAKRSA-N	1432	MAPK14
CID6384266	CCCCCCCCCCCCCCCC(=O)OC1CC(=C(C(C1)(C)C)C=CC(=CC=CC(=CC=CC=C(C)C=CC=C(C)C=CC2=C(CC(CC2(C)C)OC(=O)CCCCCCCCCCCCCCC)C)C)C)C	XACHQDDXHDTRLX-HZXCUAKRSA-N	7157	TP53
CID6474893	COC1=C(C=CC(=C1)C=CC(=O)C=CC2=CC(=C(C=C2)O)OC)O	ISIMGBQRFXXNON-FCXRPNKRSA-N	6774	STAT3
CID6918391	CC(=C)C1CCC(C(C1)C(=C)C)(C)C=C	OPFTUNCRGUEPRZ-QLFBSQMISA-N	6774	STAT3
CID6918391	CC(=C)C1CCC(C(C1)C(=C)C)(C)C=C	OPFTUNCRGUEPRZ-QLFBSQMISA-N	7157	TP53
CID12901617	CC(=CCCC(C)(C1CCC2(C1C(CC3C2(CCC4C3(CCC(C4(C)C)OC5C(C(C(C(O5)CO)O)O)OC6C(C(C(C(O6)CO)O)O)O)C)C)O)C)O)C	RWXIFXNRCLMQCD-UHFFFAOYSA-N	1432	MAPK14
CID12901617	CC(=CCCC(C)(C1CCC2(C1C(CC3C2(CCC4C3(CCC(C4(C)C)OC5C(C(C(C(O5)CO)O)O)OC6C(C(C(C(O6)CO)O)O)O)C)C)O)C)O)C	RWXIFXNRCLMQCD-UHFFFAOYSA-N	1956	EGFR
CID191	C1=NC(=C2C(=N1)N(C=N2)C3C(C(C(O3)CO)O)O)N	OIRDTQYFTABQOQ-UHFFFAOYSA-N	135	ADORA2A
CID753	C(C(CO)O)O	PEDCQBHIVMGVHV-UHFFFAOYSA-N	383	ARG1
CID753	C(C(CO)O)O	PEDCQBHIVMGVHV-UHFFFAOYSA-N	1493	CTLA4
CID753	C(C(CO)O)O	PEDCQBHIVMGVHV-UHFFFAOYSA-N	29126	CD274
CID2519	CN1C=NC2=C1C(=O)N(C(=O)N2C)C	RYYVLZVUVIJVGH-UHFFFAOYSA-N	135	ADORA2A
CID2703	C[N+]1=C2C(=C3C=CC(=C(C3=C1)OC)OC)C=CC4=CC5=C(C=C42)OCO5	LLEJIEBFSOEYIV-UHFFFAOYSA-N	7422	VEGFA
CID3220	CC1=CC2=C(C(=C1)O)C(=O)C3=C(C2=O)C=C(C=C3O)O	RHMXXJGYXNZAPX-UHFFFAOYSA-N	383	ARG1
CID3220	CC1=CC2=C(C(=C1)O)C(=O)C3=C(C2=O)C=C(C=C3O)O	RHMXXJGYXNZAPX-UHFFFAOYSA-N	7040	TGFB1
CID3893	CCCCCCCCCCCC(=O)O	POULHZVOKOAJMA-UHFFFAOYSA-N	958	CD40
CID6115	C1=CC=C(C=C1)N	PAYRUJLWNCNPSJ-UHFFFAOYSA-N	7040	TGFB1
CID6322	C(CC(C(=O)O)N)CN=C(N)N	ODKSFYDXXFIFQN-BYPYZUCNSA-N	383	ARG1
CID10228	CC(=CCC1=C(C=CC2=C1OC(=O)C=C2)OC)C	MBRLOUHOWLUMFF-UHFFFAOYSA-N	7040	TGFB1
CID10494	CC1(CCC2(CCC3(C(=CCC4C3(CCC5C4(CCC(C5(C)C)O)C)C)C2C1)C)C(=O)O)C	MIJYXULNPSFWEK-GTOFXWBISA-N	7422	VEGFA
CID31553	COC1=C(C=CC(=C1)C2C(OC3=C(O2)C=C(C=C3)C4C(C(=O)C5=C(C=C(C=C5O4)O)O)O)CO)O	SEBFKMXJBCUCAI-HKTJVKLFSA-N	7040	TGFB1
CID64945	CC1CCC2(CCC3(C(=CCC4C3(CCC5C4(CCC(C5(C)C)O)C)C)C2C1C)C)C(=O)O	WCGUUGGRBIKTOS-GPOJBZKASA-N	7422	VEGFA
CID72303	C=CCC1=CC(=C(C=C1)O)C2=CC(=C(C=C2)O)CC=C	FVYXIJYOAGAUQK-UHFFFAOYSA-N	7040	TGFB1
CID72303	C=CCC1=CC(=C(C=C1)O)C2=CC(=C(C=C2)O)CC=C	FVYXIJYOAGAUQK-UHFFFAOYSA-N	7422	VEGFA
CID73078	CN1CCC2=CC(=C3C=C2C1CC4=CC=C(C=C4)OC5=C(C=CC(=C5)CC6C7=C(O3)C(=C(C=C7CCN6C)OC)OC)OC)OC	WVTKBKWTSCPRNU-KYJUHHDHSA-N	3559	IL2RA
CID73078	CN1CCC2=CC(=C3C=C2C1CC4=CC=C(C=C4)OC5=C(C=CC(=C5)CC6C7=C(O3)C(=C(C=C7CCN6C)OC)OC)OC)OC	WVTKBKWTSCPRNU-KYJUHHDHSA-N	7040	TGFB1
CID206	C(C1C(C(C(C(O1)O)O)O)O)O	WQZGKKKJIJFFOK-UHFFFAOYSA-N	1493	CTLA4
CID206	C(C1C(C(C(C(O1)O)O)O)O)O	WQZGKKKJIJFFOK-UHFFFAOYSA-N	3559	IL2RA
CID206	C(C1C(C(C(C(O1)O)O)O)O)O	WQZGKKKJIJFFOK-UHFFFAOYSA-N	80381	CD276
CID232	C(CC(C(=O)O)N)CN=C(N)N	ODKSFYDXXFIFQN-UHFFFAOYSA-N	383	ARG1
CID750	C(C(=O)O)N	DHMQDGOQFOQNFH-UHFFFAOYSA-N	7040	TGFB1
CID840	CC1C(C(C(C(O1)O)O)O)O	SHZGCJCMOBCMKK-UHFFFAOYSA-N	1493	CTLA4
CID840	CC1C(C(C(C(O1)O)O)O)O	SHZGCJCMOBCMKK-UHFFFAOYSA-N	3559	IL2RA
CID899	CC(=O)NC1C(C(C(OC1O)CO)O)O	OVRNDRQMDRJTHS-UHFFFAOYSA-N	958	CD40
CID899	CC(=O)NC1C(C(C(OC1O)CO)O)O	OVRNDRQMDRJTHS-UHFFFAOYSA-N	1493	CTLA4
CID899	CC(=O)NC1C(C(C(OC1O)CO)O)O	OVRNDRQMDRJTHS-UHFFFAOYSA-N	3559	IL2RA
CID899	CC(=O)NC1C(C(C(OC1O)CO)O)O	OVRNDRQMDRJTHS-UHFFFAOYSA-N	7040	TGFB1
CID899	CC(=O)NC1C(C(C(OC1O)CO)O)O	OVRNDRQMDRJTHS-UHFFFAOYSA-N	7293	TNFRSF4
CID899	CC(=O)NC1C(C(C(OC1O)CO)O)O	OVRNDRQMDRJTHS-UHFFFAOYSA-N	80381	CD276
CID899	CC(=O)NC1C(C(C(OC1O)CO)O)O	OVRNDRQMDRJTHS-UHFFFAOYSA-N	201633	TIGIT
CID5944	CC12C3CCC(C1(C(=O)OC2=O)C)O3	DHZBEENLJMYSHQ-XCVPVQRUSA-N	7422	VEGFA
CID10583	CC(=C)C1CCC(C(C1)C(=C)C)(C)C=C	OPFTUNCRGUEPRZ-UHFFFAOYSA-N	7422	VEGFA
CID10680	C1=CC=C(C=C1)C2=CC(=O)C3=CC=CC=C3O2	VHBFFQKBGNRLFZ-UHFFFAOYSA-N	3559	IL2RA
CID14296	CC1=C(N=C(C(=N1)C)C)C	FINHMKGKINIASC-UHFFFAOYSA-N	7422	VEGFA
CID72304	C1=CC=C(C=C1)C2=COC3=CC=CC=C3C2=O	GOMNOOKGLZYEJT-UHFFFAOYSA-N	7422	VEGFA
CID108062	CC1CCC2(CCC3(C(=CCC4C3(CCC5C4(CC(C(C5(C)CO)O)O)C)C)C2C1C)C)C(=O)OC6C(C(C(C(O6)COC7C(C(C(C(O7)CO)OC8C(C(C(C(O8)C)O)O)O)O)O)O)O)O	WYQVAPGDARQUBT-UHFFFAOYSA-N	7040	TGFB1
CID108130	CC1CC2=CC3=C(C(=C2C4=C(C(=C(C=C4CC1C)OC)OC)OC)OC)OCO3	RTZKSTLPRTWFEV-UHFFFAOYSA-N	7040	TGFB1
CID114776	C1=CC(=C(C=C1C2=CC(=O)C3=C(O2)C=C(C(=C3O)C4C(C(C(C(O4)CO)O)O)O)O)O)O	ODBRNZZJSYPIDI-VJXVFPJBSA-N	7040	TGFB1
CID114917	CC1=C2C=CC3=C(C2=CC=C1)C(=O)C(=O)C4=C3OC=C4C	AIGAZQPHXLWMOJ-UHFFFAOYSA-N	7422	VEGFA
CID152463	CC(C1=CC(=C(C=C1)O)O)(C(=O)O)O	NDGMYGNFKSMYBB-UHFFFAOYSA-N	7040	TGFB1
CID159654	CN1CCC2=CC(=C(C=C2C1CC3=CC=C(C=C3)OC)OC4=C(C=CC(=C4)CC5C6=CC(=C(C=C6CCN5C)OC)OC)O)OC	MIBATSHDJRIUJK-ROJLCIKYSA-N	7040	TGFB1
CID162464	COC1=C(C=CC(=C1)C2=CC(=O)C3=C(C(=C(C=C3O2)OC)OC)O)O	VKOSQMWSWLZQPA-UHFFFAOYSA-N	7040	TGFB1
CID185698	C(C1C(C(C(C(O1)O)O)O)O)O	WQZGKKKJIJFFOK-PQMKYFCFSA-N	1493	CTLA4
CID185698	C(C1C(C(C(C(O1)O)O)O)O)O	WQZGKKKJIJFFOK-PQMKYFCFSA-N	80381	CD276
CID439680	C(C1C(C(C(C(O1)O)O)O)O)O	WQZGKKKJIJFFOK-RWOPYEJCSA-N	1493	CTLA4
CID439680	C(C1C(C(C(C(O1)O)O)O)O)O	WQZGKKKJIJFFOK-RWOPYEJCSA-N	3559	IL2RA
CID439680	C(C1C(C(C(C(O1)O)O)O)O)O	WQZGKKKJIJFFOK-RWOPYEJCSA-N	80381	CD276
CID441923	CC(=CCCC(C)(C1CCC2(C1C(CC3C2(CC(C4C3(CCC(C4(C)C)O)C)OC5C(C(C(C(O5)CO)O)O)O)C)O)C)OC6C(C(C(C(O6)CO)O)O)O)C	YURJSTAIMNSZAE-HHNZYBFYSA-N	7040	TGFB1
CID445154	C1=CC(=CC=C1C=CC2=CC(=CC(=C2)O)O)O	LUKBXSAWLPMMSZ-OWOJBTEDSA-N	7040	TGFB1
CID445154	C1=CC(=CC=C1C=CC2=CC(=CC(=C2)O)O)O	LUKBXSAWLPMMSZ-OWOJBTEDSA-N	7422	VEGFA
CID479503	CC(=CCC(C1=CC(=O)C2=C(C=CC(=C2C1=O)O)O)O)C	NEZONWMXZKDMKF-SNVBAGLBSA-N	7422	VEGFA
CID638024	C1CCN(CC1)C(=O)C=CC=CC2=CC3=C(C=C2)OCO3	MXXWOMGUGJBKIW-YPCIICBESA-N	958	CD40
CID969516	COC1=C(C=CC(=C1)C=CC(=O)CC(=O)C=CC2=CC(=C(C=C2)O)OC)O	VFLDPWHFBUODDF-FCXRPNKRSA-N	1493	CTLA4
CID969516	COC1=C(C=CC(=C1)C=CC(=O)CC(=O)C=CC2=CC(=C(C=C2)O)OC)O	VFLDPWHFBUODDF-FCXRPNKRSA-N	3620	IDO1
CID969516	COC1=C(C=CC(=C1)C=CC(=O)CC(=O)C=CC2=CC(=C(C=C2)O)OC)O	VFLDPWHFBUODDF-FCXRPNKRSA-N	7040	TGFB1
CID969516	COC1=C(C=CC(=C1)C=CC(=O)CC(=O)C=CC2=CC(=C(C=C2)O)OC)O	VFLDPWHFBUODDF-FCXRPNKRSA-N	7422	VEGFA
CID1548943	CC(C)C=CCCCCC(=O)NCC1=CC(=C(C=C1)O)OC	YKPUWZUDDOIDPM-SOFGYWHQSA-N	7040	TGFB1
CID1548943	CC(C)C=CCCCCC(=O)NCC1=CC(=C(C=C1)O)OC	YKPUWZUDDOIDPM-SOFGYWHQSA-N	7422	VEGFA
CID1548994	COC1=C(C=CC(=C1)C2C(OC3=C(O2)C=C(C=C3)C4C(C(=O)C5=C(C=C(C=C5O4)O)O)O)CO)O	SEBFKMXJBCUCAI-WAABAYLZSA-N	7422	VEGFA
CID5280343	C1=CC(=C(C=C1C2=C(C(=O)C3=C(C=C(C=C3O2)O)O)O)O)O	REFJWTPEDVJJIY-UHFFFAOYSA-N	7040	TGFB1
CID5280343	C1=CC(=C(C=C1C2=C(C(=O)C3=C(C=C(C=C3O2)O)O)O)O)O	REFJWTPEDVJJIY-UHFFFAOYSA-N	7422	VEGFA
CID5280441	C1=CC(=CC=C1C2=CC(=O)C3=C(O2)C(=C(C=C3O)O)C4C(C(C(C(O4)CO)O)O)O)O	SGEWCQFRYRRZDC-VPRICQMDSA-N	7422	VEGFA
CID5280445	C1=CC(=C(C=C1C2=CC(=O)C3=C(C=C(C=C3O2)O)O)O)O	IQPNAANSBPBGFQ-UHFFFAOYSA-N	7040	TGFB1
CID5280445	C1=CC(=C(C=C1C2=CC(=O)C3=C(C=C(C=C3O2)O)O)O)O	IQPNAANSBPBGFQ-UHFFFAOYSA-N	7422	VEGFA
CID5280489	CC1=C(C(CCC1)(C)C)C=CC(=CC=CC(=CC=CC=C(C)C=CC=C(C)C=CC2=C(CCCC2(C)C)C)C)C	OENHQHLEOONYIE-JLTXGRSLSA-N	7422	VEGFA
CID5280961	C1=CC(=CC=C1C2=COC3=CC(=CC(=C3C2=O)O)O)O	TZBJGXHYKVUXJN-UHFFFAOYSA-N	7040	TGFB1
CID5280961	C1=CC(=CC=C1C2=COC3=CC(=CC(=C3C2=O)O)O)O	TZBJGXHYKVUXJN-UHFFFAOYSA-N	7422	VEGFA
CID5281233	CC(=CC=CC=C(C)C=CC=C(C)C(=O)OC1C(C(C(C(O1)COC2C(C(C(C(O2)CO)O)O)O)O)O)O)C=CC=C(C)C(=O)OC3C(C(C(C(O3)COC4C(C(C(C(O4)CO)O)O)O)O)O)O	SEBIKDIMAPSUBY-RTJKDTQDSA-N	7422	VEGFA
CID5281600	C1=CC(=CC=C1C2=CC(=O)C3=C(O2)C(=C(C=C3O)O)C4=C(C=CC(=C4)C5=CC(=O)C6=C(C=C(C=C6O5)O)O)O)O	YUSWMAULDXZHPY-UHFFFAOYSA-N	7422	VEGFA
CID5281708	C1=CC(=CC=C1C2=COC3=C(C2=O)C=CC(=C3)O)O	ZQSIJRDFPHDXIC-UHFFFAOYSA-N	7422	VEGFA
CID5281792	C1=CC(=C(C=C1CC(C(=O)O)OC(=O)C=CC2=CC(=C(C=C2)O)O)O)O	DOUMFZQKYFQNTF-WUTVXBCWSA-N	3620	IDO1
CID5281855	C1=C2C3=C(C(=C1O)O)OC(=O)C4=CC(=C(C(=C43)OC2=O)O)O	AFSDNFLWKVMVRB-UHFFFAOYSA-N	7422	VEGFA
CID5353620	CCCCCCCC=CCC#CC#CC(C=C)O	UGJAEDFOKNAMQD-ZHACJKMWSA-N	7422	VEGFA
CID5459308	CN1CCC23CC(=O)C(=CC2C1CC4=C3C(=C(C=C4)OC)O)OC	INYYVPJSBIVGPH-QHRIQVFBSA-N	29126	CD274
CID6451084	C1=CC(=C(C=C1CC(C(=O)O)OC(=O)C=CC2=C3C(C(OC3=C(C=C2)O)C4=CC(=C(C=C4)O)O)C(=O)OC(CC5=CC(=C(C=C5)O)O)C(=O)O)O)O	SNKFFCBZYFGCQN-VWUOOIFGSA-N	383	Arg1
CID10812923	CC(=CCC(CC1=C2C(=C(C=C1O)OC)C(=O)CC(O2)C3=C(C=C(C=C3)O)O)C(=C)C)C	LTTQKYMNTNISSZ-KESSSICBSA-N	7040	TGFB1
CID11425923	CC1COC2=C1C(=O)C(=O)C3=C2C=CC4=C(C=CC=C43)C	HARGZZNYNSYSGJ-JTQLQIEISA-N	7040	TGFB1
CID5281	CCCCCCCCCCCCCCCCCC(=O)O	QIQXTHQIDYTFRH-UHFFFAOYSA-N	135	ADORA2A
CID8530	C1=CC=C2C(=O)C=CC(=O)C2=C1	FRASJONUBLZVQX-UHFFFAOYSA-N	3620	IDO1
CID64961	C1=CC=C2C(=C1)C3=C(N2)C=NC=C3	AIFRHYZBTHREPW-UHFFFAOYSA-N	3620	IDO1
CID72734	CC1(C=CC2=C(O1)C(=O)C3=CC=CC=C3C2=O)C	OWFHAMHRUCUSRM-UHFFFAOYSA-N	3620	IDO1
CID866	C(CCN)CC(C(=O)O)N	KDXKERNSBIXSRK-UHFFFAOYSA-N	383	ARG1
CID1182	CC(C)C(C(=O)O)N	KZSNJWFQEVHDMF-UHFFFAOYSA-N	383	ARG1
CID2360	C(C(C(=O)O)N)NC(=O)C(=O)O	NEEQFPMRODQIKX-UHFFFAOYSA-N	7040	TGFB1
CID72435	COC1=CC(=CC(=C1OC)OC)C2C3C(COC3=O)C(C4=CC5=C(C=C24)OCO5)O	YJGVMLPVUAXIQN-HAEOHBJNSA-N	7422	VEGFA
CID439435	C1=CC(=C(C=C1CC(C(=O)O)O)O)O	PAFLSMZLRSPALU-UHFFFAOYSA-N	7040	TGFB1
CID24721561	CC(=CCCC(C)(C1CCC2(C1C(CC3C2(CC(C4C3(CCC(C4(C)C)O)C)OC5C(C(C(C(O5)CO)O)O)OC6C(C(C(C(O6)CO)O)O)O)C)O)C)OC7C(C(C(C(O7)CO)O)O)O)C	FBFMBWCLBGQEBU-RXMALORBSA-N	7040	TGFB1
CID247	C[N+](C)(C)CC(=O)[O-]	KWIUHFFTVRNATP-UHFFFAOYSA-N	7124	TNF
CID753	C(C(CO)O)O	PEDCQBHIVMGVHV-UHFFFAOYSA-N	5133	PDCD1
CID785	C1=CC(=CC=C1O)O	QIGBRXMKCJKVMJ-UHFFFAOYSA-N	7124	TNF
CID1045	C(CCN)CN	KIDHWZJUCRJVML-UHFFFAOYSA-N	7124	TNF
CID2353	COC1=C(C2=C[N+]3=C(C=C2C=C1)C4=CC5=C(C=C4CC3)OCO5)OC	YBHILYKTIRIUTE-UHFFFAOYSA-N	7124	TNF
CID2355	COC1=C2C=CC(=O)OC2=CC3=C1C=CO3	BGEBZHIAGXMEMV-UHFFFAOYSA-N	7124	TNF
CID2519	CN1C=NC2=C1C(=O)N(C(=O)N2C)C	RYYVLZVUVIJVGH-UHFFFAOYSA-N	7124	TNF
CID3220	CC1=CC2=C(C(=C1)O)C(=O)C3=C(C2=O)C=C(C=C3O)O	RHMXXJGYXNZAPX-UHFFFAOYSA-N	7124	TNF
CID3893	CCCCCCCCCCCC(=O)O	POULHZVOKOAJMA-UHFFFAOYSA-N	7099	TLR4
CID6115	C1=CC=C(C=C1)N	PAYRUJLWNCNPSJ-UHFFFAOYSA-N	7124	TNF
CID8141	CCCCCCCCC	BKIMMITUMNQMOS-UHFFFAOYSA-N	7124	TNF
CID10168	C1=CC2=C(C(=C1)O)C(=O)C3=C(C2=O)C=C(C=C3O)C(=O)O	FCDLCPWAQCPTKC-UHFFFAOYSA-N	7124	TNF
CID10207	C1=CC2=C(C(=C1)O)C(=O)C3=C(C2=O)C=C(C=C3O)CO	YDQWDHRMZQUTBA-UHFFFAOYSA-N	7124	TNF
CID10228	CC(=CCC1=C(C=CC2=C1OC(=O)C=C2)OC)C	MBRLOUHOWLUMFF-UHFFFAOYSA-N	7124	TNF
CID10364	CC1=C(C=C(C=C1)C(C)C)O	RECUKUPTGUEGMW-UHFFFAOYSA-N	7099	TLR4
CID10364	CC1=C(C=C(C=C1)C(C)C)O	RECUKUPTGUEGMW-UHFFFAOYSA-N	7124	TNF
CID10494	CC1(CCC2(CCC3(C(=CCC4C3(CCC5C4(CCC(C5(C)C)O)C)C)C2C1)C)C(=O)O)C	MIJYXULNPSFWEK-GTOFXWBISA-N	7124	TNF
CID11005	CCCCCCCCCCCCCC(=O)O	TUNFSRHWOTWDNC-UHFFFAOYSA-N	7099	TLR4
CID11092	CC(=O)C1=C(C=C(C=C1)OC)O	UILPJVPSNHJFIK-UHFFFAOYSA-N	7099	TLR4
CID11092	CC(=O)C1=C(C=C(C=C1)OC)O	UILPJVPSNHJFIK-UHFFFAOYSA-N	7124	TNF
CID31553	COC1=C(C=CC(=C1)C2C(OC3=C(O2)C=C(C=C3)C4C(C(=O)C5=C(C=C(C=C5O4)O)O)O)CO)O	SEBFKMXJBCUCAI-HKTJVKLFSA-N	7124	TNF
CID64945	CC1CCC2(CCC3(C(=CCC4C3(CCC5C4(CCC(C5(C)C)O)C)C)C2C1C)C)C(=O)O	WCGUUGGRBIKTOS-GPOJBZKASA-N	7124	TNF
CID68077	COC1=CC=C(C=C1)C2=CC(=O)C3=C(O2)C(=C(C(=C3OC)OC)OC)OC	ULSUXBXHSYSGDT-UHFFFAOYSA-N	7124	TNF
CID72276	C1C(C(OC2=CC(=CC(=C21)O)O)C3=CC(=C(C=C3)O)O)O	PFTAWBLQPZVEMU-UKRRQHHQSA-N	7124	TNF
CID72344	COC1=C(C=C(C=C1)C2=CC(=O)C3=C(O2)C(=C(C(=C3OC)OC)OC)OC)OC	MRIAQLRQZPPODS-UHFFFAOYSA-N	7124	TNF
CID176	CC(=O)O	QTBSBXVTEAMEQO-UHFFFAOYSA-N	7124	TNF
CID206	C(C1C(C(C(C(O1)O)O)O)O)O	WQZGKKKJIJFFOK-UHFFFAOYSA-N	7099	TLR4
CID840	CC1C(C(C(C(O1)O)O)O)O	SHZGCJCMOBCMKK-UHFFFAOYSA-N	7099	TLR4
CID899	CC(=O)NC1C(C(C(OC1O)CO)O)O	OVRNDRQMDRJTHS-UHFFFAOYSA-N	7099	TLR4
CID6184	CCCCCC=O	JARKCYVAAOWBJS-UHFFFAOYSA-N	7124	TNF
CID6770	C1CN2CC3=C(CC2C4=CC5=C(C=C41)OCO5)C=CC6=C3OCO6	UXYJCYXWJGAKQY-UHFFFAOYSA-N	7124	TNF
CID8181	CCCCCCCCCCCCCCCC(=O)OC	FLIACVVOZYBSBS-UHFFFAOYSA-N	7124	TNF
CID8417	COC1=C(C=C2C(=C1)C=CC(=O)O2)OC	GUAFOGOEJLSQBT-UHFFFAOYSA-N	7099	TLR4
CID12389	CCCCCCCCCCCCCC	BGHCVCJVXZWKCC-UHFFFAOYSA-N	7124	TNF
CID16064	CCCCCCCCCCCC(CC(=O)O)O	ATRNZOYKSNPPBF-UHFFFAOYSA-N	7099	TLR4
CID72936	CC(=CCC(CC1=C2C(=C(C=C1O)O)C(=O)CC(O2)C3=C(C=C(C=C3)O)O)C(=C)C)C	XRYVAQQLDYTHCL-CMJOXMDJSA-N	7124	TNF
CID73296	CC1C(C(C(C(O1)OC2C(C(COC2OC3CCC4(C(C3(C)CO)CCC5(C4CC=C6C5(CCC7(C6CC(CC7)(C)C)C(=O)O)C)C)C)O)O)O)O)O	KEOITPILCOILGM-LLJOFIFVSA-N	7124	TNF
CID82313	CC(=O)NC1C(C(C(OC1O)CO)O)O	OVRNDRQMDRJTHS-PVFLNQBWSA-N	7099	TLR4
CID87691	CC1C(CC2C1C(OC=C2C(=O)OC)OC3C(C(C(C(O3)CO)O)O)O)O	AMBQHHVBBHTQBF-UOUCRYGSSA-N	7124	TNF
CID100771	C=CCC1=CC=C(C=C1)OC2=CC(=CC(=C2O)O)CC=C	OPGPFZQBCIAFLI-UHFFFAOYSA-N	7124	TNF
CID107848	COC(=O)C1=COC(C2C1CC=C2CO)OC3C(C(C(C(O3)CO)O)O)O	IBFYXTRXDNAPMM-BVTMAQQCSA-N	7099	TLR4
CID107848	COC(=O)C1=COC(C2C1CC=C2CO)OC3C(C(C(C(O3)CO)O)O)O	IBFYXTRXDNAPMM-BVTMAQQCSA-N	7124	TNF
CID114917	CC1=C2C=CC3=C(C2=CC=C1)C(=O)C(=O)C4=C3OC=C4C	AIGAZQPHXLWMOJ-UHFFFAOYSA-N	7124	TNF
CID115269	C1CC2CN3C(CC=CC3=O)C4C2N(C1)CCC4	AAGFPTSOPGCENQ-JLNYLFASSA-N	7124	TNF
CID119307	CC(=CCCC(C)(C1CCC2(C1C(CC3C2(CCC4C3(CCC(C4(C)C)OC5C(C(C(C(O5)CO)O)O)O)C)C)O)C)O)C	CKUVNOCSBYYHIS-IRFFNABBSA-N	7124	TNF
CID133145	COC1=C(C=CC(=C1)CCC(=O)CCCCC2=CC=CC=C2)O	TXELARZTKDBEKS-UHFFFAOYSA-N	7124	TNF
CID160254	CC1COC2=C1C(=O)C(=O)C3=C2C=CC4=C3CCCC4(C)C	GVKKJJOMQCNPGB-JTQLQIEISA-N	7124	TNF
CID164676	CC1=COC2=C1C(=O)C(=O)C3=C2C=CC4=C3CCCC4(C)C	HYXITZLLTYIPOF-UHFFFAOYSA-N	7124	TNF
CID165549	C1CC2C3CCCN4C3C(CCC4)CN2C(=O)C1	ZSBXGIUJOOQZMP-BHPKHCPMSA-N	7124	TNF
CID169014	C1CC2CN3C(=O)C=CC=C3C4C2N(C1)CCC4	MMCQRJPAMIHLQX-ZOWXZIJZSA-N	7124	TNF
CID226371	COC1=CC(=CC(=C1OC2C(C(C(C(O2)CO)O)O)O)OC)C3C4COC(C4CO3)C5=CC(=C(C(=C5)OC)OC6C(C(C(C(O6)CO)O)O)O)OC	FFDULTAFAQRACT-UHFFFAOYSA-N	7124	TNF
CID439246	C1C(OC2=CC(=CC(=C2C1=O)O)O)C3=CC=C(C=C3)O	FTVWIRXFELQLPI-ZDUSSCGKSA-N	7099	TLR4
CID439246	C1C(OC2=CC(=CC(=C2C1=O)O)O)C3=CC=C(C=C3)O	FTVWIRXFELQLPI-ZDUSSCGKSA-N	7124	TNF
CID439680	C(C1C(C(C(C(O1)O)O)O)O)O	WQZGKKKJIJFFOK-RWOPYEJCSA-N	7099	TLR4
CID441923	CC(=CCCC(C)(C1CCC2(C1C(CC3C2(CC(C4C3(CCC(C4(C)C)O)C)OC5C(C(C(C(O5)CO)O)O)O)C)O)C)OC6C(C(C(C(O6)CO)O)O)O)C	YURJSTAIMNSZAE-HHNZYBFYSA-N	7124	TNF
CID442424	COC(=O)C1=COC(C2C1CC=C2CO)O	AZKVWQKMDGGDSV-BCMRRPTOSA-N	7124	TNF
CID445070	CC(=CCCC(=CCCC(=CCO)C)C)C	CRDAMVZIKSXKFV-YFVJMOTDSA-N	7099	TLR4
CID445154	C1=CC(=CC=C1C=CC2=CC(=CC(=C2)O)O)O	LUKBXSAWLPMMSZ-OWOJBTEDSA-N	7099	TLR4
CID445154	C1=CC(=CC=C1C=CC2=CC(=CC(=C2)O)O)O	LUKBXSAWLPMMSZ-OWOJBTEDSA-N	7124	TNF
CID445354	CC1=C(C(CCC1)(C)C)C=CC(=CC=CC(=CCO)C)C	FPIPGXGPPPQFEQ-OVSJKPMPSA-N	7124	TNF
CID447466	CC=CC=O	MLUCVPSAIODCQM-NSCUHMNNSA-N	7124	TNF
CID479503	CC(=CCC(C1=CC(=O)C2=C(C=CC(=C2C1=O)O)O)O)C	NEZONWMXZKDMKF-SNVBAGLBSA-N	7124	TNF
CID636822	CC=CC1=CC(=C(C=C1OC)OC)OC	RKFAZBXYICVSKP-AATRIKPKSA-N	7124	TNF
CID637511	C1=CC=C(C=C1)C=CC=O	KJPRLNWUNMBNBZ-QPJJXVBHSA-N	7099	TLR4
CID638011	CC(=CCCC(=CC=O)C)C	WTEVQBCEXWBHNA-JXMROGBWSA-N	7124	TNF
CID638024	C1CCN(CC1)C(=O)C=CC=CC2=CC3=C(C=C2)OCO3	MXXWOMGUGJBKIW-YPCIICBESA-N	7124	TNF
CID642376	CCCC=C1C2=CC=CC=C2C(=O)O1	WMBOCUXXNSOQHM-FLIBITNWSA-N	7124	TNF
CID689043	C1=CC(=C(C=C1C=CC(=O)O)O)O	QAIPRVGONGVQAS-DUXPYHPUSA-N	7124	TNF
CID969516	COC1=C(C=CC(=C1)C=CC(=O)CC(=O)C=CC2=CC(=C(C=C2)O)OC)O	VFLDPWHFBUODDF-FCXRPNKRSA-N	7099	TLR4
CID969516	COC1=C(C=CC(=C1)C=CC(=O)CC(=O)C=CC2=CC(=C(C=C2)O)OC)O	VFLDPWHFBUODDF-FCXRPNKRSA-N	7124	TNF
CID1548943	CC(C)C=CCCCCC(=O)NCC1=CC(=C(C=C1)O)OC	YKPUWZUDDOIDPM-SOFGYWHQSA-N	7099	TLR4
CID1548943	CC(C)C=CCCCCC(=O)NCC1=CC(=C(C=C1)O)OC	YKPUWZUDDOIDPM-SOFGYWHQSA-N	7124	TNF
CID1548994	COC1=C(C=CC(=C1)C2C(OC3=C(O2)C=C(C=C3)C4C(C(=O)C5=C(C=C(C=C5O4)O)O)O)CO)O	SEBFKMXJBCUCAI-WAABAYLZSA-N	7124	TNF
CID5280343	C1=CC(=C(C=C1C2=C(C(=O)C3=C(C=C(C=C3O2)O)O)O)O)O	REFJWTPEDVJJIY-UHFFFAOYSA-N	7099	TLR4
CID5280343	C1=CC(=C(C=C1C2=C(C(=O)C3=C(C=C(C=C3O2)O)O)O)O)O	REFJWTPEDVJJIY-UHFFFAOYSA-N	7124	TNF
CID5280343	C1=CC(=C(C=C1C2=C(C(=O)C3=C(C=C(C=C3O2)O)O)O)O)O	REFJWTPEDVJJIY-UHFFFAOYSA-N	84868	HAVCR2
CID5280445	C1=CC(=C(C=C1C2=CC(=O)C3=C(C=C(C=C3O2)O)O)O)O	IQPNAANSBPBGFQ-UHFFFAOYSA-N	7099	TLR4
CID5280445	C1=CC(=C(C=C1C2=CC(=O)C3=C(C=C(C=C3O2)O)O)O)O	IQPNAANSBPBGFQ-UHFFFAOYSA-N	7124	TNF
CID5280460	COC1=C(C=C2C(=C1)C=CC(=O)O2)O	RODXRVNMMDRFIK-UHFFFAOYSA-N	7099	TLR4
CID5280460	COC1=C(C=C2C(=C1)C=CC(=O)O2)O	RODXRVNMMDRFIK-UHFFFAOYSA-N	7124	TNF
CID5280704	C1=CC(=CC=C1C2=CC(=O)C3=C(C=C(C=C3O2)OC4C(C(C(C(O4)CO)O)O)O)O)O	KMOUJOKENFFTPU-QNDFHXLGSA-N	7124	TNF
CID5280863	C1=CC(=CC=C1C2=C(C(=O)C3=C(C=C(C=C3O2)O)O)O)O	IYRMWMYZSQPJKC-UHFFFAOYSA-N	7099	TLR4
CID5280863	C1=CC(=CC=C1C2=C(C(=O)C3=C(C=C(C=C3O2)O)O)O)O	IYRMWMYZSQPJKC-UHFFFAOYSA-N	7124	TNF
CID5280933	CCCCCC=CCC=CCC=CCCCCC(=O)O	VZCCETWTMQHEPK-QNEBEIHSSA-N	7124	TNF
CID5280961	C1=CC(=CC=C1C2=COC3=CC(=CC(=C3C2=O)O)O)O	TZBJGXHYKVUXJN-UHFFFAOYSA-N	7124	TNF
CID5281222	C1=CC(=C(C=C1C=CC(=O)C2=C(C=C(C=C2)O)O)O)O	AYMYWHCQALZEGT-ORCRQEGFSA-N	7124	TNF
CID5281614	C1=CC(=C(C=C1C2=C(C(=O)C3=C(O2)C=C(C=C3)O)O)O)O	XHEFDIBZLJXQHF-UHFFFAOYSA-N	7124	TNF
CID5281670	C1=CC(=C(C=C1O)O)C2=C(C(=O)C3=C(C=C(C=C3O2)O)O)O	YXOLAZRVSSWPPT-UHFFFAOYSA-N	7099	TLR4
CID5281670	C1=CC(=C(C=C1O)O)C2=C(C(=O)C3=C(C=C(C=C3O2)O)O)O	YXOLAZRVSSWPPT-UHFFFAOYSA-N	7124	TNF
CID5281672	C1=C(C=C(C(=C1O)O)O)C2=C(C(=O)C3=C(C=C(C=C3O2)O)O)O	IKMDFBPHZNJCSN-UHFFFAOYSA-N	7124	TNF
CID5281708	C1=CC(=CC=C1C2=COC3=C(C2=O)C=CC(=C3)O)O	ZQSIJRDFPHDXIC-UHFFFAOYSA-N	7099	TLR4
CID5281708	C1=CC(=CC=C1C2=COC3=C(C2=O)C=CC(=C3)O)O	ZQSIJRDFPHDXIC-UHFFFAOYSA-N	7124	TNF
CID5281781	COC1=CC=C(C=C1)C2=COC3=C(C2=O)C(=C(C(=C3)O)OC)O	VOOFPOMXNLNEOF-UHFFFAOYSA-N	7124	TNF
CID5281807	C1=CC(=CC=C1C2=COC3=C(C2=O)C=CC(=C3C4C(C(C(C(O4)CO)O)O)O)O)O	HKEAFJYKMMKDOR-VPRICQMDSA-N	7099	TLR4
CID5281807	C1=CC(=CC=C1C2=COC3=C(C2=O)C=CC(=C3C4C(C(C(C(O4)CO)O)O)O)O)O	HKEAFJYKMMKDOR-VPRICQMDSA-N	7124	TNF
CID5282102	C1=CC(=CC=C1C2=C(C(=O)C3=C(C=C(C=C3O2)O)O)OC4C(C(C(C(O4)CO)O)O)O)O	JPUKWEQWGBDDQB-QSOFNFLRSA-N	7124	TNF
CID5283349	CCCCCC=CC=CC=O	JZQKTMZYLHNFPL-BLHCBFLLSA-N	7124	TNF
CID5316819	C1=CC(=C(C=C1C=CC(=O)OC=CC2=CC(=C(C=C2)O)O)O)O	GFZFUVWXGQWUGX-DGEKEWMVSA-N	7124	TNF
CID5318517	CC12CCC(C(C1CCC(=C)C2CC=C3C(COC3=O)O)(C)CO)O	BOJKULTULYSRAS-OTESTREVSA-N	7124	TNF
CID5372367	COC1=CC(=CC2=C1OC(C2CO)C3=CC(=C(C=C3)O)OC)C=CCO	KUSXBOZNRPQEON-ONEGZZNKSA-N	7124	TNF
CID5459308	CN1CCC23CC(=O)C(=CC2C1CC4=C3C(=C(C=C4)OC)O)OC	INYYVPJSBIVGPH-QHRIQVFBSA-N	7099	TLR4
CID5459308	CN1CCC23CC(=O)C(=CC2C1CC4=C3C(=C(C=C4)OC)O)OC	INYYVPJSBIVGPH-QHRIQVFBSA-N	7124	TNF
CID6440365	COC1=C(C=CC(=C1)C=CC(=O)CCCCC2=CC=CC=C2)O	OKVCTOBWIAGOMR-ACCUITESSA-N	7124	TNF
CID6451084	C1=CC(=C(C=C1CC(C(=O)O)OC(=O)C=CC2=C3C(C(OC3=C(C=C2)O)C4=CC(=C(C=C4)O)O)C(=O)OC(CC5=CC(=C(C=C5)O)O)C(=O)O)O)O	SNKFFCBZYFGCQN-VWUOOIFGSA-N	7124	TNF
CID9898279	CC(=CCCC(C)(C1CCC2(C1C(CC3C2(CCC4C3(CCC(C4(C)C)OC5C(C(C(C(O5)CO)O)O)OC6C(C(C(C(O6)CO)O)O)O)C)C)O)C)OC7C(C(C(C(O7)COC8C(C(C(C(O8)CO)O)O)O)O)O)O)C	GZYPWOGIYAIIPV-JBDTYSNRSA-N	7124	TNF
CID11624161	CC12CCC(C(C1CCC(=C)C2CCC3=CCOC3=O)(C)CO)O	GVRNTWSGBWPJGS-YSDSKTICSA-N	7124	TNF
CID12855917	CC(=CCCC(C)(C1CCC2(C1C(CC3C2(CC(C4C3(CCC(C4(C)C)O)C)OC5C(C(C(C(O5)CO)O)O)O)C)O)C)O)C	RAQNTCRNSXYLAH-UHFFFAOYSA-N	7124	TNF
CID191	C1=NC(=C2C(=N1)N(C=N2)C3C(C(C(O3)CO)O)O)N	OIRDTQYFTABQOQ-UHFFFAOYSA-N	3091	HIF1A
CID191	C1=NC(=C2C(=N1)N(C=N2)C3C(C(C(O3)CO)O)O)N	OIRDTQYFTABQOQ-UHFFFAOYSA-N	6885	MAP3K7
CID753	C(C(CO)O)O	PEDCQBHIVMGVHV-UHFFFAOYSA-N	207	AKT1
CID753	C(C(CO)O)O	PEDCQBHIVMGVHV-UHFFFAOYSA-N	331	XIAP
CID753	C(C(CO)O)O	PEDCQBHIVMGVHV-UHFFFAOYSA-N	684	BST2
CID753	C(C(CO)O)O	PEDCQBHIVMGVHV-UHFFFAOYSA-N	718	C3
CID753	C(C(CO)O)O	PEDCQBHIVMGVHV-UHFFFAOYSA-N	1520	CTSS
CID753	C(C(CO)O)O	PEDCQBHIVMGVHV-UHFFFAOYSA-N	1667	DEFA1
CID753	C(C(CO)O)O	PEDCQBHIVMGVHV-UHFFFAOYSA-N	1670	DEFA5
CID753	C(C(CO)O)O	PEDCQBHIVMGVHV-UHFFFAOYSA-N	1671	DEFA6
CID753	C(C(CO)O)O	PEDCQBHIVMGVHV-UHFFFAOYSA-N	1672	DEFB1
CID753	C(C(CO)O)O	PEDCQBHIVMGVHV-UHFFFAOYSA-N	1994	ELAVL1
CID753	C(C(CO)O)O	PEDCQBHIVMGVHV-UHFFFAOYSA-N	2149	F2R
CID753	C(C(CO)O)O	PEDCQBHIVMGVHV-UHFFFAOYSA-N	2932	GSK3B
CID753	C(C(CO)O)O	PEDCQBHIVMGVHV-UHFFFAOYSA-N	3265	HRAS
CID753	C(C(CO)O)O	PEDCQBHIVMGVHV-UHFFFAOYSA-N	3600	IL15
CID753	C(C(CO)O)O	PEDCQBHIVMGVHV-UHFFFAOYSA-N	3606	IL18
CID753	C(C(CO)O)O	PEDCQBHIVMGVHV-UHFFFAOYSA-N	3965	LGALS9
CID753	C(C(CO)O)O	PEDCQBHIVMGVHV-UHFFFAOYSA-N	4064	CD180
CID753	C(C(CO)O)O	PEDCQBHIVMGVHV-UHFFFAOYSA-N	4318	MMP9
CID753	C(C(CO)O)O	PEDCQBHIVMGVHV-UHFFFAOYSA-N	4843	NOS2
CID753	C(C(CO)O)O	PEDCQBHIVMGVHV-UHFFFAOYSA-N	5290	PIK3CA
CID753	C(C(CO)O)O	PEDCQBHIVMGVHV-UHFFFAOYSA-N	5468	PPARG
CID753	C(C(CO)O)O	PEDCQBHIVMGVHV-UHFFFAOYSA-N	5648	MASP1
CID753	C(C(CO)O)O	PEDCQBHIVMGVHV-UHFFFAOYSA-N	6279	S100A8
CID753	C(C(CO)O)O	PEDCQBHIVMGVHV-UHFFFAOYSA-N	6280	S100A9
CID753	C(C(CO)O)O	PEDCQBHIVMGVHV-UHFFFAOYSA-N	7297	TYK2
CID753	C(C(CO)O)O	PEDCQBHIVMGVHV-UHFFFAOYSA-N	9636	ISG15
CID753	C(C(CO)O)O	PEDCQBHIVMGVHV-UHFFFAOYSA-N	10747	MASP2
CID753	C(C(CO)O)O	PEDCQBHIVMGVHV-UHFFFAOYSA-N	29110	TBK1
CID753	C(C(CO)O)O	PEDCQBHIVMGVHV-UHFFFAOYSA-N	50616	IL22
CID753	C(C(CO)O)O	PEDCQBHIVMGVHV-UHFFFAOYSA-N	114609	TIRAP
CID753	C(C(CO)O)O	PEDCQBHIVMGVHV-UHFFFAOYSA-N	115004	MB21D1
CID753	C(C(CO)O)O	PEDCQBHIVMGVHV-UHFFFAOYSA-N	282618	IFNL1
CID753	C(C(CO)O)O	PEDCQBHIVMGVHV-UHFFFAOYSA-N	653509	SFTPA1
CID785	C1=CC(=CC=C1O)O	QIGBRXMKCJKVMJ-UHFFFAOYSA-N	3091	HIF1A
CID785	C1=CC(=CC=C1O)O	QIGBRXMKCJKVMJ-UHFFFAOYSA-N	4790	NFKB1
CID785	C1=CC(=CC=C1O)O	QIGBRXMKCJKVMJ-UHFFFAOYSA-N	5970	RELA
CID1045	C(CCN)CN	KIDHWZJUCRJVML-UHFFFAOYSA-N	728	C5AR1
CID1045	C(CCN)CN	KIDHWZJUCRJVML-UHFFFAOYSA-N	4790	NFKB1
CID1045	C(CCN)CN	KIDHWZJUCRJVML-UHFFFAOYSA-N	5970	RELA
CID2353	COC1=C(C2=C[N+]3=C(C=C2C=C1)C4=CC5=C(C=C4CC3)OCO5)OC	YBHILYKTIRIUTE-UHFFFAOYSA-N	207	Akt1
CID2353	COC1=C(C2=C[N+]3=C(C=C2C=C1)C4=CC5=C(C=C4CC3)OCO5)OC	YBHILYKTIRIUTE-UHFFFAOYSA-N	329	BIRC2
CID2353	COC1=C(C2=C[N+]3=C(C=C2C=C1)C4=CC5=C(C=C4CC3)OCO5)OC	YBHILYKTIRIUTE-UHFFFAOYSA-N	331	XIAP
CID2353	COC1=C(C2=C[N+]3=C(C=C2C=C1)C4=CC5=C(C=C4CC3)OCO5)OC	YBHILYKTIRIUTE-UHFFFAOYSA-N	1147	CHUK
CID2353	COC1=C(C2=C[N+]3=C(C=C2C=C1)C4=CC5=C(C=C4CC3)OCO5)OC	YBHILYKTIRIUTE-UHFFFAOYSA-N	3091	HIF1A
CID2353	COC1=C(C2=C[N+]3=C(C=C2C=C1)C4=CC5=C(C=C4CC3)OCO5)OC	YBHILYKTIRIUTE-UHFFFAOYSA-N	3265	HRAS
CID2353	COC1=C(C2=C[N+]3=C(C=C2C=C1)C4=CC5=C(C=C4CC3)OCO5)OC	YBHILYKTIRIUTE-UHFFFAOYSA-N	4318	MMP9
CID2353	COC1=C(C2=C[N+]3=C(C=C2C=C1)C4=CC5=C(C=C4CC3)OCO5)OC	YBHILYKTIRIUTE-UHFFFAOYSA-N	4790	NFKB1
CID2353	COC1=C(C2=C[N+]3=C(C=C2C=C1)C4=CC5=C(C=C4CC3)OCO5)OC	YBHILYKTIRIUTE-UHFFFAOYSA-N	4792	NFKBIA
CID2353	COC1=C(C2=C[N+]3=C(C=C2C=C1)C4=CC5=C(C=C4CC3)OCO5)OC	YBHILYKTIRIUTE-UHFFFAOYSA-N	5970	RELA
CID2353	COC1=C(C2=C[N+]3=C(C=C2C=C1)C4=CC5=C(C=C4CC3)OCO5)OC	YBHILYKTIRIUTE-UHFFFAOYSA-N	8878	SQSTM1
CID2355	COC1=C2C=CC(=O)OC2=CC3=C1C=CO3	BGEBZHIAGXMEMV-UHFFFAOYSA-N	4843	NOS2
CID2355	COC1=C2C=CC(=O)OC2=CC3=C1C=CO3	BGEBZHIAGXMEMV-UHFFFAOYSA-N	6772	STAT1
CID2519	CN1C=NC2=C1C(=O)N(C(=O)N2C)C	RYYVLZVUVIJVGH-UHFFFAOYSA-N	2081	ERN1
CID2519	CN1C=NC2=C1C(=O)N(C(=O)N2C)C	RYYVLZVUVIJVGH-UHFFFAOYSA-N	5970	RELA
CID2703	C[N+]1=C2C(=C3C=CC(=C(C3=C1)OC)OC)C=CC4=CC5=C(C=C42)OCO5	LLEJIEBFSOEYIV-UHFFFAOYSA-N	2475	MTOR
CID2703	C[N+]1=C2C(=C3C=CC(=C(C3=C1)OC)OC)C=CC4=CC5=C(C=C42)OCO5	LLEJIEBFSOEYIV-UHFFFAOYSA-N	3091	HIF1A
CID2703	C[N+]1=C2C(=C3C=CC(=C(C3=C1)OC)OC)C=CC4=CC5=C(C=C42)OCO5	LLEJIEBFSOEYIV-UHFFFAOYSA-N	4318	MMP9
CID2703	C[N+]1=C2C(=C3C=CC(=C(C3=C1)OC)OC)C=CC4=CC5=C(C=C42)OCO5	LLEJIEBFSOEYIV-UHFFFAOYSA-N	5468	PPARG
CID3220	CC1=CC2=C(C(=C1)O)C(=O)C3=C(C2=O)C=C(C=C3O)O	RHMXXJGYXNZAPX-UHFFFAOYSA-N	207	Akt1
CID3220	CC1=CC2=C(C(=C1)O)C(=O)C3=C(C2=O)C=C(C=C3O)O	RHMXXJGYXNZAPX-UHFFFAOYSA-N	695	BTK
CID3220	CC1=CC2=C(C(=C1)O)C(=O)C3=C(C2=O)C=C(C=C3O)O	RHMXXJGYXNZAPX-UHFFFAOYSA-N	1051	Cebpb
CID3220	CC1=CC2=C(C(=C1)O)C(=O)C3=C(C2=O)C=C(C=C3O)O	RHMXXJGYXNZAPX-UHFFFAOYSA-N	1147	CHUK
CID3220	CC1=CC2=C(C(=C1)O)C(=O)C3=C(C2=O)C=C(C=C3O)O	RHMXXJGYXNZAPX-UHFFFAOYSA-N	3091	HIF1A
CID3220	CC1=CC2=C(C(=C1)O)C(=O)C3=C(C2=O)C=C(C=C3O)O	RHMXXJGYXNZAPX-UHFFFAOYSA-N	3551	IKBKB
CID3220	CC1=CC2=C(C(=C1)O)C(=O)C3=C(C2=O)C=C(C=C3O)O	RHMXXJGYXNZAPX-UHFFFAOYSA-N	3662	IRF4
CID3220	CC1=CC2=C(C(=C1)O)C(=O)C3=C(C2=O)C=C(C=C3O)O	RHMXXJGYXNZAPX-UHFFFAOYSA-N	3663	IRF5
CID3220	CC1=CC2=C(C(=C1)O)C(=O)C3=C(C2=O)C=C(C=C3O)O	RHMXXJGYXNZAPX-UHFFFAOYSA-N	4318	MMP9
CID3220	CC1=CC2=C(C(=C1)O)C(=O)C3=C(C2=O)C=C(C=C3O)O	RHMXXJGYXNZAPX-UHFFFAOYSA-N	4790	NFKB1
CID3220	CC1=CC2=C(C(=C1)O)C(=O)C3=C(C2=O)C=C(C=C3O)O	RHMXXJGYXNZAPX-UHFFFAOYSA-N	4792	NFKBIA
CID3220	CC1=CC2=C(C(=C1)O)C(=O)C3=C(C2=O)C=C(C=C3O)O	RHMXXJGYXNZAPX-UHFFFAOYSA-N	4843	NOS2
CID3220	CC1=CC2=C(C(=C1)O)C(=O)C3=C(C2=O)C=C(C=C3O)O	RHMXXJGYXNZAPX-UHFFFAOYSA-N	5468	PPARG
CID3220	CC1=CC2=C(C(=C1)O)C(=O)C3=C(C2=O)C=C(C=C3O)O	RHMXXJGYXNZAPX-UHFFFAOYSA-N	5970	RELA
CID3220	CC1=CC2=C(C(=C1)O)C(=O)C3=C(C2=O)C=C(C=C3O)O	RHMXXJGYXNZAPX-UHFFFAOYSA-N	6772	STAT1
CID3220	CC1=CC2=C(C(=C1)O)C(=O)C3=C(C2=O)C=C(C=C3O)O	RHMXXJGYXNZAPX-UHFFFAOYSA-N	6778	STAT6
CID3220	CC1=CC2=C(C(=C1)O)C(=O)C3=C(C2=O)C=C(C=C3O)O	RHMXXJGYXNZAPX-UHFFFAOYSA-N	8651	SOCS1
CID3893	CCCCCCCCCCCC(=O)O	POULHZVOKOAJMA-UHFFFAOYSA-N	207	AKT1
CID3893	CCCCCCCCCCCC(=O)O	POULHZVOKOAJMA-UHFFFAOYSA-N	5970	RELA
CID3893	CCCCCCCCCCCC(=O)O	POULHZVOKOAJMA-UHFFFAOYSA-N	23643	LY96
CID3893	CCCCCCCCCCCC(=O)O	POULHZVOKOAJMA-UHFFFAOYSA-N	50506	DUOX2
CID5208	CC(=CCC(C1=CC(=O)C2=C(C=CC(=C2C1=O)O)O)O)C	NEZONWMXZKDMKF-UHFFFAOYSA-N	207	AKT1
CID5208	CC(=CCC(C1=CC(=O)C2=C(C=CC(=C2C1=O)O)O)O)C	NEZONWMXZKDMKF-UHFFFAOYSA-N	5468	PPARG
CID6115	C1=CC=C(C=C1)N	PAYRUJLWNCNPSJ-UHFFFAOYSA-N	5970	RELA
CID6322	C(CC(C(=O)O)N)CN=C(N)N	ODKSFYDXXFIFQN-BYPYZUCNSA-N	4790	NFKB1
CID6322	C(CC(C(=O)O)N)CN=C(N)N	ODKSFYDXXFIFQN-BYPYZUCNSA-N	4843	NOS2
CID10168	C1=CC2=C(C(=C1)O)C(=O)C3=C(C2=O)C=C(C=C3O)C(=O)O	FCDLCPWAQCPTKC-UHFFFAOYSA-N	207	Akt1
CID10168	C1=CC2=C(C(=C1)O)C(=O)C3=C(C2=O)C=C(C=C3O)C(=O)O	FCDLCPWAQCPTKC-UHFFFAOYSA-N	2309	FOXO3
CID10168	C1=CC2=C(C(=C1)O)C(=O)C3=C(C2=O)C=C(C=C3O)C(=O)O	FCDLCPWAQCPTKC-UHFFFAOYSA-N	2475	MTOR
CID10168	C1=CC2=C(C(=C1)O)C(=O)C3=C(C2=O)C=C(C=C3O)C(=O)O	FCDLCPWAQCPTKC-UHFFFAOYSA-N	3551	IKBKB
CID10168	C1=CC2=C(C(=C1)O)C(=O)C3=C(C2=O)C=C(C=C3O)C(=O)O	FCDLCPWAQCPTKC-UHFFFAOYSA-N	4843	NOS2
CID10207	C1=CC2=C(C(=C1)O)C(=O)C3=C(C2=O)C=C(C=C3O)CO	YDQWDHRMZQUTBA-UHFFFAOYSA-N	4318	MMP9
CID10228	CC(=CCC1=C(C=CC2=C1OC(=O)C=C2)OC)C	MBRLOUHOWLUMFF-UHFFFAOYSA-N	207	Akt1
CID10228	CC(=CCC1=C(C=CC2=C1OC(=O)C=C2)OC)C	MBRLOUHOWLUMFF-UHFFFAOYSA-N	3551	IKBKB
CID10228	CC(=CCC1=C(C=CC2=C1OC(=O)C=C2)OC)C	MBRLOUHOWLUMFF-UHFFFAOYSA-N	4790	NFKB1
CID10228	CC(=CCC1=C(C=CC2=C1OC(=O)C=C2)OC)C	MBRLOUHOWLUMFF-UHFFFAOYSA-N	4792	NFKBIA
CID10228	CC(=CCC1=C(C=CC2=C1OC(=O)C=C2)OC)C	MBRLOUHOWLUMFF-UHFFFAOYSA-N	4843	NOS2
CID10228	CC(=CCC1=C(C=CC2=C1OC(=O)C=C2)OC)C	MBRLOUHOWLUMFF-UHFFFAOYSA-N	5970	RELA
CID10364	CC1=C(C=C(C=C1)C(C)C)O	RECUKUPTGUEGMW-UHFFFAOYSA-N	1520	CTSS
CID10364	CC1=C(C=C(C=C1)C(C)C)O	RECUKUPTGUEGMW-UHFFFAOYSA-N	3663	IRF5
CID10364	CC1=C(C=C(C=C1)C(C)C)O	RECUKUPTGUEGMW-UHFFFAOYSA-N	4615	MYD88
CID10364	CC1=C(C=C(C=C1)C(C)C)O	RECUKUPTGUEGMW-UHFFFAOYSA-N	4790	NFKB1
CID10364	CC1=C(C=C(C=C1)C(C)C)O	RECUKUPTGUEGMW-UHFFFAOYSA-N	5468	PPARG
CID10364	CC1=C(C=C(C=C1)C(C)C)O	RECUKUPTGUEGMW-UHFFFAOYSA-N	7189	TRAF6
CID10364	CC1=C(C=C(C=C1)C(C)C)O	RECUKUPTGUEGMW-UHFFFAOYSA-N	114609	TIRAP
CID10364	CC1=C(C=C(C=C1)C(C)C)O	RECUKUPTGUEGMW-UHFFFAOYSA-N	148022	TICAM1
CID10494	CC1(CCC2(CCC3(C(=CCC4C3(CCC5C4(CCC(C5(C)C)O)C)C)C2C1)C)C(=O)O)C	MIJYXULNPSFWEK-GTOFXWBISA-N	207	Akt1
CID10494	CC1(CCC2(CCC3(C(=CCC4C3(CCC5C4(CCC(C5(C)C)O)C)C)C2C1)C)C(=O)O)C	MIJYXULNPSFWEK-GTOFXWBISA-N	1385	CREB1
CID10494	CC1(CCC2(CCC3(C(=CCC4C3(CCC5C4(CCC(C5(C)C)O)C)C)C2C1)C)C(=O)O)C	MIJYXULNPSFWEK-GTOFXWBISA-N	2475	MTOR
CID10494	CC1(CCC2(CCC3(C(=CCC4C3(CCC5C4(CCC(C5(C)C)O)C)C)C2C1)C)C(=O)O)C	MIJYXULNPSFWEK-GTOFXWBISA-N	2932	GSK3B
CID10494	CC1(CCC2(CCC3(C(=CCC4C3(CCC5C4(CCC(C5(C)C)O)C)C)C2C1)C)C(=O)O)C	MIJYXULNPSFWEK-GTOFXWBISA-N	3654	IRAK1
CID10494	CC1(CCC2(CCC3(C(=CCC4C3(CCC5C4(CCC(C5(C)C)O)C)C)C2C1)C)C(=O)O)C	MIJYXULNPSFWEK-GTOFXWBISA-N	4790	NFKB1
CID10494	CC1(CCC2(CCC3(C(=CCC4C3(CCC5C4(CCC(C5(C)C)O)C)C)C2C1)C)C(=O)O)C	MIJYXULNPSFWEK-GTOFXWBISA-N	4843	NOS2
CID10494	CC1(CCC2(CCC3(C(=CCC4C3(CCC5C4(CCC(C5(C)C)O)C)C)C2C1)C)C(=O)O)C	MIJYXULNPSFWEK-GTOFXWBISA-N	5970	RELA
CID10494	CC1(CCC2(CCC3(C(=CCC4C3(CCC5C4(CCC(C5(C)C)O)C)C)C2C1)C)C(=O)O)C	MIJYXULNPSFWEK-GTOFXWBISA-N	50616	IL22
CID10607	COC1=CC(=CC(=C1OC)OC)C2C3C(COC3=O)C(C4=CC5=C(C=C24)OCO5)O	YJGVMLPVUAXIQN-XVVDYKMHSA-N	3091	HIF1A
CID10607	COC1=CC(=CC(=C1OC)OC)C2C3C(COC3=O)C(C4=CC5=C(C=C24)OCO5)O	YJGVMLPVUAXIQN-XVVDYKMHSA-N	5970	RELA
CID11005	CCCCCCCCCCCCCC(=O)O	TUNFSRHWOTWDNC-UHFFFAOYSA-N	5468	PPARG
CID11005	CCCCCCCCCCCCCC(=O)O	TUNFSRHWOTWDNC-UHFFFAOYSA-N	23643	LY96
CID11092	CC(=O)C1=C(C=C(C=C1)OC)O	UILPJVPSNHJFIK-UHFFFAOYSA-N	207	AKT1
CID11092	CC(=O)C1=C(C=C(C=C1)OC)O	UILPJVPSNHJFIK-UHFFFAOYSA-N	3551	IKBKB
CID11092	CC(=O)C1=C(C=C(C=C1)OC)O	UILPJVPSNHJFIK-UHFFFAOYSA-N	4790	NFKB1
CID11092	CC(=O)C1=C(C=C(C=C1)OC)O	UILPJVPSNHJFIK-UHFFFAOYSA-N	4792	NFKBIA
CID11092	CC(=O)C1=C(C=C(C=C1)OC)O	UILPJVPSNHJFIK-UHFFFAOYSA-N	5970	RELA
CID31553	COC1=C(C=CC(=C1)C2C(OC3=C(O2)C=C(C=C3)C4C(C(=O)C5=C(C=C(C=C5O4)O)O)O)CO)O	SEBFKMXJBCUCAI-HKTJVKLFSA-N	207	Akt1
CID31553	COC1=C(C=CC(=C1)C2C(OC3=C(O2)C=C(C=C3)C4C(C(=O)C5=C(C=C(C=C5O4)O)O)O)CO)O	SEBFKMXJBCUCAI-HKTJVKLFSA-N	3091	HIF1A
CID31553	COC1=C(C=CC(=C1)C2C(OC3=C(O2)C=C(C=C3)C4C(C(=O)C5=C(C=C(C=C5O4)O)O)O)CO)O	SEBFKMXJBCUCAI-HKTJVKLFSA-N	4318	MMP9
CID31553	COC1=C(C=CC(=C1)C2C(OC3=C(O2)C=C(C=C3)C4C(C(=O)C5=C(C=C(C=C5O4)O)O)O)CO)O	SEBFKMXJBCUCAI-HKTJVKLFSA-N	4790	NFKB1
CID31553	COC1=C(C=CC(=C1)C2C(OC3=C(O2)C=C(C=C3)C4C(C(=O)C5=C(C=C(C=C5O4)O)O)O)CO)O	SEBFKMXJBCUCAI-HKTJVKLFSA-N	4843	NOS2
CID31553	COC1=C(C=CC(=C1)C2C(OC3=C(O2)C=C(C=C3)C4C(C(=O)C5=C(C=C(C=C5O4)O)O)O)CO)O	SEBFKMXJBCUCAI-HKTJVKLFSA-N	5970	RELA
CID31553	COC1=C(C=CC(=C1)C2C(OC3=C(O2)C=C(C=C3)C4C(C(=O)C5=C(C=C(C=C5O4)O)O)O)CO)O	SEBFKMXJBCUCAI-HKTJVKLFSA-N	8878	SQSTM1
CID64945	CC1CCC2(CCC3(C(=CCC4C3(CCC5C4(CCC(C5(C)C)O)C)C)C2C1C)C)C(=O)O	WCGUUGGRBIKTOS-GPOJBZKASA-N	207	Akt1
CID64945	CC1CCC2(CCC3(C(=CCC4C3(CCC5C4(CCC(C5(C)C)O)C)C)C2C1C)C)C(=O)O	WCGUUGGRBIKTOS-GPOJBZKASA-N	834	CASP1
CID64945	CC1CCC2(CCC3(C(=CCC4C3(CCC5C4(CCC(C5(C)C)O)C)C)C2C1C)C)C(=O)O	WCGUUGGRBIKTOS-GPOJBZKASA-N	840	CASP7
CID64945	CC1CCC2(CCC3(C(=CCC4C3(CCC5C4(CCC(C5(C)C)O)C)C)C2C1C)C)C(=O)O	WCGUUGGRBIKTOS-GPOJBZKASA-N	841	CASP8
CID64945	CC1CCC2(CCC3(C(=CCC4C3(CCC5C4(CCC(C5(C)C)O)C)C)C2C1C)C)C(=O)O	WCGUUGGRBIKTOS-GPOJBZKASA-N	1385	CREB1
CID64945	CC1CCC2(CCC3(C(=CCC4C3(CCC5C4(CCC(C5(C)C)O)C)C)C2C1C)C)C(=O)O	WCGUUGGRBIKTOS-GPOJBZKASA-N	2475	MTOR
CID64945	CC1CCC2(CCC3(C(=CCC4C3(CCC5C4(CCC(C5(C)C)O)C)C)C2C1C)C)C(=O)O	WCGUUGGRBIKTOS-GPOJBZKASA-N	3091	HIF1A
CID64945	CC1CCC2(CCC3(C(=CCC4C3(CCC5C4(CCC(C5(C)C)O)C)C)C2C1C)C)C(=O)O	WCGUUGGRBIKTOS-GPOJBZKASA-N	4318	MMP9
CID64945	CC1CCC2(CCC3(C(=CCC4C3(CCC5C4(CCC(C5(C)C)O)C)C)C2C1C)C)C(=O)O	WCGUUGGRBIKTOS-GPOJBZKASA-N	4790	NFKB1
CID64945	CC1CCC2(CCC3(C(=CCC4C3(CCC5C4(CCC(C5(C)C)O)C)C)C2C1C)C)C(=O)O	WCGUUGGRBIKTOS-GPOJBZKASA-N	4792	NFKBIA
CID64945	CC1CCC2(CCC3(C(=CCC4C3(CCC5C4(CCC(C5(C)C)O)C)C)C2C1C)C)C(=O)O	WCGUUGGRBIKTOS-GPOJBZKASA-N	4843	NOS2
CID64945	CC1CCC2(CCC3(C(=CCC4C3(CCC5C4(CCC(C5(C)C)O)C)C)C2C1C)C)C(=O)O	WCGUUGGRBIKTOS-GPOJBZKASA-N	5777	PTPN6
CID64945	CC1CCC2(CCC3(C(=CCC4C3(CCC5C4(CCC(C5(C)C)O)C)C)C2C1C)C)C(=O)O	WCGUUGGRBIKTOS-GPOJBZKASA-N	5970	RELA
CID64945	CC1CCC2(CCC3(C(=CCC4C3(CCC5C4(CCC(C5(C)C)O)C)C)C2C1C)C)C(=O)O	WCGUUGGRBIKTOS-GPOJBZKASA-N	8878	SQSTM1
CID64945	CC1CCC2(CCC3(C(=CCC4C3(CCC5C4(CCC(C5(C)C)O)C)C)C2C1C)C)C(=O)O	WCGUUGGRBIKTOS-GPOJBZKASA-N	50506	DUOX2
CID64945	CC1CCC2(CCC3(C(=CCC4C3(CCC5C4(CCC(C5(C)C)O)C)C)C2C1C)C)C(=O)O	WCGUUGGRBIKTOS-GPOJBZKASA-N	50616	IL22
CID68077	COC1=CC=C(C=C1)C2=CC(=O)C3=C(O2)C(=C(C(=C3OC)OC)OC)OC	ULSUXBXHSYSGDT-UHFFFAOYSA-N	4790	NFKB1
CID68077	COC1=CC=C(C=C1)C2=CC(=O)C3=C(O2)C(=C(C(=C3OC)OC)OC)OC	ULSUXBXHSYSGDT-UHFFFAOYSA-N	4792	NFKBIA
CID68077	COC1=CC=C(C=C1)C2=CC(=O)C3=C(O2)C(=C(C(=C3OC)OC)OC)OC	ULSUXBXHSYSGDT-UHFFFAOYSA-N	4843	NOS2
CID72276	C1C(C(OC2=CC(=CC(=C21)O)O)C3=CC(=C(C=C3)O)O)O	PFTAWBLQPZVEMU-UKRRQHHQSA-N	207	AKT1
CID72276	C1C(C(OC2=CC(=CC(=C21)O)O)C3=CC(=C(C=C3)O)O)O	PFTAWBLQPZVEMU-UKRRQHHQSA-N	1385	CREB1
CID72276	C1C(C(OC2=CC(=CC(=C21)O)O)C3=CC(=C(C=C3)O)O)O	PFTAWBLQPZVEMU-UKRRQHHQSA-N	4790	NFKB1
CID72276	C1C(C(OC2=CC(=CC(=C21)O)O)C3=CC(=C(C=C3)O)O)O	PFTAWBLQPZVEMU-UKRRQHHQSA-N	4843	NOS2
CID72276	C1C(C(OC2=CC(=CC(=C21)O)O)C3=CC(=C(C=C3)O)O)O	PFTAWBLQPZVEMU-UKRRQHHQSA-N	50506	DUOX2
CID72303	C=CCC1=CC(=C(C=C1)O)C2=CC(=C(C=C2)O)CC=C	FVYXIJYOAGAUQK-UHFFFAOYSA-N	19	ABCA1
CID72303	C=CCC1=CC(=C(C=C1)O)C2=CC(=C(C=C2)O)CC=C	FVYXIJYOAGAUQK-UHFFFAOYSA-N	207	Akt1
CID72303	C=CCC1=CC(=C(C=C1)O)C2=CC(=C(C=C2)O)CC=C	FVYXIJYOAGAUQK-UHFFFAOYSA-N	4318	MMP9
CID72303	C=CCC1=CC(=C(C=C1)O)C2=CC(=C(C=C2)O)CC=C	FVYXIJYOAGAUQK-UHFFFAOYSA-N	4790	NFKB1
CID72303	C=CCC1=CC(=C(C=C1)O)C2=CC(=C(C=C2)O)CC=C	FVYXIJYOAGAUQK-UHFFFAOYSA-N	4792	NFKBIA
CID72303	C=CCC1=CC(=C(C=C1)O)C2=CC(=C(C=C2)O)CC=C	FVYXIJYOAGAUQK-UHFFFAOYSA-N	5468	PPARG
CID72303	C=CCC1=CC(=C(C=C1)O)C2=CC(=C(C=C2)O)CC=C	FVYXIJYOAGAUQK-UHFFFAOYSA-N	27035	NOX1
CID72344	COC1=C(C=C(C=C1)C2=CC(=O)C3=C(O2)C(=C(C(=C3OC)OC)OC)OC)OC	MRIAQLRQZPPODS-UHFFFAOYSA-N	207	Akt1
CID72344	COC1=C(C=C(C=C1)C2=CC(=O)C3=C(O2)C(=C(C(=C3OC)OC)OC)OC)OC	MRIAQLRQZPPODS-UHFFFAOYSA-N	1385	CREB1
CID72344	COC1=C(C=C(C=C1)C2=CC(=O)C3=C(O2)C(=C(C(=C3OC)OC)OC)OC)OC	MRIAQLRQZPPODS-UHFFFAOYSA-N	4318	MMP9
CID72344	COC1=C(C=C(C=C1)C2=CC(=O)C3=C(O2)C(=C(C(=C3OC)OC)OC)OC)OC	MRIAQLRQZPPODS-UHFFFAOYSA-N	4790	NFKB1
CID72344	COC1=C(C=C(C=C1)C2=CC(=O)C3=C(O2)C(=C(C(=C3OC)OC)OC)OC)OC	MRIAQLRQZPPODS-UHFFFAOYSA-N	4792	NFKBIA
CID72344	COC1=C(C=C(C=C1)C2=CC(=O)C3=C(O2)C(=C(C(=C3OC)OC)OC)OC)OC	MRIAQLRQZPPODS-UHFFFAOYSA-N	4843	NOS2
CID72344	COC1=C(C=C(C=C1)C2=CC(=O)C3=C(O2)C(=C(C(=C3OC)OC)OC)OC)OC	MRIAQLRQZPPODS-UHFFFAOYSA-N	5468	PPARG
CID72344	COC1=C(C=C(C=C1)C2=CC(=O)C3=C(O2)C(=C(C(=C3OC)OC)OC)OC)OC	MRIAQLRQZPPODS-UHFFFAOYSA-N	5970	RELA
CID73078	CN1CCC2=CC(=C3C=C2C1CC4=CC=C(C=C4)OC5=C(C=CC(=C5)CC6C7=C(O3)C(=C(C=C7CCN6C)OC)OC)OC)OC	WVTKBKWTSCPRNU-KYJUHHDHSA-N	207	Akt1
CID73078	CN1CCC2=CC(=C3C=C2C1CC4=CC=C(C=C4)OC5=C(C=CC(=C5)CC6C7=C(O3)C(=C(C=C7CCN6C)OC)OC)OC)OC	WVTKBKWTSCPRNU-KYJUHHDHSA-N	929	CD14
CID73078	CN1CCC2=CC(=C3C=C2C1CC4=CC=C(C=C4)OC5=C(C=CC(=C5)CC6C7=C(O3)C(=C(C=C7CCN6C)OC)OC)OC)OC	WVTKBKWTSCPRNU-KYJUHHDHSA-N	5970	RELA
CID176	CC(=O)O	QTBSBXVTEAMEQO-UHFFFAOYSA-N	4843	NOS2
CID176	CC(=O)O	QTBSBXVTEAMEQO-UHFFFAOYSA-N	5970	RELA
CID177	CC=O	IKHGUXGNUITLKF-UHFFFAOYSA-N	718	C3
CID177	CC=O	IKHGUXGNUITLKF-UHFFFAOYSA-N	834	CASP1
CID177	CC=O	IKHGUXGNUITLKF-UHFFFAOYSA-N	841	CASP8
CID177	CC=O	IKHGUXGNUITLKF-UHFFFAOYSA-N	5648	MASP1
CID177	CC=O	IKHGUXGNUITLKF-UHFFFAOYSA-N	7186	TRAF2
CID206	C(C1C(C(C(C(O1)O)O)O)O)O	WQZGKKKJIJFFOK-UHFFFAOYSA-N	717	C2
CID206	C(C1C(C(C(C(O1)O)O)O)O)O	WQZGKKKJIJFFOK-UHFFFAOYSA-N	718	C3
CID206	C(C1C(C(C(C(O1)O)O)O)O)O	WQZGKKKJIJFFOK-UHFFFAOYSA-N	727	C5
CID206	C(C1C(C(C(C(O1)O)O)O)O)O	WQZGKKKJIJFFOK-UHFFFAOYSA-N	1991	ELANE
CID206	C(C1C(C(C(C(O1)O)O)O)O)O	WQZGKKKJIJFFOK-UHFFFAOYSA-N	3456	IFNB1
CID206	C(C1C(C(C(C(O1)O)O)O)O)O	WQZGKKKJIJFFOK-UHFFFAOYSA-N	3593	IL12B
CID206	C(C1C(C(C(C(O1)O)O)O)O)O	WQZGKKKJIJFFOK-UHFFFAOYSA-N	3605	IL17A
CID206	C(C1C(C(C(C(O1)O)O)O)O)O	WQZGKKKJIJFFOK-UHFFFAOYSA-N	3965	LGALS9
CID206	C(C1C(C(C(C(O1)O)O)O)O)O	WQZGKKKJIJFFOK-UHFFFAOYSA-N	4064	CD180
CID206	C(C1C(C(C(C(O1)O)O)O)O)O	WQZGKKKJIJFFOK-UHFFFAOYSA-N	5468	PPARG
CID206	C(C1C(C(C(C(O1)O)O)O)O)O	WQZGKKKJIJFFOK-UHFFFAOYSA-N	5648	MASP1
CID206	C(C1C(C(C(C(O1)O)O)O)O)O	WQZGKKKJIJFFOK-UHFFFAOYSA-N	6441	SFTPD
CID206	C(C1C(C(C(C(O1)O)O)O)O)O	WQZGKKKJIJFFOK-UHFFFAOYSA-N	6737	TRIM21
CID206	C(C1C(C(C(C(O1)O)O)O)O)O	WQZGKKKJIJFFOK-UHFFFAOYSA-N	10747	MASP2
CID206	C(C1C(C(C(C(O1)O)O)O)O)O	WQZGKKKJIJFFOK-UHFFFAOYSA-N	23643	LY96
CID206	C(C1C(C(C(C(O1)O)O)O)O)O	WQZGKKKJIJFFOK-UHFFFAOYSA-N	50616	IL22
CID206	C(C1C(C(C(C(O1)O)O)O)O)O	WQZGKKKJIJFFOK-UHFFFAOYSA-N	51561	IL23A
CID206	C(C1C(C(C(C(O1)O)O)O)O)O	WQZGKKKJIJFFOK-UHFFFAOYSA-N	282618	IFNL1
CID206	C(C1C(C(C(C(O1)O)O)O)O)O	WQZGKKKJIJFFOK-UHFFFAOYSA-N	653509	SFTPA1
CID232	C(CC(C(=O)O)N)CN=C(N)N	ODKSFYDXXFIFQN-UHFFFAOYSA-N	727	C5
CID232	C(CC(C(=O)O)N)CN=C(N)N	ODKSFYDXXFIFQN-UHFFFAOYSA-N	4843	NOS2
CID750	C(C(=O)O)N	DHMQDGOQFOQNFH-UHFFFAOYSA-N	1672	DEFB1
CID840	CC1C(C(C(C(O1)O)O)O)O	SHZGCJCMOBCMKK-UHFFFAOYSA-N	717	C2
CID840	CC1C(C(C(C(O1)O)O)O)O	SHZGCJCMOBCMKK-UHFFFAOYSA-N	727	C5
CID840	CC1C(C(C(C(O1)O)O)O)O	SHZGCJCMOBCMKK-UHFFFAOYSA-N	1991	ELANE
CID840	CC1C(C(C(C(O1)O)O)O)O	SHZGCJCMOBCMKK-UHFFFAOYSA-N	3456	IFNB1
CID840	CC1C(C(C(C(O1)O)O)O)O	SHZGCJCMOBCMKK-UHFFFAOYSA-N	3605	IL17A
CID840	CC1C(C(C(C(O1)O)O)O)O	SHZGCJCMOBCMKK-UHFFFAOYSA-N	6737	TRIM21
CID840	CC1C(C(C(C(O1)O)O)O)O	SHZGCJCMOBCMKK-UHFFFAOYSA-N	23643	LY96
CID840	CC1C(C(C(C(O1)O)O)O)O	SHZGCJCMOBCMKK-UHFFFAOYSA-N	50616	IL22
CID899	CC(=O)NC1C(C(C(OC1O)CO)O)O	OVRNDRQMDRJTHS-UHFFFAOYSA-N	558	AXL
CID899	CC(=O)NC1C(C(C(OC1O)CO)O)O	OVRNDRQMDRJTHS-UHFFFAOYSA-N	684	BST2
CID899	CC(=O)NC1C(C(C(OC1O)CO)O)O	OVRNDRQMDRJTHS-UHFFFAOYSA-N	712	C1QA
CID899	CC(=O)NC1C(C(C(OC1O)CO)O)O	OVRNDRQMDRJTHS-UHFFFAOYSA-N	713	C1QB
CID899	CC(=O)NC1C(C(C(OC1O)CO)O)O	OVRNDRQMDRJTHS-UHFFFAOYSA-N	714	C1QC
CID899	CC(=O)NC1C(C(C(OC1O)CO)O)O	OVRNDRQMDRJTHS-UHFFFAOYSA-N	717	C2
CID899	CC(=O)NC1C(C(C(OC1O)CO)O)O	OVRNDRQMDRJTHS-UHFFFAOYSA-N	718	C3
CID899	CC(=O)NC1C(C(C(OC1O)CO)O)O	OVRNDRQMDRJTHS-UHFFFAOYSA-N	727	C5
CID899	CC(=O)NC1C(C(C(OC1O)CO)O)O	OVRNDRQMDRJTHS-UHFFFAOYSA-N	929	CD14
CID899	CC(=O)NC1C(C(C(OC1O)CO)O)O	OVRNDRQMDRJTHS-UHFFFAOYSA-N	1991	ELANE
CID899	CC(=O)NC1C(C(C(OC1O)CO)O)O	OVRNDRQMDRJTHS-UHFFFAOYSA-N	2149	F2R
CID899	CC(=O)NC1C(C(C(OC1O)CO)O)O	OVRNDRQMDRJTHS-UHFFFAOYSA-N	2219	FCN1
CID899	CC(=O)NC1C(C(C(OC1O)CO)O)O	OVRNDRQMDRJTHS-UHFFFAOYSA-N	2621	GAS6
CID899	CC(=O)NC1C(C(C(OC1O)CO)O)O	OVRNDRQMDRJTHS-UHFFFAOYSA-N	3593	IL12B
CID899	CC(=O)NC1C(C(C(OC1O)CO)O)O	OVRNDRQMDRJTHS-UHFFFAOYSA-N	3600	IL15
CID899	CC(=O)NC1C(C(C(OC1O)CO)O)O	OVRNDRQMDRJTHS-UHFFFAOYSA-N	3605	IL17A
CID899	CC(=O)NC1C(C(C(OC1O)CO)O)O	OVRNDRQMDRJTHS-UHFFFAOYSA-N	3965	LGALS9
CID899	CC(=O)NC1C(C(C(OC1O)CO)O)O	OVRNDRQMDRJTHS-UHFFFAOYSA-N	4064	CD180
CID899	CC(=O)NC1C(C(C(OC1O)CO)O)O	OVRNDRQMDRJTHS-UHFFFAOYSA-N	5648	MASP1
CID899	CC(=O)NC1C(C(C(OC1O)CO)O)O	OVRNDRQMDRJTHS-UHFFFAOYSA-N	6441	SFTPD
CID899	CC(=O)NC1C(C(C(OC1O)CO)O)O	OVRNDRQMDRJTHS-UHFFFAOYSA-N	6737	TRIM21
CID899	CC(=O)NC1C(C(C(OC1O)CO)O)O	OVRNDRQMDRJTHS-UHFFFAOYSA-N	9173	IL1RL1
CID899	CC(=O)NC1C(C(C(OC1O)CO)O)O	OVRNDRQMDRJTHS-UHFFFAOYSA-N	10747	MASP2
CID899	CC(=O)NC1C(C(C(OC1O)CO)O)O	OVRNDRQMDRJTHS-UHFFFAOYSA-N	23643	LY96
CID899	CC(=O)NC1C(C(C(OC1O)CO)O)O	OVRNDRQMDRJTHS-UHFFFAOYSA-N	50616	IL22
CID899	CC(=O)NC1C(C(C(OC1O)CO)O)O	OVRNDRQMDRJTHS-UHFFFAOYSA-N	51561	IL23A
CID899	CC(=O)NC1C(C(C(OC1O)CO)O)O	OVRNDRQMDRJTHS-UHFFFAOYSA-N	57115	PGLYRP4
CID899	CC(=O)NC1C(C(C(OC1O)CO)O)O	OVRNDRQMDRJTHS-UHFFFAOYSA-N	90865	IL33
CID899	CC(=O)NC1C(C(C(OC1O)CO)O)O	OVRNDRQMDRJTHS-UHFFFAOYSA-N	112744	IL17F
CID899	CC(=O)NC1C(C(C(OC1O)CO)O)O	OVRNDRQMDRJTHS-UHFFFAOYSA-N	282618	IFNL1
CID906	CC(=O)NC1C(CC(OC1C(C(CO)O)O)(C(=O)O)O)O	SQVRNKJHWKZAKO-UHFFFAOYSA-N	2219	FCN1
CID906	CC(=O)NC1C(CC(OC1C(C(CO)O)O)(C(=O)O)O)O	SQVRNKJHWKZAKO-UHFFFAOYSA-N	3965	LGALS9
CID5944	CC12C3CCC(C1(C(=O)OC2=O)C)O3	DHZBEENLJMYSHQ-XCVPVQRUSA-N	207	Akt1
CID5944	CC12C3CCC(C1(C(=O)OC2=O)C)O3	DHZBEENLJMYSHQ-XCVPVQRUSA-N	840	CASP7
CID5944	CC12C3CCC(C1(C(=O)OC2=O)C)O3	DHZBEENLJMYSHQ-XCVPVQRUSA-N	2081	ERN1
CID5944	CC12C3CCC(C1(C(=O)OC2=O)C)O3	DHZBEENLJMYSHQ-XCVPVQRUSA-N	3091	HIF1A
CID5944	CC12C3CCC(C1(C(=O)OC2=O)C)O3	DHZBEENLJMYSHQ-XCVPVQRUSA-N	4318	MMP9
CID5944	CC12C3CCC(C1(C(=O)OC2=O)C)O3	DHZBEENLJMYSHQ-XCVPVQRUSA-N	4843	Nos2
CID5944	CC12C3CCC(C1(C(=O)OC2=O)C)O3	DHZBEENLJMYSHQ-XCVPVQRUSA-N	5970	RELA
CID6184	CCCCCC=O	JARKCYVAAOWBJS-UHFFFAOYSA-N	948	CD36
CID6770	C1CN2CC3=C(CC2C4=CC5=C(C=C41)OCO5)C=CC6=C3OCO6	UXYJCYXWJGAKQY-UHFFFAOYSA-N	4843	NOS2
CID8181	CCCCCCCCCCCCCCCC(=O)OC	FLIACVVOZYBSBS-UHFFFAOYSA-N	5970	RELA
CID8417	COC1=C(C=C2C(=C1)C=CC(=O)O2)OC	GUAFOGOEJLSQBT-UHFFFAOYSA-N	4790	NFKB1
CID8417	COC1=C(C=C2C(=C1)C=CC(=O)O2)OC	GUAFOGOEJLSQBT-UHFFFAOYSA-N	4792	NFKBIA
CID8417	COC1=C(C=C2C(=C1)C=CC(=O)O2)OC	GUAFOGOEJLSQBT-UHFFFAOYSA-N	5970	RELA
CID10680	C1=CC=C(C=C1)C2=CC(=O)C3=CC=CC=C3O2	VHBFFQKBGNRLFZ-UHFFFAOYSA-N	841	CASP8
CID10680	C1=CC=C(C=C1)C2=CC(=O)C3=CC=CC=C3O2	VHBFFQKBGNRLFZ-UHFFFAOYSA-N	3551	IKBKB
CID10680	C1=CC=C(C=C1)C2=CC(=O)C3=CC=CC=C3O2	VHBFFQKBGNRLFZ-UHFFFAOYSA-N	4792	NFKBIA
CID10680	C1=CC=C(C=C1)C2=CC(=O)C3=CC=CC=C3O2	VHBFFQKBGNRLFZ-UHFFFAOYSA-N	5970	RELA
CID14296	CC1=C(N=C(C(=N1)C)C)C	FINHMKGKINIASC-UHFFFAOYSA-N	2081	ERN1
CID14296	CC1=C(N=C(C(=N1)C)C)C	FINHMKGKINIASC-UHFFFAOYSA-N	3091	HIF1A
CID16064	CCCCCCCCCCCC(CC(=O)O)O	ATRNZOYKSNPPBF-UHFFFAOYSA-N	23643	LY96
CID72304	C1=CC=C(C=C1)C2=COC3=CC=CC=C3C2=O	GOMNOOKGLZYEJT-UHFFFAOYSA-N	840	CASP7
CID72304	C1=CC=C(C=C1)C2=COC3=CC=CC=C3C2=O	GOMNOOKGLZYEJT-UHFFFAOYSA-N	3091	HIF1A
CID72304	C1=CC=C(C=C1)C2=COC3=CC=CC=C3C2=O	GOMNOOKGLZYEJT-UHFFFAOYSA-N	5468	PPARG
CID72936	CC(=CCC(CC1=C2C(=C(C=C1O)O)C(=O)CC(O2)C3=C(C=C(C=C3)O)O)C(=C)C)C	XRYVAQQLDYTHCL-CMJOXMDJSA-N	207	Akt1
CID72936	CC(=CCC(CC1=C2C(=C(C=C1O)O)C(=O)CC(O2)C3=C(C=C(C=C3)O)O)C(=C)C)C	XRYVAQQLDYTHCL-CMJOXMDJSA-N	4843	NOS2
CID73296	CC1C(C(C(C(O1)OC2C(C(COC2OC3CCC4(C(C3(C)CO)CCC5(C4CC=C6C5(CCC7(C6CC(CC7)(C)C)C(=O)O)C)C)C)O)O)O)O)O	KEOITPILCOILGM-LLJOFIFVSA-N	3551	IKBKB
CID73296	CC1C(C(C(C(O1)OC2C(C(COC2OC3CCC4(C(C3(C)CO)CCC5(C4CC=C6C5(CCC7(C6CC(CC7)(C)C)C(=O)O)C)C)C)O)O)O)O)O	KEOITPILCOILGM-LLJOFIFVSA-N	3654	IRAK1
CID73296	CC1C(C(C(C(O1)OC2C(C(COC2OC3CCC4(C(C3(C)CO)CCC5(C4CC=C6C5(CCC7(C6CC(CC7)(C)C)C(=O)O)C)C)C)O)O)O)O)O	KEOITPILCOILGM-LLJOFIFVSA-N	4790	NFKB1
CID73296	CC1C(C(C(C(O1)OC2C(C(COC2OC3CCC4(C(C3(C)CO)CCC5(C4CC=C6C5(CCC7(C6CC(CC7)(C)C)C(=O)O)C)C)C)O)O)O)O)O	KEOITPILCOILGM-LLJOFIFVSA-N	4792	NFKBIA
CID73296	CC1C(C(C(C(O1)OC2C(C(COC2OC3CCC4(C(C3(C)CO)CCC5(C4CC=C6C5(CCC7(C6CC(CC7)(C)C)C(=O)O)C)C)C)O)O)O)O)O	KEOITPILCOILGM-LLJOFIFVSA-N	4843	NOS2
CID73296	CC1C(C(C(C(O1)OC2C(C(COC2OC3CCC4(C(C3(C)CO)CCC5(C4CC=C6C5(CCC7(C6CC(CC7)(C)C)C(=O)O)C)C)C)O)O)O)O)O	KEOITPILCOILGM-LLJOFIFVSA-N	5970	RELA
CID82313	CC(=O)NC1C(C(C(OC1O)CO)O)O	OVRNDRQMDRJTHS-PVFLNQBWSA-N	718	C3
CID82313	CC(=O)NC1C(C(C(OC1O)CO)O)O	OVRNDRQMDRJTHS-PVFLNQBWSA-N	1991	ELANE
CID82313	CC(=O)NC1C(C(C(OC1O)CO)O)O	OVRNDRQMDRJTHS-PVFLNQBWSA-N	3965	LGALS9
CID82313	CC(=O)NC1C(C(C(OC1O)CO)O)O	OVRNDRQMDRJTHS-PVFLNQBWSA-N	23643	LY96
CID82313	CC(=O)NC1C(C(C(OC1O)CO)O)O	OVRNDRQMDRJTHS-PVFLNQBWSA-N	112744	IL17F
CID87691	CC1C(CC2C1C(OC=C2C(=O)OC)OC3C(C(C(C(O3)CO)O)O)O)O	AMBQHHVBBHTQBF-UOUCRYGSSA-N	4790	NFKB1
CID87691	CC1C(CC2C1C(OC=C2C(=O)OC)OC3C(C(C(C(O3)CO)O)O)O)O	AMBQHHVBBHTQBF-UOUCRYGSSA-N	4843	NOS2
CID87691	CC1C(CC2C1C(OC=C2C(=O)OC)OC3C(C(C(C(O3)CO)O)O)O)O	AMBQHHVBBHTQBF-UOUCRYGSSA-N	5970	RELA
CID100771	C=CCC1=CC=C(C=C1)OC2=CC(=CC(=C2O)O)CC=C	OPGPFZQBCIAFLI-UHFFFAOYSA-N	3456	IFNB1
CID100771	C=CCC1=CC=C(C=C1)OC2=CC(=CC(=C2O)O)CC=C	OPGPFZQBCIAFLI-UHFFFAOYSA-N	4790	NFKB1
CID100771	C=CCC1=CC=C(C=C1)OC2=CC(=CC(=C2O)O)CC=C	OPGPFZQBCIAFLI-UHFFFAOYSA-N	4843	NOS2
CID100771	C=CCC1=CC=C(C=C1)OC2=CC(=CC(=C2O)O)CC=C	OPGPFZQBCIAFLI-UHFFFAOYSA-N	6772	STAT1
CID107848	COC(=O)C1=COC(C2C1CC=C2CO)OC3C(C(C(C(O3)CO)O)O)O	IBFYXTRXDNAPMM-BVTMAQQCSA-N	4790	NFKB1
CID107848	COC(=O)C1=COC(C2C1CC=C2CO)OC3C(C(C(C(O3)CO)O)O)O	IBFYXTRXDNAPMM-BVTMAQQCSA-N	4792	NFKBIA
CID107848	COC(=O)C1=COC(C2C1CC=C2CO)OC3C(C(C(C(O3)CO)O)O)O	IBFYXTRXDNAPMM-BVTMAQQCSA-N	5468	PPARG
CID107848	COC(=O)C1=COC(C2C1CC=C2CO)OC3C(C(C(C(O3)CO)O)O)O	IBFYXTRXDNAPMM-BVTMAQQCSA-N	5970	RELA
CID108130	CC1CC2=CC3=C(C(=C2C4=C(C(=C(C=C4CC1C)OC)OC)OC)OC)OCO3	RTZKSTLPRTWFEV-UHFFFAOYSA-N	4792	NFKBIA
CID114776	C1=CC(=C(C=C1C2=CC(=O)C3=C(O2)C=C(C(=C3O)C4C(C(C(C(O4)CO)O)O)O)O)O)O	ODBRNZZJSYPIDI-VJXVFPJBSA-N	4318	MMP9
CID114776	C1=CC(=C(C=C1C2=CC(=O)C3=C(O2)C=C(C(=C3O)C4C(C(C(C(O4)CO)O)O)O)O)O)O	ODBRNZZJSYPIDI-VJXVFPJBSA-N	4790	NFKB1
CID114776	C1=CC(=C(C=C1C2=CC(=O)C3=C(O2)C=C(C(=C3O)C4C(C(C(C(O4)CO)O)O)O)O)O)O	ODBRNZZJSYPIDI-VJXVFPJBSA-N	4792	NFKBIA
CID114776	C1=CC(=C(C=C1C2=CC(=O)C3=C(O2)C=C(C(=C3O)C4C(C(C(C(O4)CO)O)O)O)O)O)O	ODBRNZZJSYPIDI-VJXVFPJBSA-N	5970	RELA
CID114917	CC1=C2C=CC3=C(C2=CC=C1)C(=O)C(=O)C4=C3OC=C4C	AIGAZQPHXLWMOJ-UHFFFAOYSA-N	4790	NFKB1
CID114917	CC1=C2C=CC3=C(C2=CC=C1)C(=O)C(=O)C4=C3OC=C4C	AIGAZQPHXLWMOJ-UHFFFAOYSA-N	5777	PTPN6
CID115269	C1CC2CN3C(CC=CC3=O)C4C2N(C1)CCC4	AAGFPTSOPGCENQ-JLNYLFASSA-N	207	Akt1
CID115269	C1CC2CN3C(CC=CC3=O)C4C2N(C1)CCC4	AAGFPTSOPGCENQ-JLNYLFASSA-N	2932	GSK3B
CID119307	CC(=CCCC(C)(C1CCC2(C1C(CC3C2(CCC4C3(CCC(C4(C)C)OC5C(C(C(C(O5)CO)O)O)O)C)C)O)C)O)C	CKUVNOCSBYYHIS-IRFFNABBSA-N	834	CASP1
CID119307	CC(=CCCC(C)(C1CCC2(C1C(CC3C2(CCC4C3(CCC(C4(C)C)OC5C(C(C(C(O5)CO)O)O)O)C)C)O)C)O)C	CKUVNOCSBYYHIS-IRFFNABBSA-N	4792	NFKBIA
CID119307	CC(=CCCC(C)(C1CCC2(C1C(CC3C2(CCC4C3(CCC(C4(C)C)OC5C(C(C(C(O5)CO)O)O)O)C)C)O)C)O)C	CKUVNOCSBYYHIS-IRFFNABBSA-N	4843	NOS2
CID119307	CC(=CCCC(C)(C1CCC2(C1C(CC3C2(CCC4C3(CCC(C4(C)C)OC5C(C(C(C(O5)CO)O)O)O)C)C)O)C)O)C	CKUVNOCSBYYHIS-IRFFNABBSA-N	6416	MAP2K4
CID133145	COC1=C(C=CC(=C1)CCC(=O)CCCCC2=CC=CC=C2)O	TXELARZTKDBEKS-UHFFFAOYSA-N	4843	NOS2
CID133145	COC1=C(C=CC(=C1)CCC(=O)CCCCC2=CC=CC=C2)O	TXELARZTKDBEKS-UHFFFAOYSA-N	5970	RELA
CID152463	CC(C1=CC(=C(C=C1)O)O)(C(=O)O)O	NDGMYGNFKSMYBB-UHFFFAOYSA-N	5970	RELA
CID160254	CC1COC2=C1C(=O)C(=O)C3=C2C=CC4=C3CCCC4(C)C	GVKKJJOMQCNPGB-JTQLQIEISA-N	207	Akt1
CID160254	CC1COC2=C1C(=O)C(=O)C3=C2C=CC4=C3CCCC4(C)C	GVKKJJOMQCNPGB-JTQLQIEISA-N	1994	ELAVL1
CID160254	CC1COC2=C1C(=O)C(=O)C3=C2C=CC4=C3CCCC4(C)C	GVKKJJOMQCNPGB-JTQLQIEISA-N	4318	MMP9
CID160254	CC1COC2=C1C(=O)C(=O)C3=C2C=CC4=C3CCCC4(C)C	GVKKJJOMQCNPGB-JTQLQIEISA-N	4790	NFKB1
CID160254	CC1COC2=C1C(=O)C(=O)C3=C2C=CC4=C3CCCC4(C)C	GVKKJJOMQCNPGB-JTQLQIEISA-N	4792	NFKBIA
CID160254	CC1COC2=C1C(=O)C(=O)C3=C2C=CC4=C3CCCC4(C)C	GVKKJJOMQCNPGB-JTQLQIEISA-N	4843	NOS2
CID160254	CC1COC2=C1C(=O)C(=O)C3=C2C=CC4=C3CCCC4(C)C	GVKKJJOMQCNPGB-JTQLQIEISA-N	5970	RELA
CID162464	COC1=C(C=CC(=C1)C2=CC(=O)C3=C(C(=C(C=C3O2)OC)OC)O)O	VKOSQMWSWLZQPA-UHFFFAOYSA-N	6772	STAT1
CID164676	CC1=COC2=C1C(=O)C(=O)C3=C2C=CC4=C3CCCC4(C)C	HYXITZLLTYIPOF-UHFFFAOYSA-N	207	Akt1
CID164676	CC1=COC2=C1C(=O)C(=O)C3=C2C=CC4=C3CCCC4(C)C	HYXITZLLTYIPOF-UHFFFAOYSA-N	841	CASP8
CID164676	CC1=COC2=C1C(=O)C(=O)C3=C2C=CC4=C3CCCC4(C)C	HYXITZLLTYIPOF-UHFFFAOYSA-N	2475	MTOR
CID164676	CC1=COC2=C1C(=O)C(=O)C3=C2C=CC4=C3CCCC4(C)C	HYXITZLLTYIPOF-UHFFFAOYSA-N	3091	HIF1A
CID164676	CC1=COC2=C1C(=O)C(=O)C3=C2C=CC4=C3CCCC4(C)C	HYXITZLLTYIPOF-UHFFFAOYSA-N	4318	MMP9
CID164676	CC1=COC2=C1C(=O)C(=O)C3=C2C=CC4=C3CCCC4(C)C	HYXITZLLTYIPOF-UHFFFAOYSA-N	4790	NFKB1
CID164676	CC1=COC2=C1C(=O)C(=O)C3=C2C=CC4=C3CCCC4(C)C	HYXITZLLTYIPOF-UHFFFAOYSA-N	4792	NFKBIA
CID164676	CC1=COC2=C1C(=O)C(=O)C3=C2C=CC4=C3CCCC4(C)C	HYXITZLLTYIPOF-UHFFFAOYSA-N	5777	PTPN6
CID164676	CC1=COC2=C1C(=O)C(=O)C3=C2C=CC4=C3CCCC4(C)C	HYXITZLLTYIPOF-UHFFFAOYSA-N	5970	RELA
CID185698	C(C1C(C(C(C(O1)O)O)O)O)O	WQZGKKKJIJFFOK-PQMKYFCFSA-N	718	C3
CID185698	C(C1C(C(C(C(O1)O)O)O)O)O	WQZGKKKJIJFFOK-PQMKYFCFSA-N	727	C5
CID185698	C(C1C(C(C(C(O1)O)O)O)O)O	WQZGKKKJIJFFOK-PQMKYFCFSA-N	1991	ELANE
CID185698	C(C1C(C(C(C(O1)O)O)O)O)O	WQZGKKKJIJFFOK-PQMKYFCFSA-N	3593	IL12B
CID185698	C(C1C(C(C(C(O1)O)O)O)O)O	WQZGKKKJIJFFOK-PQMKYFCFSA-N	3605	IL17A
CID185698	C(C1C(C(C(C(O1)O)O)O)O)O	WQZGKKKJIJFFOK-PQMKYFCFSA-N	3965	LGALS9
CID185698	C(C1C(C(C(C(O1)O)O)O)O)O	WQZGKKKJIJFFOK-PQMKYFCFSA-N	4064	CD180
CID185698	C(C1C(C(C(C(O1)O)O)O)O)O	WQZGKKKJIJFFOK-PQMKYFCFSA-N	5648	MASP1
CID185698	C(C1C(C(C(C(O1)O)O)O)O)O	WQZGKKKJIJFFOK-PQMKYFCFSA-N	6441	SFTPD
CID185698	C(C1C(C(C(C(O1)O)O)O)O)O	WQZGKKKJIJFFOK-PQMKYFCFSA-N	6737	TRIM21
CID185698	C(C1C(C(C(C(O1)O)O)O)O)O	WQZGKKKJIJFFOK-PQMKYFCFSA-N	50616	IL22
CID185698	C(C1C(C(C(C(O1)O)O)O)O)O	WQZGKKKJIJFFOK-PQMKYFCFSA-N	51561	IL23A
CID185698	C(C1C(C(C(C(O1)O)O)O)O)O	WQZGKKKJIJFFOK-PQMKYFCFSA-N	653509	SFTPA1
CID197810	CN1CC2=C(C=CC3=C2OCO3)C4C1C5=CC6=C(C=C5CC4O)OCO6	GHKISGDRQRSCII-ZOCIIQOWSA-N	207	Akt1
CID197810	CN1CC2=C(C=CC3=C2OCO3)C4C1C5=CC6=C(C=C5CC4O)OCO6	GHKISGDRQRSCII-ZOCIIQOWSA-N	329	BIRC2
CID197810	CN1CC2=C(C=CC3=C2OCO3)C4C1C5=CC6=C(C=C5CC4O)OCO6	GHKISGDRQRSCII-ZOCIIQOWSA-N	4318	MMP9
CID197810	CN1CC2=C(C=CC3=C2OCO3)C4C1C5=CC6=C(C=C5CC4O)OCO6	GHKISGDRQRSCII-ZOCIIQOWSA-N	4792	NFKBIA
CID197810	CN1CC2=C(C=CC3=C2OCO3)C4C1C5=CC6=C(C=C5CC4O)OCO6	GHKISGDRQRSCII-ZOCIIQOWSA-N	4843	NOS2
CID197810	CN1CC2=C(C=CC3=C2OCO3)C4C1C5=CC6=C(C=C5CC4O)OCO6	GHKISGDRQRSCII-ZOCIIQOWSA-N	5970	RELA
CID226371	COC1=CC(=CC(=C1OC2C(C(C(C(O2)CO)O)O)O)OC)C3C4COC(C4CO3)C5=CC(=C(C(=C5)OC)OC6C(C(C(C(O6)CO)O)O)O)OC	FFDULTAFAQRACT-UHFFFAOYSA-N	207	Akt1
CID226371	COC1=CC(=CC(=C1OC2C(C(C(C(O2)CO)O)O)O)OC)C3C4COC(C4CO3)C5=CC(=C(C(=C5)OC)OC6C(C(C(C(O6)CO)O)O)O)OC	FFDULTAFAQRACT-UHFFFAOYSA-N	4790	NFKB1
CID226371	COC1=CC(=CC(=C1OC2C(C(C(C(O2)CO)O)O)O)OC)C3C4COC(C4CO3)C5=CC(=C(C(=C5)OC)OC6C(C(C(C(O6)CO)O)O)O)OC	FFDULTAFAQRACT-UHFFFAOYSA-N	4792	NFKBIA
CID439246	C1C(OC2=CC(=CC(=C2C1=O)O)O)C3=CC=C(C=C3)O	FTVWIRXFELQLPI-ZDUSSCGKSA-N	207	Akt1
CID439246	C1C(OC2=CC(=CC(=C2C1=O)O)O)C3=CC=C(C=C3)O	FTVWIRXFELQLPI-ZDUSSCGKSA-N	840	CASP7
CID439246	C1C(OC2=CC(=CC(=C2C1=O)O)O)C3=CC=C(C=C3)O	FTVWIRXFELQLPI-ZDUSSCGKSA-N	4790	NFKB1
CID439246	C1C(OC2=CC(=CC(=C2C1=O)O)O)C3=CC=C(C=C3)O	FTVWIRXFELQLPI-ZDUSSCGKSA-N	4792	NFKBIA
CID439246	C1C(OC2=CC(=CC(=C2C1=O)O)O)C3=CC=C(C=C3)O	FTVWIRXFELQLPI-ZDUSSCGKSA-N	4843	NOS2
CID439246	C1C(OC2=CC(=CC(=C2C1=O)O)O)C3=CC=C(C=C3)O	FTVWIRXFELQLPI-ZDUSSCGKSA-N	5970	RELA
CID439680	C(C1C(C(C(C(O1)O)O)O)O)O	WQZGKKKJIJFFOK-RWOPYEJCSA-N	717	C2
CID439680	C(C1C(C(C(C(O1)O)O)O)O)O	WQZGKKKJIJFFOK-RWOPYEJCSA-N	718	C3
CID439680	C(C1C(C(C(C(O1)O)O)O)O)O	WQZGKKKJIJFFOK-RWOPYEJCSA-N	727	C5
CID439680	C(C1C(C(C(C(O1)O)O)O)O)O	WQZGKKKJIJFFOK-RWOPYEJCSA-N	1991	ELANE
CID439680	C(C1C(C(C(C(O1)O)O)O)O)O	WQZGKKKJIJFFOK-RWOPYEJCSA-N	3593	IL12B
CID439680	C(C1C(C(C(C(O1)O)O)O)O)O	WQZGKKKJIJFFOK-RWOPYEJCSA-N	4064	CD180
CID439680	C(C1C(C(C(C(O1)O)O)O)O)O	WQZGKKKJIJFFOK-RWOPYEJCSA-N	5648	MASP1
CID439680	C(C1C(C(C(C(O1)O)O)O)O)O	WQZGKKKJIJFFOK-RWOPYEJCSA-N	6737	TRIM21
CID439680	C(C1C(C(C(C(O1)O)O)O)O)O	WQZGKKKJIJFFOK-RWOPYEJCSA-N	10747	MASP2
CID439680	C(C1C(C(C(C(O1)O)O)O)O)O	WQZGKKKJIJFFOK-RWOPYEJCSA-N	23643	LY96
CID439680	C(C1C(C(C(C(O1)O)O)O)O)O	WQZGKKKJIJFFOK-RWOPYEJCSA-N	50616	IL22
CID439680	C(C1C(C(C(C(O1)O)O)O)O)O	WQZGKKKJIJFFOK-RWOPYEJCSA-N	51561	IL23A
CID439680	C(C1C(C(C(C(O1)O)O)O)O)O	WQZGKKKJIJFFOK-RWOPYEJCSA-N	282618	IFNL1
CID441923	CC(=CCCC(C)(C1CCC2(C1C(CC3C2(CC(C4C3(CCC(C4(C)C)O)C)OC5C(C(C(C(O5)CO)O)O)O)C)O)C)OC6C(C(C(C(O6)CO)O)O)O)C	YURJSTAIMNSZAE-HHNZYBFYSA-N	207	Akt1
CID441923	CC(=CCCC(C)(C1CCC2(C1C(CC3C2(CC(C4C3(CCC(C4(C)C)O)C)OC5C(C(C(C(O5)CO)O)O)O)C)O)C)OC6C(C(C(C(O6)CO)O)O)O)C	YURJSTAIMNSZAE-HHNZYBFYSA-N	2149	F2R
CID441923	CC(=CCCC(C)(C1CCC2(C1C(CC3C2(CC(C4C3(CCC(C4(C)C)O)C)OC5C(C(C(C(O5)CO)O)O)O)C)O)C)OC6C(C(C(C(O6)CO)O)O)O)C	YURJSTAIMNSZAE-HHNZYBFYSA-N	2475	MTOR
CID441923	CC(=CCCC(C)(C1CCC2(C1C(CC3C2(CC(C4C3(CCC(C4(C)C)O)C)OC5C(C(C(C(O5)CO)O)O)O)C)O)C)OC6C(C(C(C(O6)CO)O)O)O)C	YURJSTAIMNSZAE-HHNZYBFYSA-N	2932	GSK3B
CID441923	CC(=CCCC(C)(C1CCC2(C1C(CC3C2(CC(C4C3(CCC(C4(C)C)O)C)OC5C(C(C(C(O5)CO)O)O)O)C)O)C)OC6C(C(C(C(O6)CO)O)O)O)C	YURJSTAIMNSZAE-HHNZYBFYSA-N	4843	NOS2
CID442424	COC(=O)C1=COC(C2C1CC=C2CO)O	AZKVWQKMDGGDSV-BCMRRPTOSA-N	820	CAMP
CID442424	COC(=O)C1=COC(C2C1CC=C2CO)O	AZKVWQKMDGGDSV-BCMRRPTOSA-N	834	CASP1
CID442424	COC(=O)C1=COC(C2C1CC=C2CO)O	AZKVWQKMDGGDSV-BCMRRPTOSA-N	1147	CHUK
CID442424	COC(=O)C1=COC(C2C1CC=C2CO)O	AZKVWQKMDGGDSV-BCMRRPTOSA-N	2081	ERN1
CID442424	COC(=O)C1=COC(C2C1CC=C2CO)O	AZKVWQKMDGGDSV-BCMRRPTOSA-N	4318	MMP9
CID442424	COC(=O)C1=COC(C2C1CC=C2CO)O	AZKVWQKMDGGDSV-BCMRRPTOSA-N	4792	NFKBIA
CID442424	COC(=O)C1=COC(C2C1CC=C2CO)O	AZKVWQKMDGGDSV-BCMRRPTOSA-N	4843	NOS2
CID442424	COC(=O)C1=COC(C2C1CC=C2CO)O	AZKVWQKMDGGDSV-BCMRRPTOSA-N	5970	RELA
CID442424	COC(=O)C1=COC(C2C1CC=C2CO)O	AZKVWQKMDGGDSV-BCMRRPTOSA-N	8772	FADD
CID442424	COC(=O)C1=COC(C2C1CC=C2CO)O	AZKVWQKMDGGDSV-BCMRRPTOSA-N	8878	SQSTM1
CID445154	C1=CC(=CC=C1C=CC2=CC(=CC(=C2)O)O)O	LUKBXSAWLPMMSZ-OWOJBTEDSA-N	207	AKT1
CID445154	C1=CC(=CC=C1C=CC2=CC(=CC(=C2)O)O)O	LUKBXSAWLPMMSZ-OWOJBTEDSA-N	331	XIAP
CID445154	C1=CC(=CC=C1C=CC2=CC(=CC(=C2)O)O)O	LUKBXSAWLPMMSZ-OWOJBTEDSA-N	695	BTK
CID445154	C1=CC(=CC=C1C=CC2=CC(=CC(=C2)O)O)O	LUKBXSAWLPMMSZ-OWOJBTEDSA-N	728	C5AR1
CID445154	C1=CC(=CC=C1C=CC2=CC(=CC(=C2)O)O)O	LUKBXSAWLPMMSZ-OWOJBTEDSA-N	840	CASP7
CID445154	C1=CC(=CC=C1C=CC2=CC(=CC(=C2)O)O)O	LUKBXSAWLPMMSZ-OWOJBTEDSA-N	929	CD14
CID445154	C1=CC(=CC=C1C=CC2=CC(=CC(=C2)O)O)O	LUKBXSAWLPMMSZ-OWOJBTEDSA-N	1147	CHUK
CID445154	C1=CC(=CC=C1C=CC2=CC(=CC(=C2)O)O)O	LUKBXSAWLPMMSZ-OWOJBTEDSA-N	1401	CRP
CID445154	C1=CC(=CC=C1C=CC2=CC(=CC(=C2)O)O)O	LUKBXSAWLPMMSZ-OWOJBTEDSA-N	1843	DUSP1
CID445154	C1=CC(=CC=C1C=CC2=CC(=CC(=C2)O)O)O	LUKBXSAWLPMMSZ-OWOJBTEDSA-N	1991	ELANE
CID445154	C1=CC(=CC=C1C=CC2=CC(=CC(=C2)O)O)O	LUKBXSAWLPMMSZ-OWOJBTEDSA-N	2081	ERN1
CID445154	C1=CC(=CC=C1C=CC2=CC(=CC(=C2)O)O)O	LUKBXSAWLPMMSZ-OWOJBTEDSA-N	2309	FOXO3
CID445154	C1=CC(=CC=C1C=CC2=CC(=CC(=C2)O)O)O	LUKBXSAWLPMMSZ-OWOJBTEDSA-N	2475	MTOR
CID445154	C1=CC(=CC=C1C=CC2=CC(=CC(=C2)O)O)O	LUKBXSAWLPMMSZ-OWOJBTEDSA-N	3091	HIF1A
CID445154	C1=CC(=CC=C1C=CC2=CC(=CC(=C2)O)O)O	LUKBXSAWLPMMSZ-OWOJBTEDSA-N	3456	IFNB1
CID445154	C1=CC(=CC=C1C=CC2=CC(=CC(=C2)O)O)O	LUKBXSAWLPMMSZ-OWOJBTEDSA-N	3661	IRF3
CID445154	C1=CC(=CC=C1C=CC2=CC(=CC(=C2)O)O)O	LUKBXSAWLPMMSZ-OWOJBTEDSA-N	4318	MMP9
CID445154	C1=CC(=CC=C1C=CC2=CC(=CC(=C2)O)O)O	LUKBXSAWLPMMSZ-OWOJBTEDSA-N	4599	MX1
CID445154	C1=CC(=CC=C1C=CC2=CC(=CC(=C2)O)O)O	LUKBXSAWLPMMSZ-OWOJBTEDSA-N	4615	MYD88
CID445154	C1=CC(=CC=C1C=CC2=CC(=CC(=C2)O)O)O	LUKBXSAWLPMMSZ-OWOJBTEDSA-N	4790	NFKB1
CID445154	C1=CC(=CC=C1C=CC2=CC(=CC(=C2)O)O)O	LUKBXSAWLPMMSZ-OWOJBTEDSA-N	4792	NFKBIA
CID445154	C1=CC(=CC=C1C=CC2=CC(=CC(=C2)O)O)O	LUKBXSAWLPMMSZ-OWOJBTEDSA-N	4843	NOS2
CID445154	C1=CC(=CC=C1C=CC2=CC(=CC(=C2)O)O)O	LUKBXSAWLPMMSZ-OWOJBTEDSA-N	5290	PIK3CA
CID445154	C1=CC(=CC=C1C=CC2=CC(=CC(=C2)O)O)O	LUKBXSAWLPMMSZ-OWOJBTEDSA-N	5468	PPARG
CID445154	C1=CC(=CC=C1C=CC2=CC(=CC(=C2)O)O)O	LUKBXSAWLPMMSZ-OWOJBTEDSA-N	5970	RELA
CID445154	C1=CC(=CC=C1C=CC2=CC(=CC(=C2)O)O)O	LUKBXSAWLPMMSZ-OWOJBTEDSA-N	6772	STAT1
CID445154	C1=CC(=CC=C1C=CC2=CC(=CC(=C2)O)O)O	LUKBXSAWLPMMSZ-OWOJBTEDSA-N	7186	TRAF2
CID445154	C1=CC(=CC=C1C=CC2=CC(=CC(=C2)O)O)O	LUKBXSAWLPMMSZ-OWOJBTEDSA-N	7189	TRAF6
CID445154	C1=CC(=CC=C1C=CC2=CC(=CC(=C2)O)O)O	LUKBXSAWLPMMSZ-OWOJBTEDSA-N	7494	XBP1
CID445154	C1=CC(=CC=C1C=CC2=CC(=CC(=C2)O)O)O	LUKBXSAWLPMMSZ-OWOJBTEDSA-N	8878	SQSTM1
CID445154	C1=CC(=CC=C1C=CC2=CC(=CC(=C2)O)O)O	LUKBXSAWLPMMSZ-OWOJBTEDSA-N	50506	DUOX2
CID479503	CC(=CCC(C1=CC(=O)C2=C(C=CC(=C2C1=O)O)O)O)C	NEZONWMXZKDMKF-SNVBAGLBSA-N	207	Akt1
CID479503	CC(=CCC(C1=CC(=O)C2=C(C=CC(=C2C1=O)O)O)O)C	NEZONWMXZKDMKF-SNVBAGLBSA-N	331	XIAP
CID479503	CC(=CCC(C1=CC(=O)C2=C(C=CC(=C2C1=O)O)O)O)C	NEZONWMXZKDMKF-SNVBAGLBSA-N	841	CASP8
CID479503	CC(=CCC(C1=CC(=O)C2=C(C=CC(=C2C1=O)O)O)O)C	NEZONWMXZKDMKF-SNVBAGLBSA-N	4318	MMP9
CID479503	CC(=CCC(C1=CC(=O)C2=C(C=CC(=C2C1=O)O)O)O)C	NEZONWMXZKDMKF-SNVBAGLBSA-N	4615	MYD88
CID479503	CC(=CCC(C1=CC(=O)C2=C(C=CC(=C2C1=O)O)O)O)C	NEZONWMXZKDMKF-SNVBAGLBSA-N	4790	NFKB1
CID479503	CC(=CCC(C1=CC(=O)C2=C(C=CC(=C2C1=O)O)O)O)C	NEZONWMXZKDMKF-SNVBAGLBSA-N	4792	NFKBIA
CID479503	CC(=CCC(C1=CC(=O)C2=C(C=CC(=C2C1=O)O)O)O)C	NEZONWMXZKDMKF-SNVBAGLBSA-N	5468	PPARG
CID479503	CC(=CCC(C1=CC(=O)C2=C(C=CC(=C2C1=O)O)O)O)C	NEZONWMXZKDMKF-SNVBAGLBSA-N	5970	RELA
CID479503	CC(=CCC(C1=CC(=O)C2=C(C=CC(=C2C1=O)O)O)O)C	NEZONWMXZKDMKF-SNVBAGLBSA-N	23643	LY96
CID636822	CC=CC1=CC(=C(C=C1OC)OC)OC	RKFAZBXYICVSKP-AATRIKPKSA-N	4790	NFKB1
CID636822	CC=CC1=CC(=C(C=C1OC)OC)OC	RKFAZBXYICVSKP-AATRIKPKSA-N	4792	NFKBIA
CID636822	CC=CC1=CC(=C(C=C1OC)OC)OC	RKFAZBXYICVSKP-AATRIKPKSA-N	5970	RELA
CID637511	C1=CC=C(C=C1)C=CC=O	KJPRLNWUNMBNBZ-QPJJXVBHSA-N	728	C5AR1
CID637511	C1=CC=C(C=C1)C=CC=O	KJPRLNWUNMBNBZ-QPJJXVBHSA-N	3456	IFNB1
CID637511	C1=CC=C(C=C1)C=CC=O	KJPRLNWUNMBNBZ-QPJJXVBHSA-N	3661	IRF3
CID637511	C1=CC=C(C=C1)C=CC=O	KJPRLNWUNMBNBZ-QPJJXVBHSA-N	4792	NFKBIA
CID637511	C1=CC=C(C=C1)C=CC=O	KJPRLNWUNMBNBZ-QPJJXVBHSA-N	4843	NOS2
CID637511	C1=CC=C(C=C1)C=CC=O	KJPRLNWUNMBNBZ-QPJJXVBHSA-N	5970	RELA
CID638011	CC(=CCCC(=CC=O)C)C	WTEVQBCEXWBHNA-JXMROGBWSA-N	4792	NFKBIA
CID638011	CC(=CCCC(=CC=O)C)C	WTEVQBCEXWBHNA-JXMROGBWSA-N	5468	PPARG
CID638011	CC(=CCCC(=CC=O)C)C	WTEVQBCEXWBHNA-JXMROGBWSA-N	5970	RELA
CID638024	C1CCN(CC1)C(=O)C=CC=CC2=CC3=C(C=C2)OCO3	MXXWOMGUGJBKIW-YPCIICBESA-N	19	ABCA1
CID638024	C1CCN(CC1)C(=O)C=CC=CC2=CC3=C(C=C2)OCO3	MXXWOMGUGJBKIW-YPCIICBESA-N	207	Akt1
CID638024	C1CCN(CC1)C(=O)C=CC=CC2=CC3=C(C=C2)OCO3	MXXWOMGUGJBKIW-YPCIICBESA-N	1147	CHUK
CID638024	C1CCN(CC1)C(=O)C=CC=CC2=CC3=C(C=C2)OCO3	MXXWOMGUGJBKIW-YPCIICBESA-N	1385	CREB1
CID638024	C1CCN(CC1)C(=O)C=CC=CC2=CC3=C(C=C2)OCO3	MXXWOMGUGJBKIW-YPCIICBESA-N	2081	ERN1
CID638024	C1CCN(CC1)C(=O)C=CC=CC2=CC3=C(C=C2)OCO3	MXXWOMGUGJBKIW-YPCIICBESA-N	3593	IL12B
CID638024	C1CCN(CC1)C(=O)C=CC=CC2=CC3=C(C=C2)OCO3	MXXWOMGUGJBKIW-YPCIICBESA-N	4790	NFKB1
CID638024	C1CCN(CC1)C(=O)C=CC=CC2=CC3=C(C=C2)OCO3	MXXWOMGUGJBKIW-YPCIICBESA-N	5468	PPARG
CID642376	CCCC=C1C2=CC=CC=C2C(=O)O1	WMBOCUXXNSOQHM-FLIBITNWSA-N	5970	RELA
CID689043	C1=CC(=C(C=C1C=CC(=O)O)O)O	QAIPRVGONGVQAS-DUXPYHPUSA-N	207	Akt1
CID689043	C1=CC(=C(C=C1C=CC(=O)O)O)O	QAIPRVGONGVQAS-DUXPYHPUSA-N	695	BTK
CID689043	C1=CC(=C(C=C1C=CC(=O)O)O)O	QAIPRVGONGVQAS-DUXPYHPUSA-N	1147	CHUK
CID689043	C1=CC(=C(C=C1C=CC(=O)O)O)O	QAIPRVGONGVQAS-DUXPYHPUSA-N	3551	IKBKB
CID689043	C1=CC(=C(C=C1C=CC(=O)O)O)O	QAIPRVGONGVQAS-DUXPYHPUSA-N	4318	MMP9
CID689043	C1=CC(=C(C=C1C=CC(=O)O)O)O	QAIPRVGONGVQAS-DUXPYHPUSA-N	4790	NFKB1
CID689043	C1=CC(=C(C=C1C=CC(=O)O)O)O	QAIPRVGONGVQAS-DUXPYHPUSA-N	4792	NFKBIA
CID969516	COC1=C(C=CC(=C1)C=CC(=O)CC(=O)C=CC2=CC(=C(C=C2)O)OC)O	VFLDPWHFBUODDF-FCXRPNKRSA-N	207	AKT1
CID969516	COC1=C(C=CC(=C1)C=CC(=O)CC(=O)C=CC2=CC(=C(C=C2)O)OC)O	VFLDPWHFBUODDF-FCXRPNKRSA-N	331	XIAP
CID969516	COC1=C(C=CC(=C1)C=CC(=O)CC(=O)C=CC2=CC(=C(C=C2)O)OC)O	VFLDPWHFBUODDF-FCXRPNKRSA-N	695	BTK
CID969516	COC1=C(C=CC(=C1)C=CC(=O)CC(=O)C=CC2=CC(=C(C=C2)O)OC)O	VFLDPWHFBUODDF-FCXRPNKRSA-N	840	CASP7
CID969516	COC1=C(C=CC(=C1)C=CC(=O)CC(=O)C=CC2=CC(=C(C=C2)O)OC)O	VFLDPWHFBUODDF-FCXRPNKRSA-N	841	CASP8
CID969516	COC1=C(C=CC(=C1)C=CC(=O)CC(=O)C=CC2=CC(=C(C=C2)O)OC)O	VFLDPWHFBUODDF-FCXRPNKRSA-N	1051	CEBPB
CID969516	COC1=C(C=CC(=C1)C=CC(=O)CC(=O)C=CC2=CC(=C(C=C2)O)OC)O	VFLDPWHFBUODDF-FCXRPNKRSA-N	1147	CHUK
CID969516	COC1=C(C=CC(=C1)C=CC(=O)CC(=O)C=CC2=CC(=C(C=C2)O)OC)O	VFLDPWHFBUODDF-FCXRPNKRSA-N	1843	DUSP1
CID969516	COC1=C(C=CC(=C1)C=CC(=O)CC(=O)C=CC2=CC(=C(C=C2)O)OC)O	VFLDPWHFBUODDF-FCXRPNKRSA-N	1991	ELANE
CID969516	COC1=C(C=CC(=C1)C=CC(=O)CC(=O)C=CC2=CC(=C(C=C2)O)OC)O	VFLDPWHFBUODDF-FCXRPNKRSA-N	2475	MTOR
CID969516	COC1=C(C=CC(=C1)C=CC(=O)CC(=O)C=CC2=CC(=C(C=C2)O)OC)O	VFLDPWHFBUODDF-FCXRPNKRSA-N	2932	GSK3B
CID969516	COC1=C(C=CC(=C1)C=CC(=O)CC(=O)C=CC2=CC(=C(C=C2)O)OC)O	VFLDPWHFBUODDF-FCXRPNKRSA-N	3091	HIF1A
CID969516	COC1=C(C=CC(=C1)C=CC(=O)CC(=O)C=CC2=CC(=C(C=C2)O)OC)O	VFLDPWHFBUODDF-FCXRPNKRSA-N	3551	IKBKB
CID969516	COC1=C(C=CC(=C1)C=CC(=O)CC(=O)C=CC2=CC(=C(C=C2)O)OC)O	VFLDPWHFBUODDF-FCXRPNKRSA-N	3659	IRF1
CID969516	COC1=C(C=CC(=C1)C=CC(=O)CC(=O)C=CC2=CC(=C(C=C2)O)OC)O	VFLDPWHFBUODDF-FCXRPNKRSA-N	4318	MMP9
CID969516	COC1=C(C=CC(=C1)C=CC(=O)CC(=O)C=CC2=CC(=C(C=C2)O)OC)O	VFLDPWHFBUODDF-FCXRPNKRSA-N	4615	MYD88
CID969516	COC1=C(C=CC(=C1)C=CC(=O)CC(=O)C=CC2=CC(=C(C=C2)O)OC)O	VFLDPWHFBUODDF-FCXRPNKRSA-N	4790	NFKB1
CID969516	COC1=C(C=CC(=C1)C=CC(=O)CC(=O)C=CC2=CC(=C(C=C2)O)OC)O	VFLDPWHFBUODDF-FCXRPNKRSA-N	4792	NFKBIA
CID969516	COC1=C(C=CC(=C1)C=CC(=O)CC(=O)C=CC2=CC(=C(C=C2)O)OC)O	VFLDPWHFBUODDF-FCXRPNKRSA-N	4843	NOS2
CID969516	COC1=C(C=CC(=C1)C=CC(=O)CC(=O)C=CC2=CC(=C(C=C2)O)OC)O	VFLDPWHFBUODDF-FCXRPNKRSA-N	5468	PPARG
CID969516	COC1=C(C=CC(=C1)C=CC(=O)CC(=O)C=CC2=CC(=C(C=C2)O)OC)O	VFLDPWHFBUODDF-FCXRPNKRSA-N	5970	RELA
CID969516	COC1=C(C=CC(=C1)C=CC(=O)CC(=O)C=CC2=CC(=C(C=C2)O)OC)O	VFLDPWHFBUODDF-FCXRPNKRSA-N	8772	FADD
CID969516	COC1=C(C=CC(=C1)C=CC(=O)CC(=O)C=CC2=CC(=C(C=C2)O)OC)O	VFLDPWHFBUODDF-FCXRPNKRSA-N	8878	SQSTM1
CID969516	COC1=C(C=CC(=C1)C=CC(=O)CC(=O)C=CC2=CC(=C(C=C2)O)OC)O	VFLDPWHFBUODDF-FCXRPNKRSA-N	9252	RPS6KA5
CID1548943	CC(C)C=CCCCCC(=O)NCC1=CC(=C(C=C1)O)OC	YKPUWZUDDOIDPM-SOFGYWHQSA-N	207	AKT1
CID1548943	CC(C)C=CCCCCC(=O)NCC1=CC(=C(C=C1)O)OC	YKPUWZUDDOIDPM-SOFGYWHQSA-N	1051	Cebpb
CID1548943	CC(C)C=CCCCCC(=O)NCC1=CC(=C(C=C1)O)OC	YKPUWZUDDOIDPM-SOFGYWHQSA-N	1385	CREB1
CID1548943	CC(C)C=CCCCCC(=O)NCC1=CC(=C(C=C1)O)OC	YKPUWZUDDOIDPM-SOFGYWHQSA-N	2150	F2RL1
CID1548943	CC(C)C=CCCCCC(=O)NCC1=CC(=C(C=C1)O)OC	YKPUWZUDDOIDPM-SOFGYWHQSA-N	2932	GSK3B
CID1548943	CC(C)C=CCCCCC(=O)NCC1=CC(=C(C=C1)O)OC	YKPUWZUDDOIDPM-SOFGYWHQSA-N	4790	NFKB1
CID1548943	CC(C)C=CCCCCC(=O)NCC1=CC(=C(C=C1)O)OC	YKPUWZUDDOIDPM-SOFGYWHQSA-N	4792	NFKBIA
CID1548943	CC(C)C=CCCCCC(=O)NCC1=CC(=C(C=C1)O)OC	YKPUWZUDDOIDPM-SOFGYWHQSA-N	5468	PPARG
CID1548943	CC(C)C=CCCCCC(=O)NCC1=CC(=C(C=C1)O)OC	YKPUWZUDDOIDPM-SOFGYWHQSA-N	5970	RELA
CID1548994	COC1=C(C=CC(=C1)C2C(OC3=C(O2)C=C(C=C3)C4C(C(=O)C5=C(C=C(C=C5O4)O)O)O)CO)O	SEBFKMXJBCUCAI-WAABAYLZSA-N	5970	RELA
CID5280343	C1=CC(=C(C=C1C2=C(C(=O)C3=C(C=C(C=C3O2)O)O)O)O)O	REFJWTPEDVJJIY-UHFFFAOYSA-N	207	AKT1
CID5280343	C1=CC(=C(C=C1C2=C(C(=O)C3=C(C=C(C=C3O2)O)O)O)O)O	REFJWTPEDVJJIY-UHFFFAOYSA-N	331	XIAP
CID5280343	C1=CC(=C(C=C1C2=C(C(=O)C3=C(C=C(C=C3O2)O)O)O)O)O	REFJWTPEDVJJIY-UHFFFAOYSA-N	558	AXL
CID5280343	C1=CC(=C(C=C1C2=C(C(=O)C3=C(C=C(C=C3O2)O)O)O)O)O	REFJWTPEDVJJIY-UHFFFAOYSA-N	834	CASP1
CID5280343	C1=CC(=C(C=C1C2=C(C(=O)C3=C(C=C(C=C3O2)O)O)O)O)O	REFJWTPEDVJJIY-UHFFFAOYSA-N	841	CASP8
CID5280343	C1=CC(=C(C=C1C2=C(C(=O)C3=C(C=C(C=C3O2)O)O)O)O)O	REFJWTPEDVJJIY-UHFFFAOYSA-N	1147	CHUK
CID5280343	C1=CC(=C(C=C1C2=C(C(=O)C3=C(C=C(C=C3O2)O)O)O)O)O	REFJWTPEDVJJIY-UHFFFAOYSA-N	1401	CRP
CID5280343	C1=CC(=C(C=C1C2=C(C(=O)C3=C(C=C(C=C3O2)O)O)O)O)O	REFJWTPEDVJJIY-UHFFFAOYSA-N	2081	ERN1
CID5280343	C1=CC(=C(C=C1C2=C(C(=O)C3=C(C=C(C=C3O2)O)O)O)O)O	REFJWTPEDVJJIY-UHFFFAOYSA-N	2309	FOXO3
CID5280343	C1=CC(=C(C=C1C2=C(C(=O)C3=C(C=C(C=C3O2)O)O)O)O)O	REFJWTPEDVJJIY-UHFFFAOYSA-N	2932	GSK3B
CID5280343	C1=CC(=C(C=C1C2=C(C(=O)C3=C(C=C(C=C3O2)O)O)O)O)O	REFJWTPEDVJJIY-UHFFFAOYSA-N	3091	HIF1A
CID5280343	C1=CC(=C(C=C1C2=C(C(=O)C3=C(C=C(C=C3O2)O)O)O)O)O	REFJWTPEDVJJIY-UHFFFAOYSA-N	3659	IRF1
CID5280343	C1=CC(=C(C=C1C2=C(C(=O)C3=C(C=C(C=C3O2)O)O)O)O)O	REFJWTPEDVJJIY-UHFFFAOYSA-N	3661	IRF3
CID5280343	C1=CC(=C(C=C1C2=C(C(=O)C3=C(C=C(C=C3O2)O)O)O)O)O	REFJWTPEDVJJIY-UHFFFAOYSA-N	4318	MMP9
CID5280343	C1=CC(=C(C=C1C2=C(C(=O)C3=C(C=C(C=C3O2)O)O)O)O)O	REFJWTPEDVJJIY-UHFFFAOYSA-N	4615	MYD88
CID5280343	C1=CC(=C(C=C1C2=C(C(=O)C3=C(C=C(C=C3O2)O)O)O)O)O	REFJWTPEDVJJIY-UHFFFAOYSA-N	4790	NFKB1
CID5280343	C1=CC(=C(C=C1C2=C(C(=O)C3=C(C=C(C=C3O2)O)O)O)O)O	REFJWTPEDVJJIY-UHFFFAOYSA-N	4792	NFKBIA
CID5280343	C1=CC(=C(C=C1C2=C(C(=O)C3=C(C=C(C=C3O2)O)O)O)O)O	REFJWTPEDVJJIY-UHFFFAOYSA-N	4843	NOS2
CID5280343	C1=CC(=C(C=C1C2=C(C(=O)C3=C(C=C(C=C3O2)O)O)O)O)O	REFJWTPEDVJJIY-UHFFFAOYSA-N	5468	PPARG
CID5280343	C1=CC(=C(C=C1C2=C(C(=O)C3=C(C=C(C=C3O2)O)O)O)O)O	REFJWTPEDVJJIY-UHFFFAOYSA-N	5970	RELA
CID5280343	C1=CC(=C(C=C1C2=C(C(=O)C3=C(C=C(C=C3O2)O)O)O)O)O	REFJWTPEDVJJIY-UHFFFAOYSA-N	5971	RELB
CID5280343	C1=CC(=C(C=C1C2=C(C(=O)C3=C(C=C(C=C3O2)O)O)O)O)O	REFJWTPEDVJJIY-UHFFFAOYSA-N	6772	STAT1
CID5280343	C1=CC(=C(C=C1C2=C(C(=O)C3=C(C=C(C=C3O2)O)O)O)O)O	REFJWTPEDVJJIY-UHFFFAOYSA-N	6778	STAT6
CID5280343	C1=CC(=C(C=C1C2=C(C(=O)C3=C(C=C(C=C3O2)O)O)O)O)O	REFJWTPEDVJJIY-UHFFFAOYSA-N	7187	TRAF3
CID5280343	C1=CC(=C(C=C1C2=C(C(=O)C3=C(C=C(C=C3O2)O)O)O)O)O	REFJWTPEDVJJIY-UHFFFAOYSA-N	7297	TYK2
CID5280343	C1=CC(=C(C=C1C2=C(C(=O)C3=C(C=C(C=C3O2)O)O)O)O)O	REFJWTPEDVJJIY-UHFFFAOYSA-N	7494	XBP1
CID5280343	C1=CC(=C(C=C1C2=C(C(=O)C3=C(C=C(C=C3O2)O)O)O)O)O	REFJWTPEDVJJIY-UHFFFAOYSA-N	8878	SQSTM1
CID5280343	C1=CC(=C(C=C1C2=C(C(=O)C3=C(C=C(C=C3O2)O)O)O)O)O	REFJWTPEDVJJIY-UHFFFAOYSA-N	50506	DUOX2
CID5280343	C1=CC(=C(C=C1C2=C(C(=O)C3=C(C=C(C=C3O2)O)O)O)O)O	REFJWTPEDVJJIY-UHFFFAOYSA-N	64332	NFKBIZ
CID5280343	C1=CC(=C(C=C1C2=C(C(=O)C3=C(C=C(C=C3O2)O)O)O)O)O	REFJWTPEDVJJIY-UHFFFAOYSA-N	114548	NLRP3
CID5280373	COC1=CC=C(C=C1)C2=COC3=CC(=CC(=C3C2=O)O)O	WUADCCWRTIWANL-UHFFFAOYSA-N	207	Akt1
CID5280373	COC1=CC=C(C=C1)C2=COC3=CC(=CC(=C3C2=O)O)O	WUADCCWRTIWANL-UHFFFAOYSA-N	3091	HIF1A
CID5280373	COC1=CC=C(C=C1)C2=COC3=CC(=CC(=C3C2=O)O)O	WUADCCWRTIWANL-UHFFFAOYSA-N	4790	Nfkb1
CID5280373	COC1=CC=C(C=C1)C2=COC3=CC(=CC(=C3C2=O)O)O	WUADCCWRTIWANL-UHFFFAOYSA-N	6772	STAT1
CID5280378	COC1=CC=C(C=C1)C2=COC3=C(C2=O)C=CC(=C3)O	HKQYGTCOTHHOMP-UHFFFAOYSA-N	207	Akt1
CID5280378	COC1=CC=C(C=C1)C2=COC3=C(C2=O)C=CC(=C3)O	HKQYGTCOTHHOMP-UHFFFAOYSA-N	4318	MMP9
CID5280378	COC1=CC=C(C=C1)C2=COC3=C(C2=O)C=CC(=C3)O	HKQYGTCOTHHOMP-UHFFFAOYSA-N	5468	PPARG
CID5280441	C1=CC(=CC=C1C2=CC(=O)C3=C(O2)C(=C(C=C3O)O)C4C(C(C(C(O4)CO)O)O)O)O	SGEWCQFRYRRZDC-VPRICQMDSA-N	2081	ERN1
CID5280441	C1=CC(=CC=C1C2=CC(=O)C3=C(O2)C(=C(C=C3O)O)C4C(C(C(C(O4)CO)O)O)O)O	SGEWCQFRYRRZDC-VPRICQMDSA-N	3091	HIF1A
CID5280441	C1=CC(=CC=C1C2=CC(=O)C3=C(O2)C(=C(C=C3O)O)C4C(C(C(C(O4)CO)O)O)O)O	SGEWCQFRYRRZDC-VPRICQMDSA-N	5468	PPARG
CID5280445	C1=CC(=C(C=C1C2=CC(=O)C3=C(C=C(C=C3O2)O)O)O)O	IQPNAANSBPBGFQ-UHFFFAOYSA-N	207	AKT1
CID5280445	C1=CC(=C(C=C1C2=CC(=O)C3=C(C=C(C=C3O2)O)O)O)O	IQPNAANSBPBGFQ-UHFFFAOYSA-N	329	BIRC2
CID5280445	C1=CC(=C(C=C1C2=CC(=O)C3=C(C=C(C=C3O2)O)O)O)O	IQPNAANSBPBGFQ-UHFFFAOYSA-N	331	XIAP
CID5280445	C1=CC(=C(C=C1C2=CC(=O)C3=C(C=C(C=C3O2)O)O)O)O	IQPNAANSBPBGFQ-UHFFFAOYSA-N	840	CASP7
CID5280445	C1=CC(=C(C=C1C2=CC(=O)C3=C(C=C(C=C3O2)O)O)O)O	IQPNAANSBPBGFQ-UHFFFAOYSA-N	1147	CHUK
CID5280445	C1=CC(=C(C=C1C2=CC(=O)C3=C(C=C(C=C3O2)O)O)O)O	IQPNAANSBPBGFQ-UHFFFAOYSA-N	1326	MAP3K8
CID5280445	C1=CC(=C(C=C1C2=CC(=O)C3=C(C=C(C=C3O2)O)O)O)O	IQPNAANSBPBGFQ-UHFFFAOYSA-N	2309	FOXO3
CID5280445	C1=CC(=C(C=C1C2=CC(=O)C3=C(C=C(C=C3O2)O)O)O)O	IQPNAANSBPBGFQ-UHFFFAOYSA-N	2475	MTOR
CID5280445	C1=CC(=C(C=C1C2=CC(=O)C3=C(C=C(C=C3O2)O)O)O)O	IQPNAANSBPBGFQ-UHFFFAOYSA-N	2932	GSK3B
CID5280445	C1=CC(=C(C=C1C2=CC(=O)C3=C(C=C(C=C3O2)O)O)O)O	IQPNAANSBPBGFQ-UHFFFAOYSA-N	3091	HIF1A
CID5280445	C1=CC(=C(C=C1C2=CC(=O)C3=C(C=C(C=C3O2)O)O)O)O	IQPNAANSBPBGFQ-UHFFFAOYSA-N	3551	IKBKB
CID5280445	C1=CC(=C(C=C1C2=CC(=O)C3=C(C=C(C=C3O2)O)O)O)O	IQPNAANSBPBGFQ-UHFFFAOYSA-N	4318	MMP9
CID5280445	C1=CC(=C(C=C1C2=CC(=O)C3=C(C=C(C=C3O2)O)O)O)O	IQPNAANSBPBGFQ-UHFFFAOYSA-N	4790	NFKB1
CID5280445	C1=CC(=C(C=C1C2=CC(=O)C3=C(C=C(C=C3O2)O)O)O)O	IQPNAANSBPBGFQ-UHFFFAOYSA-N	4792	NFKBIA
CID5280445	C1=CC(=C(C=C1C2=CC(=O)C3=C(C=C(C=C3O2)O)O)O)O	IQPNAANSBPBGFQ-UHFFFAOYSA-N	4843	NOS2
CID5280445	C1=CC(=C(C=C1C2=CC(=O)C3=C(C=C(C=C3O2)O)O)O)O	IQPNAANSBPBGFQ-UHFFFAOYSA-N	5468	PPARG
CID5280445	C1=CC(=C(C=C1C2=CC(=O)C3=C(C=C(C=C3O2)O)O)O)O	IQPNAANSBPBGFQ-UHFFFAOYSA-N	5970	RELA
CID5280445	C1=CC(=C(C=C1C2=CC(=O)C3=C(C=C(C=C3O2)O)O)O)O	IQPNAANSBPBGFQ-UHFFFAOYSA-N	6416	MAP2K4
CID5280460	COC1=C(C=C2C(=C1)C=CC(=O)O2)O	RODXRVNMMDRFIK-UHFFFAOYSA-N	834	CASP1
CID5280460	COC1=C(C=C2C(=C1)C=CC(=O)O2)O	RODXRVNMMDRFIK-UHFFFAOYSA-N	840	CASP7
CID5280460	COC1=C(C=C2C(=C1)C=CC(=O)O2)O	RODXRVNMMDRFIK-UHFFFAOYSA-N	4615	MYD88
CID5280460	COC1=C(C=C2C(=C1)C=CC(=O)O2)O	RODXRVNMMDRFIK-UHFFFAOYSA-N	4790	NFKB1
CID5280460	COC1=C(C=C2C(=C1)C=CC(=O)O2)O	RODXRVNMMDRFIK-UHFFFAOYSA-N	4843	NOS2
CID5280489	CC1=C(C(CCC1)(C)C)C=CC(=CC=CC(=CC=CC=C(C)C=CC=C(C)C=CC2=C(CCCC2(C)C)C)C)C	OENHQHLEOONYIE-JLTXGRSLSA-N	207	AKT1
CID5280489	CC1=C(C(CCC1)(C)C)C=CC(=CC=CC(=CC=CC=C(C)C=CC=C(C)C=CC2=C(CCCC2(C)C)C)C)C	OENHQHLEOONYIE-JLTXGRSLSA-N	840	CASP7
CID5280489	CC1=C(C(CCC1)(C)C)C=CC(=CC=CC(=CC=CC=C(C)C=CC=C(C)C=CC2=C(CCCC2(C)C)C)C)C	OENHQHLEOONYIE-JLTXGRSLSA-N	841	CASP8
CID5280489	CC1=C(C(CCC1)(C)C)C=CC(=CC=CC(=CC=CC=C(C)C=CC=C(C)C=CC2=C(CCCC2(C)C)C)C)C	OENHQHLEOONYIE-JLTXGRSLSA-N	4792	NFKBIA
CID5280489	CC1=C(C(CCC1)(C)C)C=CC(=CC=CC(=CC=CC=C(C)C=CC=C(C)C=CC2=C(CCCC2(C)C)C)C)C	OENHQHLEOONYIE-JLTXGRSLSA-N	5970	RELA
CID5280569	C1=CC(=C(C2=C1C=CC(=O)O2)O)O	ATEFPOUAMCWAQS-UHFFFAOYSA-N	834	CASP1
CID5280569	C1=CC(=C(C2=C1C=CC(=O)O2)O)O	ATEFPOUAMCWAQS-UHFFFAOYSA-N	114548	NLRP3
CID5280863	C1=CC(=CC=C1C2=C(C(=O)C3=C(C=C(C=C3O2)O)O)O)O	IYRMWMYZSQPJKC-UHFFFAOYSA-N	207	AKT1
CID5280863	C1=CC(=CC=C1C2=C(C(=O)C3=C(C=C(C=C3O2)O)O)O)O	IYRMWMYZSQPJKC-UHFFFAOYSA-N	841	CASP8
CID5280863	C1=CC(=CC=C1C2=C(C(=O)C3=C(C=C(C=C3O2)O)O)O)O	IYRMWMYZSQPJKC-UHFFFAOYSA-N	3091	HIF1A
CID5280863	C1=CC(=CC=C1C2=C(C(=O)C3=C(C=C(C=C3O2)O)O)O)O	IYRMWMYZSQPJKC-UHFFFAOYSA-N	3551	IKBKB
CID5280863	C1=CC(=CC=C1C2=C(C(=O)C3=C(C=C(C=C3O2)O)O)O)O	IYRMWMYZSQPJKC-UHFFFAOYSA-N	4615	MYD88
CID5280863	C1=CC(=CC=C1C2=C(C(=O)C3=C(C=C(C=C3O2)O)O)O)O	IYRMWMYZSQPJKC-UHFFFAOYSA-N	4790	NFKB1
CID5280863	C1=CC(=CC=C1C2=C(C(=O)C3=C(C=C(C=C3O2)O)O)O)O	IYRMWMYZSQPJKC-UHFFFAOYSA-N	4843	NOS2
CID5280863	C1=CC(=CC=C1C2=C(C(=O)C3=C(C=C(C=C3O2)O)O)O)O	IYRMWMYZSQPJKC-UHFFFAOYSA-N	5468	PPARG
CID5280863	C1=CC(=CC=C1C2=C(C(=O)C3=C(C=C(C=C3O2)O)O)O)O	IYRMWMYZSQPJKC-UHFFFAOYSA-N	5970	RELA
CID5280863	C1=CC(=CC=C1C2=C(C(=O)C3=C(C=C(C=C3O2)O)O)O)O	IYRMWMYZSQPJKC-UHFFFAOYSA-N	6772	STAT1
CID5280863	C1=CC(=CC=C1C2=C(C(=O)C3=C(C=C(C=C3O2)O)O)O)O	IYRMWMYZSQPJKC-UHFFFAOYSA-N	64332	NFKBIZ
CID5280933	CCCCCC=CCC=CCC=CCCCCC(=O)O	VZCCETWTMQHEPK-QNEBEIHSSA-N	728	C5AR1
CID5280933	CCCCCC=CCC=CCC=CCCCCC(=O)O	VZCCETWTMQHEPK-QNEBEIHSSA-N	5468	PPARG
CID5280961	C1=CC(=CC=C1C2=COC3=CC(=CC(=C3C2=O)O)O)O	TZBJGXHYKVUXJN-UHFFFAOYSA-N	207	AKT1
CID5280961	C1=CC(=CC=C1C2=COC3=CC(=CC(=C3C2=O)O)O)O	TZBJGXHYKVUXJN-UHFFFAOYSA-N	695	BTK
CID5280961	C1=CC(=CC=C1C2=COC3=CC(=CC(=C3C2=O)O)O)O	TZBJGXHYKVUXJN-UHFFFAOYSA-N	3091	HIF1A
CID5280961	C1=CC(=CC=C1C2=COC3=CC(=CC(=C3C2=O)O)O)O	TZBJGXHYKVUXJN-UHFFFAOYSA-N	4318	MMP9
CID5280961	C1=CC(=CC=C1C2=COC3=CC(=CC(=C3C2=O)O)O)O	TZBJGXHYKVUXJN-UHFFFAOYSA-N	4790	NFKB1
CID5280961	C1=CC(=CC=C1C2=COC3=CC(=CC(=C3C2=O)O)O)O	TZBJGXHYKVUXJN-UHFFFAOYSA-N	4843	NOS2
CID5280961	C1=CC(=CC=C1C2=COC3=CC(=CC(=C3C2=O)O)O)O	TZBJGXHYKVUXJN-UHFFFAOYSA-N	5468	PPARG
CID5280961	C1=CC(=CC=C1C2=COC3=CC(=CC(=C3C2=O)O)O)O	TZBJGXHYKVUXJN-UHFFFAOYSA-N	5970	RELA
CID5280961	C1=CC(=CC=C1C2=COC3=CC(=CC(=C3C2=O)O)O)O	TZBJGXHYKVUXJN-UHFFFAOYSA-N	6772	STAT1
CID5281222	C1=CC(=C(C=C1C=CC(=O)C2=C(C=C(C=C2)O)O)O)O	AYMYWHCQALZEGT-ORCRQEGFSA-N	4790	NFKB1
CID5281222	C1=CC(=C(C=C1C=CC(=O)C2=C(C=C(C=C2)O)O)O)O	AYMYWHCQALZEGT-ORCRQEGFSA-N	4792	NFKBIA
CID5281222	C1=CC(=C(C=C1C=CC(=O)C2=C(C=C(C=C2)O)O)O)O	AYMYWHCQALZEGT-ORCRQEGFSA-N	4843	NOS2
CID5281222	C1=CC(=C(C=C1C=CC(=O)C2=C(C=C(C=C2)O)O)O)O	AYMYWHCQALZEGT-ORCRQEGFSA-N	5970	RELA
CID5281233	CC(=CC=CC=C(C)C=CC=C(C)C(=O)OC1C(C(C(C(O1)COC2C(C(C(C(O2)CO)O)O)O)O)O)O)C=CC=C(C)C(=O)OC3C(C(C(C(O3)COC4C(C(C(C(O4)CO)O)O)O)O)O)O	SEBIKDIMAPSUBY-RTJKDTQDSA-N	207	Akt1
CID5281233	CC(=CC=CC=C(C)C=CC=C(C)C(=O)OC1C(C(C(C(O1)COC2C(C(C(C(O2)CO)O)O)O)O)O)O)C=CC=C(C)C(=O)OC3C(C(C(C(O3)COC4C(C(C(C(O4)CO)O)O)O)O)O)O	SEBIKDIMAPSUBY-RTJKDTQDSA-N	4790	NFKB1
CID5281233	CC(=CC=CC=C(C)C=CC=C(C)C(=O)OC1C(C(C(C(O1)COC2C(C(C(C(O2)CO)O)O)O)O)O)O)C=CC=C(C)C(=O)OC3C(C(C(C(O3)COC4C(C(C(C(O4)CO)O)O)O)O)O)O	SEBIKDIMAPSUBY-RTJKDTQDSA-N	5777	PTPN6
CID5281233	CC(=CC=CC=C(C)C=CC=C(C)C(=O)OC1C(C(C(C(O1)COC2C(C(C(C(O2)CO)O)O)O)O)O)O)C=CC=C(C)C(=O)OC3C(C(C(C(O3)COC4C(C(C(C(O4)CO)O)O)O)O)O)O	SEBIKDIMAPSUBY-RTJKDTQDSA-N	5970	RELA
CID5281600	C1=CC(=CC=C1C2=CC(=O)C3=C(O2)C(=C(C=C3O)O)C4=C(C=CC(=C4)C5=CC(=O)C6=C(C=C(C=C6O5)O)O)O)O	YUSWMAULDXZHPY-UHFFFAOYSA-N	841	CASP8
CID5281600	C1=CC(=CC=C1C2=CC(=O)C3=C(O2)C(=C(C=C3O)O)C4=C(C=CC(=C4)C5=CC(=O)C6=C(C=C(C=C6O5)O)O)O)O	YUSWMAULDXZHPY-UHFFFAOYSA-N	2475	MTOR
CID5281600	C1=CC(=CC=C1C2=CC(=O)C3=C(O2)C(=C(C=C3O)O)C4=C(C=CC(=C4)C5=CC(=O)C6=C(C=C(C=C6O5)O)O)O)O	YUSWMAULDXZHPY-UHFFFAOYSA-N	4792	NFKBIA
CID5281614	C1=CC(=C(C=C1C2=C(C(=O)C3=C(O2)C=C(C=C3)O)O)O)O	XHEFDIBZLJXQHF-UHFFFAOYSA-N	207	AKT1
CID5281614	C1=CC(=C(C=C1C2=C(C(=O)C3=C(O2)C=C(C=C3)O)O)O)O	XHEFDIBZLJXQHF-UHFFFAOYSA-N	331	XIAP
CID5281614	C1=CC(=C(C=C1C2=C(C(=O)C3=C(O2)C=C(C=C3)O)O)O)O	XHEFDIBZLJXQHF-UHFFFAOYSA-N	841	CASP8
CID5281614	C1=CC(=C(C=C1C2=C(C(=O)C3=C(O2)C=C(C=C3)O)O)O)O	XHEFDIBZLJXQHF-UHFFFAOYSA-N	948	CD36
CID5281614	C1=CC(=C(C=C1C2=C(C(=O)C3=C(O2)C=C(C=C3)O)O)O)O	XHEFDIBZLJXQHF-UHFFFAOYSA-N	1147	CHUK
CID5281614	C1=CC(=C(C=C1C2=C(C(=O)C3=C(O2)C=C(C=C3)O)O)O)O	XHEFDIBZLJXQHF-UHFFFAOYSA-N	1385	CREB1
CID5281614	C1=CC(=C(C=C1C2=C(C(=O)C3=C(O2)C=C(C=C3)O)O)O)O	XHEFDIBZLJXQHF-UHFFFAOYSA-N	2309	FOXO3
CID5281614	C1=CC(=C(C=C1C2=C(C(=O)C3=C(O2)C=C(C=C3)O)O)O)O	XHEFDIBZLJXQHF-UHFFFAOYSA-N	2475	MTOR
CID5281614	C1=CC(=C(C=C1C2=C(C(=O)C3=C(O2)C=C(C=C3)O)O)O)O	XHEFDIBZLJXQHF-UHFFFAOYSA-N	3551	IKBKB
CID5281614	C1=CC(=C(C=C1C2=C(C(=O)C3=C(O2)C=C(C=C3)O)O)O)O	XHEFDIBZLJXQHF-UHFFFAOYSA-N	4318	MMP9
CID5281614	C1=CC(=C(C=C1C2=C(C(=O)C3=C(O2)C=C(C=C3)O)O)O)O	XHEFDIBZLJXQHF-UHFFFAOYSA-N	4790	NFKB1
CID5281614	C1=CC(=C(C=C1C2=C(C(=O)C3=C(O2)C=C(C=C3)O)O)O)O	XHEFDIBZLJXQHF-UHFFFAOYSA-N	4792	NFKBIA
CID5281614	C1=CC(=C(C=C1C2=C(C(=O)C3=C(O2)C=C(C=C3)O)O)O)O	XHEFDIBZLJXQHF-UHFFFAOYSA-N	5468	PPARG
CID5281614	C1=CC(=C(C=C1C2=C(C(=O)C3=C(O2)C=C(C=C3)O)O)O)O	XHEFDIBZLJXQHF-UHFFFAOYSA-N	5970	RELA
CID5281643	C1=CC(=C(C=C1C2=C(C(=O)C3=C(C=C(C=C3O2)O)O)OC4C(C(C(C(O4)CO)O)O)O)O)O	OVSQVDMCBVZWGM-DTGCRPNFSA-N	834	CASP1
CID5281643	C1=CC(=C(C=C1C2=C(C(=O)C3=C(C=C(C=C3O2)O)O)OC4C(C(C(C(O4)CO)O)O)O)O)O	OVSQVDMCBVZWGM-DTGCRPNFSA-N	4790	NFKB1
CID5281643	C1=CC(=C(C=C1C2=C(C(=O)C3=C(C=C(C=C3O2)O)O)OC4C(C(C(C(O4)CO)O)O)O)O)O	OVSQVDMCBVZWGM-DTGCRPNFSA-N	4792	NFKBIA
CID5281670	C1=CC(=C(C=C1O)O)C2=C(C(=O)C3=C(C=C(C=C3O2)O)O)O	YXOLAZRVSSWPPT-UHFFFAOYSA-N	19	ABCA1
CID5281670	C1=CC(=C(C=C1O)O)C2=C(C(=O)C3=C(C=C(C=C3O2)O)O)O	YXOLAZRVSSWPPT-UHFFFAOYSA-N	207	Akt1
CID5281670	C1=CC(=C(C=C1O)O)C2=C(C(=O)C3=C(C=C(C=C3O2)O)O)O	YXOLAZRVSSWPPT-UHFFFAOYSA-N	948	CD36
CID5281670	C1=CC(=C(C=C1O)O)C2=C(C(=O)C3=C(C=C(C=C3O2)O)O)O	YXOLAZRVSSWPPT-UHFFFAOYSA-N	4790	NFKB1
CID5281670	C1=CC(=C(C=C1O)O)C2=C(C(=O)C3=C(C=C(C=C3O2)O)O)O	YXOLAZRVSSWPPT-UHFFFAOYSA-N	4843	NOS2
CID5281672	C1=C(C=C(C(=C1O)O)O)C2=C(C(=O)C3=C(C=C(C=C3O2)O)O)O	IKMDFBPHZNJCSN-UHFFFAOYSA-N	841	CASP8
CID5281672	C1=C(C=C(C(=C1O)O)O)C2=C(C(=O)C3=C(C=C(C=C3O2)O)O)O	IKMDFBPHZNJCSN-UHFFFAOYSA-N	948	CD36
CID5281672	C1=C(C=C(C(=C1O)O)O)C2=C(C(=O)C3=C(C=C(C=C3O2)O)O)O	IKMDFBPHZNJCSN-UHFFFAOYSA-N	3091	HIF1A
CID5281672	C1=C(C=C(C(=C1O)O)O)C2=C(C(=O)C3=C(C=C(C=C3O2)O)O)O	IKMDFBPHZNJCSN-UHFFFAOYSA-N	4318	MMP9
CID5281672	C1=C(C=C(C(=C1O)O)O)C2=C(C(=O)C3=C(C=C(C=C3O2)O)O)O	IKMDFBPHZNJCSN-UHFFFAOYSA-N	4792	NFKBIA
CID5281672	C1=C(C=C(C(=C1O)O)O)C2=C(C(=O)C3=C(C=C(C=C3O2)O)O)O	IKMDFBPHZNJCSN-UHFFFAOYSA-N	5970	RELA
CID5281708	C1=CC(=CC=C1C2=COC3=C(C2=O)C=CC(=C3)O)O	ZQSIJRDFPHDXIC-UHFFFAOYSA-N	3091	HIF1A
CID5281708	C1=CC(=CC=C1C2=COC3=C(C2=O)C=CC(=C3)O)O	ZQSIJRDFPHDXIC-UHFFFAOYSA-N	4615	MYD88
CID5281708	C1=CC(=CC=C1C2=COC3=C(C2=O)C=CC(=C3)O)O	ZQSIJRDFPHDXIC-UHFFFAOYSA-N	4790	NFKB1
CID5281708	C1=CC(=CC=C1C2=COC3=C(C2=O)C=CC(=C3)O)O	ZQSIJRDFPHDXIC-UHFFFAOYSA-N	4792	NFKBIA
CID5281708	C1=CC(=CC=C1C2=COC3=C(C2=O)C=CC(=C3)O)O	ZQSIJRDFPHDXIC-UHFFFAOYSA-N	4843	NOS2
CID5281708	C1=CC(=CC=C1C2=COC3=C(C2=O)C=CC(=C3)O)O	ZQSIJRDFPHDXIC-UHFFFAOYSA-N	5468	PPARG
CID5281708	C1=CC(=CC=C1C2=COC3=C(C2=O)C=CC(=C3)O)O	ZQSIJRDFPHDXIC-UHFFFAOYSA-N	5970	RELA
CID5281708	C1=CC(=CC=C1C2=COC3=C(C2=O)C=CC(=C3)O)O	ZQSIJRDFPHDXIC-UHFFFAOYSA-N	6772	STAT1
CID5281781	COC1=CC=C(C=C1)C2=COC3=C(C2=O)C(=C(C(=C3)O)OC)O	VOOFPOMXNLNEOF-UHFFFAOYSA-N	4318	MMP9
CID5281781	COC1=CC=C(C=C1)C2=COC3=C(C2=O)C(=C(C(=C3)O)OC)O	VOOFPOMXNLNEOF-UHFFFAOYSA-N	4843	NOS2
CID5281781	COC1=CC=C(C=C1)C2=COC3=C(C2=O)C(=C(C(=C3)O)OC)O	VOOFPOMXNLNEOF-UHFFFAOYSA-N	5970	RELA
CID5281792	C1=CC(=C(C=C1CC(C(=O)O)OC(=O)C=CC2=CC(=C(C=C2)O)O)O)O	DOUMFZQKYFQNTF-WUTVXBCWSA-N	718	C3
CID5281792	C1=CC(=C(C=C1CC(C(=O)O)OC(=O)C=CC2=CC(=C(C=C2)O)O)O)O	DOUMFZQKYFQNTF-WUTVXBCWSA-N	727	C5
CID5281792	C1=CC(=C(C=C1CC(C(=O)O)OC(=O)C=CC2=CC(=C(C=C2)O)O)O)O	DOUMFZQKYFQNTF-WUTVXBCWSA-N	1991	ELANE
CID5281792	C1=CC(=C(C=C1CC(C(=O)O)OC(=O)C=CC2=CC(=C(C=C2)O)O)O)O	DOUMFZQKYFQNTF-WUTVXBCWSA-N	3551	IKBKB
CID5281792	C1=CC(=C(C=C1CC(C(=O)O)OC(=O)C=CC2=CC(=C(C=C2)O)O)O)O	DOUMFZQKYFQNTF-WUTVXBCWSA-N	5970	RELA
CID5281792	C1=CC(=C(C=C1CC(C(=O)O)OC(=O)C=CC2=CC(=C(C=C2)O)O)O)O	DOUMFZQKYFQNTF-WUTVXBCWSA-N	6772	STAT1
CID5281807	C1=CC(=CC=C1C2=COC3=C(C2=O)C=CC(=C3C4C(C(C(C(O4)CO)O)O)O)O)O	HKEAFJYKMMKDOR-VPRICQMDSA-N	207	Akt1
CID5281807	C1=CC(=CC=C1C2=COC3=C(C2=O)C=CC(=C3C4C(C(C(C(O4)CO)O)O)O)O)O	HKEAFJYKMMKDOR-VPRICQMDSA-N	929	CD14
CID5281807	C1=CC(=CC=C1C2=COC3=C(C2=O)C=CC(=C3C4C(C(C(C(O4)CO)O)O)O)O)O	HKEAFJYKMMKDOR-VPRICQMDSA-N	1991	ELANE
CID5281807	C1=CC(=CC=C1C2=COC3=C(C2=O)C=CC(=C3C4C(C(C(C(O4)CO)O)O)O)O)O	HKEAFJYKMMKDOR-VPRICQMDSA-N	2932	GSK3B
CID5281807	C1=CC(=CC=C1C2=COC3=C(C2=O)C=CC(=C3C4C(C(C(C(O4)CO)O)O)O)O)O	HKEAFJYKMMKDOR-VPRICQMDSA-N	4790	NFKB1
CID5281811	COC1=C(C2=C(C=C1O)OC=C(C2=O)C3=CC=C(C=C3)O)O	OBBCRPUNCUPUOS-UHFFFAOYSA-N	207	Akt1
CID5281811	COC1=C(C2=C(C=C1O)OC=C(C2=O)C3=CC=C(C=C3)O)O	OBBCRPUNCUPUOS-UHFFFAOYSA-N	4790	NFKB1
CID5281811	COC1=C(C2=C(C=C1O)OC=C(C2=O)C3=CC=C(C=C3)O)O	OBBCRPUNCUPUOS-UHFFFAOYSA-N	4843	NOS2
CID5281847	CC1=C(C(=C(C(=C1O)C(=O)C)O)CC2=C(C(=C3C(=C2O)C=CC(O3)(C)C)C(=O)C=CC4=CC=CC=C4)O)O	DEZFNHCVIZBHBI-ZHACJKMWSA-N	4318	MMP9
CID5281847	CC1=C(C(=C(C(=C1O)C(=O)C)O)CC2=C(C(=C3C(=C2O)C=CC(O3)(C)C)C(=O)C=CC4=CC=CC=C4)O)O	DEZFNHCVIZBHBI-ZHACJKMWSA-N	4790	NFKB1
CID5281847	CC1=C(C(=C(C(=C1O)C(=O)C)O)CC2=C(C(=C3C(=C2O)C=CC(O3)(C)C)C(=O)C=CC4=CC=CC=C4)O)O	DEZFNHCVIZBHBI-ZHACJKMWSA-N	4843	NOS2
CID5281847	CC1=C(C(=C(C(=C1O)C(=O)C)O)CC2=C(C(=C3C(=C2O)C=CC(O3)(C)C)C(=O)C=CC4=CC=CC=C4)O)O	DEZFNHCVIZBHBI-ZHACJKMWSA-N	5970	RELA
CID5281847	CC1=C(C(=C(C(=C1O)C(=O)C)O)CC2=C(C(=C3C(=C2O)C=CC(O3)(C)C)C(=O)C=CC4=CC=CC=C4)O)O	DEZFNHCVIZBHBI-ZHACJKMWSA-N	7494	XBP1
CID5281855	C1=C2C3=C(C(=C1O)O)OC(=O)C4=CC(=C(C(=C43)OC2=O)O)O	AFSDNFLWKVMVRB-UHFFFAOYSA-N	207	AKT1
CID5281855	C1=C2C3=C(C(=C1O)O)OC(=O)C4=CC(=C(C(=C43)OC2=O)O)O	AFSDNFLWKVMVRB-UHFFFAOYSA-N	1051	Cebpb
CID5281855	C1=C2C3=C(C(=C1O)O)OC(=O)C4=CC(=C(C(=C43)OC2=O)O)O	AFSDNFLWKVMVRB-UHFFFAOYSA-N	1326	MAP3K8
CID5281855	C1=C2C3=C(C(=C1O)O)OC(=O)C4=CC(=C(C(=C43)OC2=O)O)O	AFSDNFLWKVMVRB-UHFFFAOYSA-N	2932	GSK3B
CID5281855	C1=C2C3=C(C(=C1O)O)OC(=O)C4=CC(=C(C(=C43)OC2=O)O)O	AFSDNFLWKVMVRB-UHFFFAOYSA-N	3091	HIF1A
CID5281855	C1=C2C3=C(C(=C1O)O)OC(=O)C4=CC(=C(C(=C43)OC2=O)O)O	AFSDNFLWKVMVRB-UHFFFAOYSA-N	4318	MMP9
CID5281855	C1=C2C3=C(C(=C1O)O)OC(=O)C4=CC(=C(C(=C43)OC2=O)O)O	AFSDNFLWKVMVRB-UHFFFAOYSA-N	4790	NFKB1
CID5281855	C1=C2C3=C(C(=C1O)O)OC(=O)C4=CC(=C(C(=C43)OC2=O)O)O	AFSDNFLWKVMVRB-UHFFFAOYSA-N	4792	NFKBIA
CID5281855	C1=C2C3=C(C(=C1O)O)OC(=O)C4=CC(=C(C(=C43)OC2=O)O)O	AFSDNFLWKVMVRB-UHFFFAOYSA-N	5468	PPARG
CID5281855	C1=C2C3=C(C(=C1O)O)OC(=O)C4=CC(=C(C(=C43)OC2=O)O)O	AFSDNFLWKVMVRB-UHFFFAOYSA-N	5970	RELA
CID5282102	C1=CC(=CC=C1C2=C(C(=O)C3=C(C=C(C=C3O2)O)O)OC4C(C(C(C(O4)CO)O)O)O)O	JPUKWEQWGBDDQB-QSOFNFLRSA-N	207	Akt1
CID5282102	C1=CC(=CC=C1C2=C(C(=O)C3=C(C=C(C=C3O2)O)O)OC4C(C(C(C(O4)CO)O)O)O)O	JPUKWEQWGBDDQB-QSOFNFLRSA-N	3551	IKBKB
CID5282102	C1=CC(=CC=C1C2=C(C(=O)C3=C(C=C(C=C3O2)O)O)OC4C(C(C(C(O4)CO)O)O)O)O	JPUKWEQWGBDDQB-QSOFNFLRSA-N	4790	NFKB1
CID5282102	C1=CC(=CC=C1C2=C(C(=O)C3=C(C=C(C=C3O2)O)O)OC4C(C(C(C(O4)CO)O)O)O)O	JPUKWEQWGBDDQB-QSOFNFLRSA-N	4792	NFKBIA
CID5283349	CCCCCC=CC=CC=O	JZQKTMZYLHNFPL-BLHCBFLLSA-N	948	CD36
CID5316819	C1=CC(=C(C=C1C=CC(=O)OC=CC2=CC(=C(C=C2)O)O)O)O	GFZFUVWXGQWUGX-DGEKEWMVSA-N	1147	CHUK
CID5316819	C1=CC(=C(C=C1C=CC(=O)OC=CC2=CC(=C(C=C2)O)O)O)O	GFZFUVWXGQWUGX-DGEKEWMVSA-N	3551	IKBKB
CID5316819	C1=CC(=C(C=C1C=CC(=O)OC=CC2=CC(=C(C=C2)O)O)O)O	GFZFUVWXGQWUGX-DGEKEWMVSA-N	4792	NFKBIA
CID5316819	C1=CC(=C(C=C1C=CC(=O)OC=CC2=CC(=C(C=C2)O)O)O)O	GFZFUVWXGQWUGX-DGEKEWMVSA-N	4843	NOS2
CID5316819	C1=CC(=C(C=C1C=CC(=O)OC=CC2=CC(=C(C=C2)O)O)O)O	GFZFUVWXGQWUGX-DGEKEWMVSA-N	5970	RELA
CID5318517	CC12CCC(C(C1CCC(=C)C2CC=C3C(COC3=O)O)(C)CO)O	BOJKULTULYSRAS-OTESTREVSA-N	207	AKT1
CID5318517	CC12CCC(C(C1CCC(=C)C2CC=C3C(COC3=O)O)(C)CO)O	BOJKULTULYSRAS-OTESTREVSA-N	841	CASP8
CID5318517	CC12CCC(C(C1CCC(=C)C2CC=C3C(COC3=O)O)(C)CO)O	BOJKULTULYSRAS-OTESTREVSA-N	4792	NFKBIA
CID5318517	CC12CCC(C(C1CCC(=C)C2CC=C3C(COC3=O)O)(C)CO)O	BOJKULTULYSRAS-OTESTREVSA-N	4843	NOS2
CID5318517	CC12CCC(C(C1CCC(=C)C2CC=C3C(COC3=O)O)(C)CO)O	BOJKULTULYSRAS-OTESTREVSA-N	5970	RELA
CID5318517	CC12CCC(C(C1CCC(=C)C2CC=C3C(COC3=O)O)(C)CO)O	BOJKULTULYSRAS-OTESTREVSA-N	6416	MAP2K4
CID5353620	CCCCCCCC=CCC#CC#CC(C=C)O	UGJAEDFOKNAMQD-ZHACJKMWSA-N	3091	HIF1A
CID5353620	CCCCCCCC=CCC#CC#CC(C=C)O	UGJAEDFOKNAMQD-ZHACJKMWSA-N	5468	PPARG
CID5372367	COC1=CC(=CC2=C1OC(C2CO)C3=CC(=C(C=C3)O)OC)C=CCO	KUSXBOZNRPQEON-ONEGZZNKSA-N	834	CASP1
CID5372367	COC1=CC(=CC2=C1OC(C2CO)C3=CC(=C(C=C3)O)OC)C=CCO	KUSXBOZNRPQEON-ONEGZZNKSA-N	1147	CHUK
CID5372367	COC1=CC(=CC2=C1OC(C2CO)C3=CC(=C(C=C3)O)OC)C=CCO	KUSXBOZNRPQEON-ONEGZZNKSA-N	3551	IKBKB
CID5372367	COC1=CC(=CC2=C1OC(C2CO)C3=CC(=C(C=C3)O)OC)C=CCO	KUSXBOZNRPQEON-ONEGZZNKSA-N	4790	NFKB1
CID5372367	COC1=CC(=CC2=C1OC(C2CO)C3=CC(=C(C=C3)O)OC)C=CCO	KUSXBOZNRPQEON-ONEGZZNKSA-N	4843	NOS2
CID5458201	CC1=CCCC(=CC2C(CC1)C(=C)C(=O)O2)C	HRYLQFBHBWLLLL-IKTIWSOHSA-N	207	Akt1
CID5458201	CC1=CCCC(=CC2C(CC1)C(=C)C(=O)O2)C	HRYLQFBHBWLLLL-IKTIWSOHSA-N	331	XIAP
CID5458201	CC1=CCCC(=CC2C(CC1)C(=C)C(=O)O2)C	HRYLQFBHBWLLLL-IKTIWSOHSA-N	4791	NFKB2
CID5458201	CC1=CCCC(=CC2C(CC1)C(=C)C(=O)O2)C	HRYLQFBHBWLLLL-IKTIWSOHSA-N	5970	RELA
CID5459308	CN1CCC23CC(=O)C(=CC2C1CC4=C3C(=C(C=C4)OC)O)OC	INYYVPJSBIVGPH-QHRIQVFBSA-N	834	CASP1
CID5459308	CN1CCC23CC(=O)C(=CC2C1CC4=C3C(=C(C=C4)OC)O)OC	INYYVPJSBIVGPH-QHRIQVFBSA-N	4792	NFKBIA
CID5459308	CN1CCC23CC(=O)C(=CC2C1CC4=C3C(=C(C=C4)OC)O)OC	INYYVPJSBIVGPH-QHRIQVFBSA-N	4843	NOS2
CID5459308	CN1CCC23CC(=O)C(=CC2C1CC4=C3C(=C(C=C4)OC)O)OC	INYYVPJSBIVGPH-QHRIQVFBSA-N	59307	SIGIRR
CID5459308	CN1CCC23CC(=O)C(=CC2C1CC4=C3C(=C(C=C4)OC)O)OC	INYYVPJSBIVGPH-QHRIQVFBSA-N	114548	NLRP3
CID6440365	COC1=C(C=CC(=C1)C=CC(=O)CCCCC2=CC=CC=C2)O	OKVCTOBWIAGOMR-ACCUITESSA-N	4843	NOS2
CID6440365	COC1=C(C=CC(=C1)C=CC(=O)CCCCC2=CC=CC=C2)O	OKVCTOBWIAGOMR-ACCUITESSA-N	5970	RELA
CID6451084	C1=CC(=C(C=C1CC(C(=O)O)OC(=O)C=CC2=C3C(C(OC3=C(C=C2)O)C4=CC(=C(C=C4)O)O)C(=O)OC(CC5=CC(=C(C=C5)O)O)C(=O)O)O)O	SNKFFCBZYFGCQN-VWUOOIFGSA-N	207	Akt1
CID6451084	C1=CC(=C(C=C1CC(C(=O)O)OC(=O)C=CC2=C3C(C(OC3=C(C=C2)O)C4=CC(=C(C=C4)O)O)C(=O)OC(CC5=CC(=C(C=C5)O)O)C(=O)O)O)O	SNKFFCBZYFGCQN-VWUOOIFGSA-N	2475	MTOR
CID6451084	C1=CC(=C(C=C1CC(C(=O)O)OC(=O)C=CC2=C3C(C(OC3=C(C=C2)O)C4=CC(=C(C=C4)O)O)C(=O)OC(CC5=CC(=C(C=C5)O)O)C(=O)O)O)O	SNKFFCBZYFGCQN-VWUOOIFGSA-N	4615	MYD88
CID6451084	C1=CC(=C(C=C1CC(C(=O)O)OC(=O)C=CC2=C3C(C(OC3=C(C=C2)O)C4=CC(=C(C=C4)O)O)C(=O)OC(CC5=CC(=C(C=C5)O)O)C(=O)O)O)O	SNKFFCBZYFGCQN-VWUOOIFGSA-N	4790	NFKB1
CID6451084	C1=CC(=C(C=C1CC(C(=O)O)OC(=O)C=CC2=C3C(C(OC3=C(C=C2)O)C4=CC(=C(C=C4)O)O)C(=O)OC(CC5=CC(=C(C=C5)O)O)C(=O)O)O)O	SNKFFCBZYFGCQN-VWUOOIFGSA-N	4843	NOS2
CID6451084	C1=CC(=C(C=C1CC(C(=O)O)OC(=O)C=CC2=C3C(C(OC3=C(C=C2)O)C4=CC(=C(C=C4)O)O)C(=O)OC(CC5=CC(=C(C=C5)O)O)C(=O)O)O)O	SNKFFCBZYFGCQN-VWUOOIFGSA-N	5468	PPARG
CID9898279	CC(=CCCC(C)(C1CCC2(C1C(CC3C2(CCC4C3(CCC(C4(C)C)OC5C(C(C(C(O5)CO)O)O)OC6C(C(C(C(O6)CO)O)O)O)C)C)O)C)OC7C(C(C(C(O7)COC8C(C(C(C(O8)CO)O)O)O)O)O)O)C	GZYPWOGIYAIIPV-JBDTYSNRSA-N	3091	HIF1A
CID9898279	CC(=CCCC(C)(C1CCC2(C1C(CC3C2(CCC4C3(CCC(C4(C)C)OC5C(C(C(C(O5)CO)O)O)OC6C(C(C(C(O6)CO)O)O)O)C)C)O)C)OC7C(C(C(C(O7)COC8C(C(C(C(O8)CO)O)O)O)O)O)O)C	GZYPWOGIYAIIPV-JBDTYSNRSA-N	4790	NFKB1
CID10812923	CC(=CCC(CC1=C2C(=C(C=C1O)OC)C(=O)CC(O2)C3=C(C=C(C=C3)O)O)C(=C)C)C	LTTQKYMNTNISSZ-KESSSICBSA-N	207	Akt1
CID10812923	CC(=CCC(CC1=C2C(=C(C=C1O)OC)C(=O)CC(O2)C3=C(C=C(C=C3)O)O)C(=C)C)C	LTTQKYMNTNISSZ-KESSSICBSA-N	6772	STAT1
CID10812923	CC(=CCC(CC1=C2C(=C(C=C1O)OC)C(=O)CC(O2)C3=C(C=C(C=C3)O)O)C(=C)C)C	LTTQKYMNTNISSZ-KESSSICBSA-N	6778	STAT6
CID11425923	CC1COC2=C1C(=O)C(=O)C3=C2C=CC4=C(C=CC=C43)C	HARGZZNYNSYSGJ-JTQLQIEISA-N	5777	PTPN6
CID11425923	CC1COC2=C1C(=O)C(=O)C3=C2C=CC4=C(C=CC=C43)C	HARGZZNYNSYSGJ-JTQLQIEISA-N	8878	SQSTM1
CID11624161	CC12CCC(C(C1CCC(=C)C2CCC3=CCOC3=O)(C)CO)O	GVRNTWSGBWPJGS-YSDSKTICSA-N	4790	Nfkb1
CID11624161	CC12CCC(C(C1CCC(=C)C2CCC3=CCOC3=O)(C)CO)O	GVRNTWSGBWPJGS-YSDSKTICSA-N	7132	TNFRSF1A
CID12855917	CC(=CCCC(C)(C1CCC2(C1C(CC3C2(CC(C4C3(CCC(C4(C)C)O)C)OC5C(C(C(C(O5)CO)O)O)O)C)O)C)O)C	RAQNTCRNSXYLAH-UHFFFAOYSA-N	820	CAMP
CID12855917	CC(=CCCC(C)(C1CCC2(C1C(CC3C2(CC(C4C3(CCC(C4(C)C)O)C)OC5C(C(C(C(O5)CO)O)O)O)C)O)C)O)C	RAQNTCRNSXYLAH-UHFFFAOYSA-N	4318	MMP9
CID12855917	CC(=CCCC(C)(C1CCC2(C1C(CC3C2(CC(C4C3(CCC(C4(C)C)O)C)OC5C(C(C(C(O5)CO)O)O)O)C)O)C)O)C	RAQNTCRNSXYLAH-UHFFFAOYSA-N	4843	NOS2
CID114850	C1CC2C3CCC[N+]4(C3C(CCC4)CN2C(=O)C1)[O-]	XVPBINOPNYFXID-LHDUFFHYSA-N	207	Akt1
CID114850	C1CC2C3CCC[N+]4(C3C(CCC4)CN2C(=O)C1)[O-]	XVPBINOPNYFXID-LHDUFFHYSA-N	2475	MTOR
CID114850	C1CC2C3CCC[N+]4(C3C(CCC4)CN2C(=O)C1)[O-]	XVPBINOPNYFXID-LHDUFFHYSA-N	3091	HIF1A
CID114850	C1CC2C3CCC[N+]4(C3C(CCC4)CN2C(=O)C1)[O-]	XVPBINOPNYFXID-LHDUFFHYSA-N	4792	NFKBIA
CID114850	C1CC2C3CCC[N+]4(C3C(CCC4)CN2C(=O)C1)[O-]	XVPBINOPNYFXID-LHDUFFHYSA-N	5970	RELA
CID311	C(C(=O)O)C(CC(=O)O)(C(=O)O)O	KRKNYBCHXYNGOX-UHFFFAOYSA-N	2932	GSK3B
CID311	C(C(=O)O)C(CC(=O)O)(C(=O)O)O	KRKNYBCHXYNGOX-UHFFFAOYSA-N	6279	S100A8
CID311	C(C(=O)O)C(CC(=O)O)(C(=O)O)O	KRKNYBCHXYNGOX-UHFFFAOYSA-N	6280	S100A9
CID311	C(C(=O)O)C(CC(=O)O)(C(=O)O)O	KRKNYBCHXYNGOX-UHFFFAOYSA-N	10392	NOD1
CID311	C(C(=O)O)C(CC(=O)O)(C(=O)O)O	KRKNYBCHXYNGOX-UHFFFAOYSA-N	26253	CLEC4E
CID370	C1=C(C=C(C(=C1O)O)O)C(=O)O	LNTHITQWFMADLM-UHFFFAOYSA-N	3091	HIF1A
CID370	C1=C(C=C(C(=C1O)O)O)C(=O)O	LNTHITQWFMADLM-UHFFFAOYSA-N	4843	NOS2
CID1203	C1C(C(OC2=CC(=CC(=C21)O)O)C3=CC(=C(C=C3)O)O)O	PFTAWBLQPZVEMU-UHFFFAOYSA-N	4843	NOS2
CID2545	CC12C3CCC(C1(C(=O)OC2=O)C)O3	DHZBEENLJMYSHQ-UHFFFAOYSA-N	2475	MTOR
CID3776	CC(C)O	KFZMGEQAYNKOFK-UHFFFAOYSA-N	684	BST2
CID3776	CC(C)O	KFZMGEQAYNKOFK-UHFFFAOYSA-N	2219	FCN1
CID3776	CC(C)O	KFZMGEQAYNKOFK-UHFFFAOYSA-N	3265	HRAS
CID3776	CC(C)O	KFZMGEQAYNKOFK-UHFFFAOYSA-N	50616	IL22
CID4788	C1=CC(=CC=C1CCC(=O)C2=C(C=C(C=C2O)O)O)O	VGEREEWJJVICBM-UHFFFAOYSA-N	207	Akt1
CID5154	C[N+]1=C2C(=C3C=CC4=C(C3=C1)OCO4)C=CC5=CC6=C(C=C52)OCO6	INVGWHRKADIJHF-UHFFFAOYSA-N	2475	MTOR
CID5154	C[N+]1=C2C(=C3C=CC4=C(C3=C1)OCO4)C=CC5=CC6=C(C=C52)OCO6	INVGWHRKADIJHF-UHFFFAOYSA-N	3091	HIF1A
CID5154	C[N+]1=C2C(=C3C=CC4=C(C3=C1)OCO4)C=CC5=CC6=C(C=C52)OCO6	INVGWHRKADIJHF-UHFFFAOYSA-N	4790	NFKB1
CID5154	C[N+]1=C2C(=C3C=CC4=C(C3=C1)OCO4)C=CC5=CC6=C(C=C52)OCO6	INVGWHRKADIJHF-UHFFFAOYSA-N	4792	NFKBIA
CID5154	C[N+]1=C2C(=C3C=CC4=C(C3=C1)OCO4)C=CC5=CC6=C(C=C52)OCO6	INVGWHRKADIJHF-UHFFFAOYSA-N	5970	RELA
CID5154	C[N+]1=C2C(=C3C=CC4=C(C3=C1)OCO4)C=CC5=CC6=C(C=C52)OCO6	INVGWHRKADIJHF-UHFFFAOYSA-N	6778	STAT6
CID7020	C1=CC=C2C(=C1)C(=O)C3=CC=CC=C3O2	JNELGWHKGNBSMD-UHFFFAOYSA-N	4790	NFKB1
CID7020	C1=CC=C2C(=C1)C(=O)C3=CC=CC=C3O2	JNELGWHKGNBSMD-UHFFFAOYSA-N	4792	NFKBIA
CID7020	C1=CC=C2C(=C1)C(=O)C3=CC=CC=C3O2	JNELGWHKGNBSMD-UHFFFAOYSA-N	5468	PPARG
CID7020	C1=CC=C2C(=C1)C(=O)C3=CC=CC=C3O2	JNELGWHKGNBSMD-UHFFFAOYSA-N	5970	RELA
CID10208	CC1=CC2=C(C(=C1)O)C(=O)C3=C(C2=O)C=CC=C3O	LQGUBLBATBMXHT-UHFFFAOYSA-N	207	Akt1
CID10208	CC1=CC2=C(C(=C1)O)C(=O)C3=C(C2=O)C=CC=C3O	LQGUBLBATBMXHT-UHFFFAOYSA-N	2475	MTOR
CID238	C1=NC(=C2C(=N1)N(C=N2)C3C(C(C(O3)COP(=O)(O)OP(=O)(O)OP(=O)(O)O)O)O)N	ZKHQWZAMYRWXGA-UHFFFAOYSA-N	115004	MB21D1
CID294	C(C1C(C(C(C(O1)OC2C(OC(C(C2O)O)O)CO)O)O)O)O	GUBGYTABKSRVRQ-UHFFFAOYSA-N	3965	LGALS9
CID875	C(C(C(=O)O)O)(C(=O)O)O	FEWJPZIEWOKRBE-UHFFFAOYSA-N	54210	TREM1
CID932	C1C(OC2=CC(=CC(=C2C1=O)O)O)C3=CC=C(C=C3)O	FTVWIRXFELQLPI-UHFFFAOYSA-N	207	AKT1
CID932	C1C(OC2=CC(=CC(=C2C1=O)O)O)C3=CC=C(C=C3)O	FTVWIRXFELQLPI-UHFFFAOYSA-N	4790	NFKB1
CID932	C1C(OC2=CC(=CC(=C2C1=O)O)O)C3=CC=C(C=C3)O	FTVWIRXFELQLPI-UHFFFAOYSA-N	4843	NOS2
CID932	C1C(OC2=CC(=CC(=C2C1=O)O)O)C3=CC=C(C=C3)O	FTVWIRXFELQLPI-UHFFFAOYSA-N	5468	PPARG
CID932	C1C(OC2=CC(=CC(=C2C1=O)O)O)C3=CC=C(C=C3)O	FTVWIRXFELQLPI-UHFFFAOYSA-N	5970	RELA
CID932	C1C(OC2=CC(=CC(=C2C1=O)O)O)C3=CC=C(C=C3)O	FTVWIRXFELQLPI-UHFFFAOYSA-N	64332	NFKBIZ
CID72724	CC1CCCC2(C1=CC3C(C2)OC(=O)C3=C)C	PXOYOCNNSUAQNS-AGNJHWRGSA-N	207	Akt1
CID72724	CC1CCCC2(C1=CC3C(C2)OC(=O)C3=C)C	PXOYOCNNSUAQNS-AGNJHWRGSA-N	4790	NFKB1
CID72724	CC1CCCC2(C1=CC3C(C2)OC(=O)C3=C)C	PXOYOCNNSUAQNS-AGNJHWRGSA-N	5970	RELA
CID73174	C=C1CCC2C(C3C1CCC3=C)OC(=O)C2=C	NETSQGRTUNRXEO-XUXIUFHCSA-N	8651	SOCS1
CID73174	C=C1CCC2C(C3C1CCC3=C)OC(=O)C2=C	NETSQGRTUNRXEO-XUXIUFHCSA-N	9021	SOCS3
CID73432	CC1=C(C(=O)CC2(C1CC3C45C2C(C(C(C4C(C(=O)O3)OC(=O)C=C(C)C)(OC5)C(=O)OC)O)O)C)O	ZZZYHIMVKOHVIH-VILODJCFSA-N	207	Akt1
CID73432	CC1=C(C(=O)CC2(C1CC3C45C2C(C(C(C4C(C(=O)O3)OC(=O)C=C(C)C)(OC5)C(=O)OC)O)O)C)O	ZZZYHIMVKOHVIH-VILODJCFSA-N	4790	NFKB1
CID73432	CC1=C(C(=O)CC2(C1CC3C45C2C(C(C(C4C(C(=O)O3)OC(=O)C=C(C)C)(OC5)C(=O)OC)O)O)C)O	ZZZYHIMVKOHVIH-VILODJCFSA-N	5970	RELA
CID168165	C1C2C(C3C4C(C5=C(C(=C(C(=C5C(=O)O4)C6=C(C(=C(C(=C6C(=O)O3)C7=C(C(=C(C=C7C(=O)O2)O)O)O)O)O)O)O)O)O)O)OC(=O)C8=CC(=C(C(=C8C9=C(C(=C(C=C9C(=O)O1)O)O)O)O)O)O	UDYKDZHZAKSYCO-UHFFFAOYSA-N	207	Akt1
CID168165	C1C2C(C3C4C(C5=C(C(=C(C(=C5C(=O)O4)C6=C(C(=C(C(=C6C(=O)O3)C7=C(C(=C(C=C7C(=O)O2)O)O)O)O)O)O)O)O)O)O)OC(=O)C8=CC(=C(C(=C8C9=C(C(=C(C=C9C(=O)O1)O)O)O)O)O)O	UDYKDZHZAKSYCO-UHFFFAOYSA-N	4790	NFKB1
CID168165	C1C2C(C3C4C(C5=C(C(=C(C(=C5C(=O)O4)C6=C(C(=C(C(=C6C(=O)O3)C7=C(C(=C(C=C7C(=O)O2)O)O)O)O)O)O)O)O)O)O)OC(=O)C8=CC(=C(C(=C8C9=C(C(=C(C=C9C(=O)O1)O)O)O)O)O)O	UDYKDZHZAKSYCO-UHFFFAOYSA-N	4792	NFKBIA
CID259846	CC(=C)C1CCC2(C1C3CCC4C5(CCC(C(C5CCC4(C3(CC2)C)C)(C)C)O)C)C	MQYXUWHLBZFQQO-QGTGJCAVSA-N	207	Akt1
CID259846	CC(=C)C1CCC2(C1C3CCC4C5(CCC(C(C5CCC4(C3(CC2)C)C)(C)C)O)C)C	MQYXUWHLBZFQQO-QGTGJCAVSA-N	4790	NFKB1
CID259846	CC(=C)C1CCC2(C1C3CCC4C5(CCC(C(C5CCC4(C3(CC2)C)C)(C)C)O)C)C	MQYXUWHLBZFQQO-QGTGJCAVSA-N	4792	NFKBIA
CID445639	CCCCCCCCC=CCCCCCCCC(=O)O	ZQPPMHVWECSIRJ-KTKRTIGZSA-N	207	Akt1
CID445639	CCCCCCCCC=CCCCCCCCC(=O)O	ZQPPMHVWECSIRJ-KTKRTIGZSA-N	1401	CRP
CID445639	CCCCCCCCC=CCCCCCCCC(=O)O	ZQPPMHVWECSIRJ-KTKRTIGZSA-N	2475	MTOR
CID445639	CCCCCCCCC=CCCCCCCCC(=O)O	ZQPPMHVWECSIRJ-KTKRTIGZSA-N	4843	NOS2
CID445639	CCCCCCCCC=CCCCCCCCC(=O)O	ZQPPMHVWECSIRJ-KTKRTIGZSA-N	5468	PPARG
CID445639	CCCCCCCCC=CCCCCCCCC(=O)O	ZQPPMHVWECSIRJ-KTKRTIGZSA-N	8878	SQSTM1
CID558221	CC1=CC=C(C=C1)C(C)CC(=O)C=C(C)C	NAAJVHHFAXWBOK-UHFFFAOYSA-N	4318	MMP9
CID558221	CC1=CC=C(C=C1)C(C)CC(=O)C=C(C)C	NAAJVHHFAXWBOK-UHFFFAOYSA-N	4790	NFKB1
CID558221	CC1=CC=C(C=C1)C(C)CC(=O)C=C(C)C	NAAJVHHFAXWBOK-UHFFFAOYSA-N	4843	NOS2
CID637542	C1=CC(=CC=C1C=CC(=O)O)O	NGSWKAQJJWESNS-ZZXKWVIFSA-N	4790	NFKB1
CID638278	C1=CC(=CC=C1C=CC(=O)C2=C(C=C(C=C2)O)O)O	DXDRHHKMWQZJHT-FPYGCLRLSA-N	207	Akt1
CID638278	C1=CC(=CC=C1C=CC(=O)C2=C(C=C(C=C2)O)O)O	DXDRHHKMWQZJHT-FPYGCLRLSA-N	1147	CHUK
CID638278	C1=CC(=CC=C1C=CC(=O)C2=C(C=C(C=C2)O)O)O	DXDRHHKMWQZJHT-FPYGCLRLSA-N	2932	GSK3B
CID638278	C1=CC(=CC=C1C=CC(=O)C2=C(C=C(C=C2)O)O)O	DXDRHHKMWQZJHT-FPYGCLRLSA-N	3551	IKBKB
CID638278	C1=CC(=CC=C1C=CC(=O)C2=C(C=C(C=C2)O)O)O	DXDRHHKMWQZJHT-FPYGCLRLSA-N	4790	NFKB1
CID638278	C1=CC(=CC=C1C=CC(=O)C2=C(C=C(C=C2)O)O)O	DXDRHHKMWQZJHT-FPYGCLRLSA-N	4792	NFKBIA
CID638278	C1=CC(=CC=C1C=CC(=O)C2=C(C=C(C=C2)O)O)O	DXDRHHKMWQZJHT-FPYGCLRLSA-N	5970	RELA
CID639665	CC(=CCC1=C(C(=C(C=C1O)OC)C(=O)C=CC2=CC=C(C=C2)O)O)C	ORXQGKIUCDPEAJ-YRNVUSSQSA-N	207	Akt1
CID639665	CC(=CCC1=C(C(=C(C=C1O)OC)C(=O)C=CC2=CC=C(C=C2)O)O)C	ORXQGKIUCDPEAJ-YRNVUSSQSA-N	329	BIRC2
CID639665	CC(=CCC1=C(C(=C(C=C1O)OC)C(=O)C=CC2=CC=C(C=C2)O)O)C	ORXQGKIUCDPEAJ-YRNVUSSQSA-N	2475	MTOR
CID639665	CC(=CCC1=C(C(=C(C=C1O)OC)C(=O)C=CC2=CC=C(C=C2)O)O)C	ORXQGKIUCDPEAJ-YRNVUSSQSA-N	4790	NFKB1
CID639665	CC(=CCC1=C(C(=C(C=C1O)OC)C(=O)C=CC2=CC=C(C=C2)O)O)C	ORXQGKIUCDPEAJ-YRNVUSSQSA-N	4792	NFKBIA
CID639665	CC(=CCC1=C(C(=C(C=C1O)OC)C(=O)C=CC2=CC=C(C=C2)O)O)C	ORXQGKIUCDPEAJ-YRNVUSSQSA-N	5970	RELA
CID639665	CC(=CCC1=C(C(=C(C=C1O)OC)C(=O)C=CC2=CC=C(C=C2)O)O)C	ORXQGKIUCDPEAJ-YRNVUSSQSA-N	7189	TRAF6
CID639665	CC(=CCC1=C(C(=C(C=C1O)OC)C(=O)C=CC2=CC=C(C=C2)O)O)C	ORXQGKIUCDPEAJ-YRNVUSSQSA-N	8878	SQSTM1
CID3576890	CC1(CCC(C23C1C(C(C45C2CCC(C4O)C(=C)C5=O)(OC3)O)O)O)C	SDHTXBWLVGWJFT-UHFFFAOYSA-N	207	Akt1
CID3576890	CC1(CCC(C23C1C(C(C45C2CCC(C4O)C(=C)C5=O)(OC3)O)O)O)C	SDHTXBWLVGWJFT-UHFFFAOYSA-N	2309	FOXO3
CID3576890	CC1(CCC(C23C1C(C(C45C2CCC(C4O)C(=C)C5=O)(OC3)O)O)O)C	SDHTXBWLVGWJFT-UHFFFAOYSA-N	3091	HIF1A
CID3576890	CC1(CCC(C23C1C(C(C45C2CCC(C4O)C(=C)C5=O)(OC3)O)O)O)C	SDHTXBWLVGWJFT-UHFFFAOYSA-N	7494	XBP1
CID5281232	CC(=CC=CC=C(C)C=CC=C(C)C(=O)O)C=CC=C(C)C(=O)O	PANKHBYNKQNAHN-MQQNZMFNSA-N	207	Akt1
CID5281232	CC(=CC=CC=C(C)C=CC=C(C)C(=O)O)C=CC=C(C)C(=O)O	PANKHBYNKQNAHN-MQQNZMFNSA-N	4318	MMP9
CID5281416	C1=CC(=O)OC2=CC(=C(C=C21)O)O	ILEDWLMCKZNDJK-UHFFFAOYSA-N	207	Akt1
CID5281416	C1=CC(=O)OC2=CC(=C(C=C21)O)O	ILEDWLMCKZNDJK-UHFFFAOYSA-N	834	CASP1
CID5281416	C1=CC(=O)OC2=CC(=C(C=C21)O)O	ILEDWLMCKZNDJK-UHFFFAOYSA-N	840	CASP7
CID5281416	C1=CC(=O)OC2=CC(=C(C=C21)O)O	ILEDWLMCKZNDJK-UHFFFAOYSA-N	3091	HIF1A
CID5281707	C1=CC2=C(C=C1O)OC3=C2C(=O)OC4=C3C=CC(=C4)O	ZZIALNLLNHEQPJ-UHFFFAOYSA-N	3091	HIF1A
CID5281767	COC1=C(C=CC(=C1)C=CC(=CC(=O)C=CC2=CC(=C(C=C2)O)OC)O)O	ZIUSSTSXXLLKKK-KOBPDPAPSA-N	4318	MMP9
CID5281767	COC1=C(C=CC(=C1)C=CC(=CC(=O)C=CC2=CC(=C(C=C2)O)OC)O)O	ZIUSSTSXXLLKKK-KOBPDPAPSA-N	4790	NFKB1
CID6474893	COC1=C(C=CC(=C1)C=CC(=O)C=CC2=CC(=C(C=C2)O)OC)O	ISIMGBQRFXXNON-FCXRPNKRSA-N	4790	NFKB1
CID12901617	CC(=CCCC(C)(C1CCC2(C1C(CC3C2(CCC4C3(CCC(C4(C)C)OC5C(C(C(C(O5)CO)O)O)OC6C(C(C(C(O6)CO)O)O)O)C)C)O)C)O)C	RWXIFXNRCLMQCD-UHFFFAOYSA-N	1051	Cebpb
CID12901617	CC(=CCCC(C)(C1CCC2(C1C(CC3C2(CCC4C3(CCC(C4(C)C)OC5C(C(C(C(O5)CO)O)O)OC6C(C(C(C(O6)CO)O)O)O)C)C)O)C)O)C	RWXIFXNRCLMQCD-UHFFFAOYSA-N	3091	HIF1A
CID12901617	CC(=CCCC(C)(C1CCC2(C1C(CC3C2(CCC4C3(CCC(C4(C)C)OC5C(C(C(C(O5)CO)O)O)OC6C(C(C(C(O6)CO)O)O)O)C)C)O)C)O)C	RWXIFXNRCLMQCD-UHFFFAOYSA-N	3551	IKBKB
CID12901617	CC(=CCCC(C)(C1CCC2(C1C(CC3C2(CCC4C3(CCC(C4(C)C)OC5C(C(C(C(O5)CO)O)O)OC6C(C(C(C(O6)CO)O)O)O)C)C)O)C)O)C	RWXIFXNRCLMQCD-UHFFFAOYSA-N	4318	MMP9
CID12901617	CC(=CCCC(C)(C1CCC2(C1C(CC3C2(CCC4C3(CCC(C4(C)C)OC5C(C(C(C(O5)CO)O)O)OC6C(C(C(C(O6)CO)O)O)O)C)C)O)C)O)C	RWXIFXNRCLMQCD-UHFFFAOYSA-N	5970	RELA
CID753	C(C(CO)O)O	PEDCQBHIVMGVHV-UHFFFAOYSA-N	3105	HLA-A
CID753	C(C(CO)O)O	PEDCQBHIVMGVHV-UHFFFAOYSA-N	3106	HLA-B
CID753	C(C(CO)O)O	PEDCQBHIVMGVHV-UHFFFAOYSA-N	3123	HLA-DRB1
CID753	C(C(CO)O)O	PEDCQBHIVMGVHV-UHFFFAOYSA-N	3127	HLA-DRB5
CID753	C(C(CO)O)O	PEDCQBHIVMGVHV-UHFFFAOYSA-N	3558	IL2
CID753	C(C(CO)O)O	PEDCQBHIVMGVHV-UHFFFAOYSA-N	3596	IL13
CID753	C(C(CO)O)O	PEDCQBHIVMGVHV-UHFFFAOYSA-N	6403	SELP
CID753	C(C(CO)O)O	PEDCQBHIVMGVHV-UHFFFAOYSA-N	7423	VEGFB
CID753	C(C(CO)O)O	PEDCQBHIVMGVHV-UHFFFAOYSA-N	11119	BTN3A1
CID753	C(C(CO)O)O	PEDCQBHIVMGVHV-UHFFFAOYSA-N	80380	PDCD1LG2
CID3220	CC1=CC2=C(C(=C1)O)C(=O)C3=C(C2=O)C=C(C=C3O)O	RHMXXJGYXNZAPX-UHFFFAOYSA-N	3383	ICAM1
CID3220	CC1=CC2=C(C(=C1)O)C(=O)C3=C(C2=O)C=C(C=C3O)O	RHMXXJGYXNZAPX-UHFFFAOYSA-N	3565	IL4
CID3893	CCCCCCCCCCCC(=O)O	POULHZVOKOAJMA-UHFFFAOYSA-N	941	CD80
CID5208	CC(=CCC(C1=CC(=O)C2=C(C=CC(=C2C1=O)O)O)O)C	NEZONWMXZKDMKF-UHFFFAOYSA-N	3565	IL4
CID10494	CC1(CCC2(CCC3(C(=CCC4C3(CCC5C4(CCC(C5(C)C)O)C)C)C2C1)C)C(=O)O)C	MIJYXULNPSFWEK-GTOFXWBISA-N	3383	ICAM1
CID11092	CC(=O)C1=C(C=C(C=C1)OC)O	UILPJVPSNHJFIK-UHFFFAOYSA-N	3383	ICAM1
CID11092	CC(=O)C1=C(C=C(C=C1)OC)O	UILPJVPSNHJFIK-UHFFFAOYSA-N	3558	IL2
CID64945	CC1CCC2(CCC3(C(=CCC4C3(CCC5C4(CCC(C5(C)C)O)C)C)C2C1C)C)C(=O)O	WCGUUGGRBIKTOS-GPOJBZKASA-N	3383	ICAM1
CID72276	C1C(C(OC2=CC(=CC(=C21)O)O)C3=CC(=C(C=C3)O)O)O	PFTAWBLQPZVEMU-UKRRQHHQSA-N	3383	ICAM1
CID72276	C1C(C(OC2=CC(=CC(=C21)O)O)C3=CC(=C(C=C3)O)O)O	PFTAWBLQPZVEMU-UKRRQHHQSA-N	3558	IL2
CID72303	C=CCC1=CC(=C(C=C1)O)C2=CC(=C(C=C2)O)CC=C	FVYXIJYOAGAUQK-UHFFFAOYSA-N	3383	ICAM1
CID73078	CN1CCC2=CC(=C3C=C2C1CC4=CC=C(C=C4)OC5=C(C=CC(=C5)CC6C7=C(O3)C(=C(C=C7CCN6C)OC)OC)OC)OC	WVTKBKWTSCPRNU-KYJUHHDHSA-N	3558	IL2
CID73078	CN1CCC2=CC(=C3C=C2C1CC4=CC=C(C=C4)OC5=C(C=CC(=C5)CC6C7=C(O3)C(=C(C=C7CCN6C)OC)OC)OC)OC	WVTKBKWTSCPRNU-KYJUHHDHSA-N	3565	IL4
CID176	CC(=O)O	QTBSBXVTEAMEQO-UHFFFAOYSA-N	6403	SELP
CID177	CC=O	IKHGUXGNUITLKF-UHFFFAOYSA-N	3123	HLA-DRB1
CID206	C(C1C(C(C(C(O1)O)O)O)O)O	WQZGKKKJIJFFOK-UHFFFAOYSA-N	941	CD80
CID206	C(C1C(C(C(C(O1)O)O)O)O)O	WQZGKKKJIJFFOK-UHFFFAOYSA-N	3117	HLA-DQA1
CID206	C(C1C(C(C(C(O1)O)O)O)O)O	WQZGKKKJIJFFOK-UHFFFAOYSA-N	3123	HLA-DRB1
CID206	C(C1C(C(C(C(O1)O)O)O)O)O	WQZGKKKJIJFFOK-UHFFFAOYSA-N	3558	IL2
CID206	C(C1C(C(C(C(O1)O)O)O)O)O	WQZGKKKJIJFFOK-UHFFFAOYSA-N	6403	SELP
CID206	C(C1C(C(C(C(O1)O)O)O)O)O	WQZGKKKJIJFFOK-UHFFFAOYSA-N	79679	VTCN1
CID750	C(C(=O)O)N	DHMQDGOQFOQNFH-UHFFFAOYSA-N	3117	HLA-DQA1
CID840	CC1C(C(C(C(O1)O)O)O)O	SHZGCJCMOBCMKK-UHFFFAOYSA-N	3117	HLA-DQA1
CID840	CC1C(C(C(C(O1)O)O)O)O	SHZGCJCMOBCMKK-UHFFFAOYSA-N	3383	ICAM1
CID840	CC1C(C(C(C(O1)O)O)O)O	SHZGCJCMOBCMKK-UHFFFAOYSA-N	3558	IL2
CID840	CC1C(C(C(C(O1)O)O)O)O	SHZGCJCMOBCMKK-UHFFFAOYSA-N	3565	IL4
CID840	CC1C(C(C(C(O1)O)O)O)O	SHZGCJCMOBCMKK-UHFFFAOYSA-N	6403	SELP
CID840	CC1C(C(C(C(O1)O)O)O)O	SHZGCJCMOBCMKK-UHFFFAOYSA-N	8764	TNFRSF14
CID840	CC1C(C(C(C(O1)O)O)O)O	SHZGCJCMOBCMKK-UHFFFAOYSA-N	151888	BTLA
CID899	CC(=O)NC1C(C(C(OC1O)CO)O)O	OVRNDRQMDRJTHS-UHFFFAOYSA-N	940	CD28
CID899	CC(=O)NC1C(C(C(OC1O)CO)O)O	OVRNDRQMDRJTHS-UHFFFAOYSA-N	941	CD80
CID899	CC(=O)NC1C(C(C(OC1O)CO)O)O	OVRNDRQMDRJTHS-UHFFFAOYSA-N	959	CD40LG
CID899	CC(=O)NC1C(C(C(OC1O)CO)O)O	OVRNDRQMDRJTHS-UHFFFAOYSA-N	3117	HLA-DQA1
CID899	CC(=O)NC1C(C(C(OC1O)CO)O)O	OVRNDRQMDRJTHS-UHFFFAOYSA-N	3123	HLA-DRB1
CID899	CC(=O)NC1C(C(C(OC1O)CO)O)O	OVRNDRQMDRJTHS-UHFFFAOYSA-N	3127	HLA-DRB5
CID899	CC(=O)NC1C(C(C(OC1O)CO)O)O	OVRNDRQMDRJTHS-UHFFFAOYSA-N	3383	ICAM1
CID899	CC(=O)NC1C(C(C(OC1O)CO)O)O	OVRNDRQMDRJTHS-UHFFFAOYSA-N	3558	IL2
CID899	CC(=O)NC1C(C(C(OC1O)CO)O)O	OVRNDRQMDRJTHS-UHFFFAOYSA-N	3565	IL4
CID899	CC(=O)NC1C(C(C(OC1O)CO)O)O	OVRNDRQMDRJTHS-UHFFFAOYSA-N	3596	IL13
CID899	CC(=O)NC1C(C(C(OC1O)CO)O)O	OVRNDRQMDRJTHS-UHFFFAOYSA-N	6403	SELP
CID899	CC(=O)NC1C(C(C(OC1O)CO)O)O	OVRNDRQMDRJTHS-UHFFFAOYSA-N	7292	TNFSF4
CID899	CC(=O)NC1C(C(C(OC1O)CO)O)O	OVRNDRQMDRJTHS-UHFFFAOYSA-N	8764	TNFRSF14
CID899	CC(=O)NC1C(C(C(OC1O)CO)O)O	OVRNDRQMDRJTHS-UHFFFAOYSA-N	11119	BTN3A1
CID899	CC(=O)NC1C(C(C(OC1O)CO)O)O	OVRNDRQMDRJTHS-UHFFFAOYSA-N	79679	VTCN1
CID899	CC(=O)NC1C(C(C(OC1O)CO)O)O	OVRNDRQMDRJTHS-UHFFFAOYSA-N	151888	BTLA
CID906	CC(=O)NC1C(CC(OC1C(C(CO)O)O)(C(=O)O)O)O	SQVRNKJHWKZAKO-UHFFFAOYSA-N	6403	SELP
CID82313	CC(=O)NC1C(C(C(OC1O)CO)O)O	OVRNDRQMDRJTHS-PVFLNQBWSA-N	3123	HLA-DRB1
CID82313	CC(=O)NC1C(C(C(OC1O)CO)O)O	OVRNDRQMDRJTHS-PVFLNQBWSA-N	3383	ICAM1
CID108130	CC1CC2=CC3=C(C(=C2C4=C(C(=C(C=C4CC1C)OC)OC)OC)OC)OCO3	RTZKSTLPRTWFEV-UHFFFAOYSA-N	3558	IL2
CID108130	CC1CC2=CC3=C(C(=C2C4=C(C(=C(C=C4CC1C)OC)OC)OC)OC)OCO3	RTZKSTLPRTWFEV-UHFFFAOYSA-N	3565	IL4
CID114917	CC1=C2C=CC3=C(C2=CC=C1)C(=O)C(=O)C4=C3OC=C4C	AIGAZQPHXLWMOJ-UHFFFAOYSA-N	3383	ICAM1
CID160254	CC1COC2=C1C(=O)C(=O)C3=C2C=CC4=C3CCCC4(C)C	GVKKJJOMQCNPGB-JTQLQIEISA-N	3383	ICAM1
CID164676	CC1=COC2=C1C(=O)C(=O)C3=C2C=CC4=C3CCCC4(C)C	HYXITZLLTYIPOF-UHFFFAOYSA-N	3383	ICAM1
CID185698	C(C1C(C(C(C(O1)O)O)O)O)O	WQZGKKKJIJFFOK-PQMKYFCFSA-N	941	CD80
CID185698	C(C1C(C(C(C(O1)O)O)O)O)O	WQZGKKKJIJFFOK-PQMKYFCFSA-N	3123	HLA-DRB1
CID185698	C(C1C(C(C(C(O1)O)O)O)O)O	WQZGKKKJIJFFOK-PQMKYFCFSA-N	79679	VTCN1
CID197810	CN1CC2=C(C=CC3=C2OCO3)C4C1C5=CC6=C(C=C5CC4O)OCO6	GHKISGDRQRSCII-ZOCIIQOWSA-N	3383	ICAM1
CID439246	C1C(OC2=CC(=CC(=C2C1=O)O)O)C3=CC=C(C=C3)O	FTVWIRXFELQLPI-ZDUSSCGKSA-N	3383	ICAM1
CID439680	C(C1C(C(C(C(O1)O)O)O)O)O	WQZGKKKJIJFFOK-RWOPYEJCSA-N	3117	HLA-DQA1
CID439680	C(C1C(C(C(C(O1)O)O)O)O)O	WQZGKKKJIJFFOK-RWOPYEJCSA-N	3123	HLA-DRB1
CID439680	C(C1C(C(C(C(O1)O)O)O)O)O	WQZGKKKJIJFFOK-RWOPYEJCSA-N	3558	IL2
CID439680	C(C1C(C(C(C(O1)O)O)O)O)O	WQZGKKKJIJFFOK-RWOPYEJCSA-N	79679	VTCN1
CID441923	CC(=CCCC(C)(C1CCC2(C1C(CC3C2(CC(C4C3(CCC(C4(C)C)O)C)OC5C(C(C(C(O5)CO)O)O)O)C)O)C)OC6C(C(C(C(O6)CO)O)O)O)C	YURJSTAIMNSZAE-HHNZYBFYSA-N	3558	IL2
CID441923	CC(=CCCC(C)(C1CCC2(C1C(CC3C2(CC(C4C3(CCC(C4(C)C)O)C)OC5C(C(C(C(O5)CO)O)O)O)C)O)C)OC6C(C(C(C(O6)CO)O)O)O)C	YURJSTAIMNSZAE-HHNZYBFYSA-N	3565	IL4
CID445154	C1=CC(=CC=C1C=CC2=CC(=CC(=C2)O)O)O	LUKBXSAWLPMMSZ-OWOJBTEDSA-N	940	CD28
CID445154	C1=CC(=CC=C1C=CC2=CC(=CC(=C2)O)O)O	LUKBXSAWLPMMSZ-OWOJBTEDSA-N	941	CD80
CID445154	C1=CC(=CC=C1C=CC2=CC(=CC(=C2)O)O)O	LUKBXSAWLPMMSZ-OWOJBTEDSA-N	3383	ICAM1
CID445154	C1=CC(=CC=C1C=CC2=CC(=CC(=C2)O)O)O	LUKBXSAWLPMMSZ-OWOJBTEDSA-N	3558	IL2
CID445154	C1=CC(=CC=C1C=CC2=CC(=CC(=C2)O)O)O	LUKBXSAWLPMMSZ-OWOJBTEDSA-N	4277	MICB
CID445154	C1=CC(=CC=C1C=CC2=CC(=CC(=C2)O)O)O	LUKBXSAWLPMMSZ-OWOJBTEDSA-N	100507436	MICA
CID447466	CC=CC=O	MLUCVPSAIODCQM-NSCUHMNNSA-N	3558	IL2
CID479503	CC(=CCC(C1=CC(=O)C2=C(C=CC(=C2C1=O)O)O)O)C	NEZONWMXZKDMKF-SNVBAGLBSA-N	3383	ICAM1
CID638024	C1CCN(CC1)C(=O)C=CC=CC2=CC3=C(C=C2)OCO3	MXXWOMGUGJBKIW-YPCIICBESA-N	959	CD40LG
CID638024	C1CCN(CC1)C(=O)C=CC=CC2=CC3=C(C=C2)OCO3	MXXWOMGUGJBKIW-YPCIICBESA-N	3107	HLA-C
CID638024	C1CCN(CC1)C(=O)C=CC=CC2=CC3=C(C=C2)OCO3	MXXWOMGUGJBKIW-YPCIICBESA-N	3383	ICAM1
CID689043	C1=CC(=C(C=C1C=CC(=O)O)O)O	QAIPRVGONGVQAS-DUXPYHPUSA-N	3383	ICAM1
CID689043	C1=CC(=C(C=C1C=CC(=O)O)O)O	QAIPRVGONGVQAS-DUXPYHPUSA-N	6403	SELP
CID969516	COC1=C(C=CC(=C1)C=CC(=O)CC(=O)C=CC2=CC(=C(C=C2)O)OC)O	VFLDPWHFBUODDF-FCXRPNKRSA-N	940	CD28
CID969516	COC1=C(C=CC(=C1)C=CC(=O)CC(=O)C=CC2=CC(=C(C=C2)O)OC)O	VFLDPWHFBUODDF-FCXRPNKRSA-N	941	CD80
CID969516	COC1=C(C=CC(=C1)C=CC(=O)CC(=O)C=CC2=CC(=C(C=C2)O)OC)O	VFLDPWHFBUODDF-FCXRPNKRSA-N	3383	ICAM1
CID969516	COC1=C(C=CC(=C1)C=CC(=O)CC(=O)C=CC2=CC(=C(C=C2)O)OC)O	VFLDPWHFBUODDF-FCXRPNKRSA-N	6403	SELP
CID1548994	COC1=C(C=CC(=C1)C2C(OC3=C(O2)C=C(C=C3)C4C(C(=O)C5=C(C=C(C=C5O4)O)O)O)CO)O	SEBFKMXJBCUCAI-WAABAYLZSA-N	3383	ICAM1
CID1548994	COC1=C(C=CC(=C1)C2C(OC3=C(O2)C=C(C=C3)C4C(C(=O)C5=C(C=C(C=C5O4)O)O)O)CO)O	SEBFKMXJBCUCAI-WAABAYLZSA-N	3558	IL2
CID1548994	COC1=C(C=CC(=C1)C2C(OC3=C(O2)C=C(C=C3)C4C(C(=O)C5=C(C=C(C=C5O4)O)O)O)CO)O	SEBFKMXJBCUCAI-WAABAYLZSA-N	3565	IL4
CID5280343	C1=CC(=C(C=C1C2=C(C(=O)C3=C(C=C(C=C3O2)O)O)O)O)O	REFJWTPEDVJJIY-UHFFFAOYSA-N	941	Cd80
CID5280343	C1=CC(=C(C=C1C2=C(C(=O)C3=C(C=C(C=C3O2)O)O)O)O)O	REFJWTPEDVJJIY-UHFFFAOYSA-N	959	CD40LG
CID5280343	C1=CC(=C(C=C1C2=C(C(=O)C3=C(C=C(C=C3O2)O)O)O)O)O	REFJWTPEDVJJIY-UHFFFAOYSA-N	3107	HLA-C
CID5280343	C1=CC(=C(C=C1C2=C(C(=O)C3=C(C=C(C=C3O2)O)O)O)O)O	REFJWTPEDVJJIY-UHFFFAOYSA-N	3123	HLA-DRB1
CID5280343	C1=CC(=C(C=C1C2=C(C(=O)C3=C(C=C(C=C3O2)O)O)O)O)O	REFJWTPEDVJJIY-UHFFFAOYSA-N	3383	ICAM1
CID5280343	C1=CC(=C(C=C1C2=C(C(=O)C3=C(C=C(C=C3O2)O)O)O)O)O	REFJWTPEDVJJIY-UHFFFAOYSA-N	3558	IL2
CID5280373	COC1=CC=C(C=C1)C2=COC3=CC(=CC(=C3C2=O)O)O	WUADCCWRTIWANL-UHFFFAOYSA-N	3383	ICAM1
CID5280378	COC1=CC=C(C=C1)C2=COC3=C(C2=O)C=CC(=C3)O	HKQYGTCOTHHOMP-UHFFFAOYSA-N	3558	IL2
CID5280378	COC1=CC=C(C=C1)C2=COC3=C(C2=O)C=CC(=C3)O	HKQYGTCOTHHOMP-UHFFFAOYSA-N	3565	IL4
CID5280445	C1=CC(=C(C=C1C2=CC(=O)C3=C(C=C(C=C3O2)O)O)O)O	IQPNAANSBPBGFQ-UHFFFAOYSA-N	959	CD40LG
CID5280445	C1=CC(=C(C=C1C2=CC(=O)C3=C(C=C(C=C3O2)O)O)O)O	IQPNAANSBPBGFQ-UHFFFAOYSA-N	3383	ICAM1
CID5280445	C1=CC(=C(C=C1C2=CC(=O)C3=C(C=C(C=C3O2)O)O)O)O	IQPNAANSBPBGFQ-UHFFFAOYSA-N	3558	IL2
CID5280445	C1=CC(=C(C=C1C2=CC(=O)C3=C(C=C(C=C3O2)O)O)O)O	IQPNAANSBPBGFQ-UHFFFAOYSA-N	3565	IL4
CID5280445	C1=CC(=C(C=C1C2=CC(=O)C3=C(C=C(C=C3O2)O)O)O)O	IQPNAANSBPBGFQ-UHFFFAOYSA-N	3596	IL13
CID5280863	C1=CC(=CC=C1C2=C(C(=O)C3=C(C=C(C=C3O2)O)O)O)O	IYRMWMYZSQPJKC-UHFFFAOYSA-N	3383	ICAM1
CID5280961	C1=CC(=CC=C1C2=COC3=CC(=CC(=C3C2=O)O)O)O	TZBJGXHYKVUXJN-UHFFFAOYSA-N	3383	ICAM1
CID5281614	C1=CC(=C(C=C1C2=C(C(=O)C3=C(O2)C=C(C=C3)O)O)O)O	XHEFDIBZLJXQHF-UHFFFAOYSA-N	959	CD40LG
CID5281614	C1=CC(=C(C=C1C2=C(C(=O)C3=C(O2)C=C(C=C3)O)O)O)O	XHEFDIBZLJXQHF-UHFFFAOYSA-N	3565	IL4
CID5281708	C1=CC(=CC=C1C2=COC3=C(C2=O)C=CC(=C3)O)O	ZQSIJRDFPHDXIC-UHFFFAOYSA-N	3383	ICAM1
CID5281708	C1=CC(=CC=C1C2=COC3=C(C2=O)C=CC(=C3)O)O	ZQSIJRDFPHDXIC-UHFFFAOYSA-N	3565	IL4
CID5281792	C1=CC(=C(C=C1CC(C(=O)O)OC(=O)C=CC2=CC(=C(C=C2)O)O)O)O	DOUMFZQKYFQNTF-WUTVXBCWSA-N	941	CD80
CID5281792	C1=CC(=C(C=C1CC(C(=O)O)OC(=O)C=CC2=CC(=C(C=C2)O)O)O)O	DOUMFZQKYFQNTF-WUTVXBCWSA-N	3558	IL2
CID5281792	C1=CC(=C(C=C1CC(C(=O)O)OC(=O)C=CC2=CC(=C(C=C2)O)O)O)O	DOUMFZQKYFQNTF-WUTVXBCWSA-N	3565	IL4
CID5318517	CC12CCC(C(C1CCC(=C)C2CC=C3C(COC3=O)O)(C)CO)O	BOJKULTULYSRAS-OTESTREVSA-N	3558	IL2
CID5458201	CC1=CCCC(=CC2C(CC1)C(=C)C(=O)O2)C	HRYLQFBHBWLLLL-IKTIWSOHSA-N	3565	IL4
CID5459308	CN1CCC23CC(=O)C(=CC2C1CC4=C3C(=C(C=C4)OC)O)OC	INYYVPJSBIVGPH-QHRIQVFBSA-N	3558	IL2
CID5459308	CN1CCC23CC(=O)C(=CC2C1CC4=C3C(=C(C=C4)OC)O)OC	INYYVPJSBIVGPH-QHRIQVFBSA-N	80380	PDCD1LG2
CID6440365	COC1=C(C=CC(=C1)C=CC(=O)CCCCC2=CC=CC=C2)O	OKVCTOBWIAGOMR-ACCUITESSA-N	3383	ICAM1
CID10812923	CC(=CCC(CC1=C2C(=C(C=C1O)OC)C(=O)CC(O2)C3=C(C=C(C=C3)O)O)C(=C)C)C	LTTQKYMNTNISSZ-KESSSICBSA-N	3558	Il2
CID191	C1=NC(=C2C(=N1)N(C=N2)C3C(C(C(O3)CO)O)O)N	OIRDTQYFTABQOQ-UHFFFAOYSA-N	4907	NT5E
CID753	C(C(CO)O)O	PEDCQBHIVMGVHV-UHFFFAOYSA-N	174	AFP
CID753	C(C(CO)O)O	PEDCQBHIVMGVHV-UHFFFAOYSA-N	238	ALK
CID753	C(C(CO)O)O	PEDCQBHIVMGVHV-UHFFFAOYSA-N	384	ARG2
CID753	C(C(CO)O)O	PEDCQBHIVMGVHV-UHFFFAOYSA-N	1048	CEACAM5
CID753	C(C(CO)O)O	PEDCQBHIVMGVHV-UHFFFAOYSA-N	2212	FCGR2A
CID753	C(C(CO)O)O	PEDCQBHIVMGVHV-UHFFFAOYSA-N	2717	GLA
CID753	C(C(CO)O)O	PEDCQBHIVMGVHV-UHFFFAOYSA-N	2908	NR3C1
CID753	C(C(CO)O)O	PEDCQBHIVMGVHV-UHFFFAOYSA-N	3417	IDH1
CID753	C(C(CO)O)O	PEDCQBHIVMGVHV-UHFFFAOYSA-N	3718	JAK3
CID753	C(C(CO)O)O	PEDCQBHIVMGVHV-UHFFFAOYSA-N	3845	KRAS
CID753	C(C(CO)O)O	PEDCQBHIVMGVHV-UHFFFAOYSA-N	4282	MIF
CID753	C(C(CO)O)O	PEDCQBHIVMGVHV-UHFFFAOYSA-N	4907	NT5E
CID753	C(C(CO)O)O	PEDCQBHIVMGVHV-UHFFFAOYSA-N	7048	TGFBR2
CID753	C(C(CO)O)O	PEDCQBHIVMGVHV-UHFFFAOYSA-N	7162	TPBG
CID753	C(C(CO)O)O	PEDCQBHIVMGVHV-UHFFFAOYSA-N	10461	MERTK
CID753	C(C(CO)O)O	PEDCQBHIVMGVHV-UHFFFAOYSA-N	22914	KLRK1
CID2353	COC1=C(C2=C[N+]3=C(C=C2C=C1)C4=CC5=C(C=C4CC3)OCO5)OC	YBHILYKTIRIUTE-UHFFFAOYSA-N	5734	PTGER4
CID2353	COC1=C(C2=C[N+]3=C(C=C2C=C1)C4=CC5=C(C=C4CC3)OCO5)OC	YBHILYKTIRIUTE-UHFFFAOYSA-N	7015	TERT
CID3220	CC1=CC2=C(C(=C1)O)C(=O)C3=C(C2=O)C=C(C=C3O)O	RHMXXJGYXNZAPX-UHFFFAOYSA-N	1436	CSF1R
CID6322	C(CC(C(=O)O)N)CN=C(N)N	ODKSFYDXXFIFQN-BYPYZUCNSA-N	384	ARG2
CID6322	C(CC(C(=O)O)N)CN=C(N)N	ODKSFYDXXFIFQN-BYPYZUCNSA-N	2717	GLA
CID10607	COC1=CC(=CC(=C1OC)OC)C2C3C(COC3=O)C(C4=CC5=C(C=C24)OCO5)O	YJGVMLPVUAXIQN-XVVDYKMHSA-N	2908	NR3C1
CID31553	COC1=C(C=CC(=C1)C2C(OC3=C(O2)C=C(C=C3)C4C(C(=O)C5=C(C=C(C=C5O4)O)O)O)CO)O	SEBFKMXJBCUCAI-HKTJVKLFSA-N	2191	FAP
CID31553	COC1=C(C=CC(=C1)C2C(OC3=C(O2)C=C(C=C3)C4C(C(=O)C5=C(C=C(C=C5O4)O)O)O)CO)O	SEBFKMXJBCUCAI-HKTJVKLFSA-N	7042	TGFB2
CID31553	COC1=C(C=CC(=C1)C2C(OC3=C(O2)C=C(C=C3)C4C(C(=O)C5=C(C=C(C=C5O4)O)O)O)CO)O	SEBFKMXJBCUCAI-HKTJVKLFSA-N	10013	HDAC6
CID64945	CC1CCC2(CCC3(C(=CCC4C3(CCC5C4(CCC(C5(C)C)O)C)C)C2C1C)C)C(=O)O	WCGUUGGRBIKTOS-GPOJBZKASA-N	6097	RORC
CID72303	C=CCC1=CC(=C(C=C1)O)C2=CC(=C(C=C2)O)CC=C	FVYXIJYOAGAUQK-UHFFFAOYSA-N	1441	CSF3R
CID72303	C=CCC1=CC(=C(C=C1)O)C2=CC(=C(C=C2)O)CC=C	FVYXIJYOAGAUQK-UHFFFAOYSA-N	5734	PTGER4
CID72303	C=CCC1=CC(=C(C=C1)O)C2=CC(=C(C=C2)O)CC=C	FVYXIJYOAGAUQK-UHFFFAOYSA-N	7852	CXCR4
CID72303	C=CCC1=CC(=C(C=C1)O)C2=CC(=C(C=C2)O)CC=C	FVYXIJYOAGAUQK-UHFFFAOYSA-N	9734	HDAC9
CID73078	CN1CCC2=CC(=C3C=C2C1CC4=CC=C(C=C4)OC5=C(C=CC(=C5)CC6C7=C(O3)C(=C(C=C7CCN6C)OC)OC)OC)OC	WVTKBKWTSCPRNU-KYJUHHDHSA-N	3718	JAK3
CID73078	CN1CCC2=CC(=C3C=C2C1CC4=CC=C(C=C4)OC5=C(C=CC(=C5)CC6C7=C(O3)C(=C(C=C7CCN6C)OC)OC)OC)OC	WVTKBKWTSCPRNU-KYJUHHDHSA-N	6097	RORC
CID206	C(C1C(C(C(C(O1)O)O)O)O)O	WQZGKKKJIJFFOK-UHFFFAOYSA-N	1436	CSF1R
CID206	C(C1C(C(C(C(O1)O)O)O)O)O	WQZGKKKJIJFFOK-UHFFFAOYSA-N	1438	CSF2RA
CID206	C(C1C(C(C(C(O1)O)O)O)O)O	WQZGKKKJIJFFOK-UHFFFAOYSA-N	1969	EPHA2
CID206	C(C1C(C(C(C(O1)O)O)O)O)O	WQZGKKKJIJFFOK-UHFFFAOYSA-N	2064	ERBB2
CID206	C(C1C(C(C(C(O1)O)O)O)O)O	WQZGKKKJIJFFOK-UHFFFAOYSA-N	2212	FCGR2A
CID206	C(C1C(C(C(C(O1)O)O)O)O)O	WQZGKKKJIJFFOK-UHFFFAOYSA-N	2213	FCGR2B
CID206	C(C1C(C(C(C(O1)O)O)O)O)O	WQZGKKKJIJFFOK-UHFFFAOYSA-N	2717	GLA
CID206	C(C1C(C(C(C(O1)O)O)O)O)O	WQZGKKKJIJFFOK-UHFFFAOYSA-N	3560	IL2RB
CID206	C(C1C(C(C(C(O1)O)O)O)O)O	WQZGKKKJIJFFOK-UHFFFAOYSA-N	3570	IL6R
CID206	C(C1C(C(C(C(O1)O)O)O)O)O	WQZGKKKJIJFFOK-UHFFFAOYSA-N	23765	IL17RA
CID232	C(CC(C(=O)O)N)CN=C(N)N	ODKSFYDXXFIFQN-UHFFFAOYSA-N	384	ARG2
CID840	CC1C(C(C(C(O1)O)O)O)O	SHZGCJCMOBCMKK-UHFFFAOYSA-N	1436	CSF1R
CID840	CC1C(C(C(C(O1)O)O)O)O	SHZGCJCMOBCMKK-UHFFFAOYSA-N	2064	ERBB2
CID840	CC1C(C(C(C(O1)O)O)O)O	SHZGCJCMOBCMKK-UHFFFAOYSA-N	2212	FCGR2A
CID840	CC1C(C(C(C(O1)O)O)O)O	SHZGCJCMOBCMKK-UHFFFAOYSA-N	2213	FCGR2B
CID840	CC1C(C(C(C(O1)O)O)O)O	SHZGCJCMOBCMKK-UHFFFAOYSA-N	2348	FOLR1
CID840	CC1C(C(C(C(O1)O)O)O)O	SHZGCJCMOBCMKK-UHFFFAOYSA-N	2717	GLA
CID840	CC1C(C(C(C(O1)O)O)O)O	SHZGCJCMOBCMKK-UHFFFAOYSA-N	3560	IL2RB
CID840	CC1C(C(C(C(O1)O)O)O)O	SHZGCJCMOBCMKK-UHFFFAOYSA-N	23765	IL17RA
CID899	CC(=O)NC1C(C(C(OC1O)CO)O)O	OVRNDRQMDRJTHS-UHFFFAOYSA-N	285	ANGPT2
CID899	CC(=O)NC1C(C(C(OC1O)CO)O)O	OVRNDRQMDRJTHS-UHFFFAOYSA-N	952	CD38
CID899	CC(=O)NC1C(C(C(OC1O)CO)O)O	OVRNDRQMDRJTHS-UHFFFAOYSA-N	961	CD47
CID899	CC(=O)NC1C(C(C(OC1O)CO)O)O	OVRNDRQMDRJTHS-UHFFFAOYSA-N	1436	CSF1R
CID899	CC(=O)NC1C(C(C(OC1O)CO)O)O	OVRNDRQMDRJTHS-UHFFFAOYSA-N	1438	CSF2RA
CID899	CC(=O)NC1C(C(C(OC1O)CO)O)O	OVRNDRQMDRJTHS-UHFFFAOYSA-N	1441	CSF3R
CID899	CC(=O)NC1C(C(C(OC1O)CO)O)O	OVRNDRQMDRJTHS-UHFFFAOYSA-N	1969	EPHA2
CID899	CC(=O)NC1C(C(C(OC1O)CO)O)O	OVRNDRQMDRJTHS-UHFFFAOYSA-N	2064	ERBB2
CID899	CC(=O)NC1C(C(C(OC1O)CO)O)O	OVRNDRQMDRJTHS-UHFFFAOYSA-N	2191	FAP
CID899	CC(=O)NC1C(C(C(OC1O)CO)O)O	OVRNDRQMDRJTHS-UHFFFAOYSA-N	2212	FCGR2A
CID899	CC(=O)NC1C(C(C(OC1O)CO)O)O	OVRNDRQMDRJTHS-UHFFFAOYSA-N	2213	FCGR2B
CID899	CC(=O)NC1C(C(C(OC1O)CO)O)O	OVRNDRQMDRJTHS-UHFFFAOYSA-N	2322	FLT3
CID899	CC(=O)NC1C(C(C(OC1O)CO)O)O	OVRNDRQMDRJTHS-UHFFFAOYSA-N	2348	FOLR1
CID899	CC(=O)NC1C(C(C(OC1O)CO)O)O	OVRNDRQMDRJTHS-UHFFFAOYSA-N	2717	GLA
CID899	CC(=O)NC1C(C(C(OC1O)CO)O)O	OVRNDRQMDRJTHS-UHFFFAOYSA-N	3560	IL2RB
CID899	CC(=O)NC1C(C(C(OC1O)CO)O)O	OVRNDRQMDRJTHS-UHFFFAOYSA-N	3570	IL6R
CID899	CC(=O)NC1C(C(C(OC1O)CO)O)O	OVRNDRQMDRJTHS-UHFFFAOYSA-N	3598	IL13RA2
CID899	CC(=O)NC1C(C(C(OC1O)CO)O)O	OVRNDRQMDRJTHS-UHFFFAOYSA-N	4907	NT5E
CID899	CC(=O)NC1C(C(C(OC1O)CO)O)O	OVRNDRQMDRJTHS-UHFFFAOYSA-N	7162	TPBG
CID899	CC(=O)NC1C(C(C(OC1O)CO)O)O	OVRNDRQMDRJTHS-UHFFFAOYSA-N	23765	IL17RA
CID899	CC(=O)NC1C(C(C(OC1O)CO)O)O	OVRNDRQMDRJTHS-UHFFFAOYSA-N	140885	SIRPA
CID906	CC(=O)NC1C(CC(OC1C(C(CO)O)O)(C(=O)O)O)O	SQVRNKJHWKZAKO-UHFFFAOYSA-N	2212	FCGR2A
CID82313	CC(=O)NC1C(C(C(OC1O)CO)O)O	OVRNDRQMDRJTHS-PVFLNQBWSA-N	285	ANGPT2
CID82313	CC(=O)NC1C(C(C(OC1O)CO)O)O	OVRNDRQMDRJTHS-PVFLNQBWSA-N	1969	EPHA2
CID82313	CC(=O)NC1C(C(C(OC1O)CO)O)O	OVRNDRQMDRJTHS-PVFLNQBWSA-N	2191	FAP
CID82313	CC(=O)NC1C(C(C(OC1O)CO)O)O	OVRNDRQMDRJTHS-PVFLNQBWSA-N	2212	FCGR2A
CID82313	CC(=O)NC1C(C(C(OC1O)CO)O)O	OVRNDRQMDRJTHS-PVFLNQBWSA-N	3570	IL6R
CID108062	CC1CCC2(CCC3(C(=CCC4C3(CCC5C4(CC(C(C5(C)CO)O)O)C)C)C2C1C)C)C(=O)OC6C(C(C(C(O6)COC7C(C(C(C(O7)CO)OC8C(C(C(C(O8)C)O)O)O)O)O)O)O)O	WYQVAPGDARQUBT-UHFFFAOYSA-N	7046	TGFBR1
CID108062	CC1CCC2(CCC3(C(=CCC4C3(CCC5C4(CC(C(C5(C)CO)O)O)C)C)C2C1C)C)C(=O)OC6C(C(C(C(O6)COC7C(C(C(C(O7)CO)OC8C(C(C(C(O8)C)O)O)O)O)O)O)O)O	WYQVAPGDARQUBT-UHFFFAOYSA-N	7048	TGFBR2
CID115269	C1CC2CN3C(CC=CC3=O)C4C2N(C1)CCC4	AAGFPTSOPGCENQ-JLNYLFASSA-N	174	AFP
CID115269	C1CC2CN3C(CC=CC3=O)C4C2N(C1)CCC4	AAGFPTSOPGCENQ-JLNYLFASSA-N	4072	EPCAM
CID115269	C1CC2CN3C(CC=CC3=O)C4C2N(C1)CCC4	AAGFPTSOPGCENQ-JLNYLFASSA-N	8842	PROM1
CID164676	CC1=COC2=C1C(=O)C(=O)C3=C2C=CC4=C3CCCC4(C)C	HYXITZLLTYIPOF-UHFFFAOYSA-N	7015	TERT
CID185698	C(C1C(C(C(C(O1)O)O)O)O)O	WQZGKKKJIJFFOK-PQMKYFCFSA-N	1969	EPHA2
CID185698	C(C1C(C(C(C(O1)O)O)O)O)O	WQZGKKKJIJFFOK-PQMKYFCFSA-N	2212	FCGR2A
CID185698	C(C1C(C(C(C(O1)O)O)O)O)O	WQZGKKKJIJFFOK-PQMKYFCFSA-N	2213	FCGR2B
CID185698	C(C1C(C(C(C(O1)O)O)O)O)O	WQZGKKKJIJFFOK-PQMKYFCFSA-N	2717	GLA
CID185698	C(C1C(C(C(C(O1)O)O)O)O)O	WQZGKKKJIJFFOK-PQMKYFCFSA-N	3570	IL6R
CID185698	C(C1C(C(C(C(O1)O)O)O)O)O	WQZGKKKJIJFFOK-PQMKYFCFSA-N	23765	IL17RA
CID197810	CN1CC2=C(C=CC3=C2OCO3)C4C1C5=CC6=C(C=C5CC4O)OCO6	GHKISGDRQRSCII-ZOCIIQOWSA-N	3718	JAK3
CID439680	C(C1C(C(C(C(O1)O)O)O)O)O	WQZGKKKJIJFFOK-RWOPYEJCSA-N	1436	CSF1R
CID439680	C(C1C(C(C(C(O1)O)O)O)O)O	WQZGKKKJIJFFOK-RWOPYEJCSA-N	1438	CSF2RA
CID439680	C(C1C(C(C(C(O1)O)O)O)O)O	WQZGKKKJIJFFOK-RWOPYEJCSA-N	1969	EPHA2
CID439680	C(C1C(C(C(C(O1)O)O)O)O)O	WQZGKKKJIJFFOK-RWOPYEJCSA-N	2064	ERBB2
CID439680	C(C1C(C(C(C(O1)O)O)O)O)O	WQZGKKKJIJFFOK-RWOPYEJCSA-N	2212	FCGR2A
CID439680	C(C1C(C(C(C(O1)O)O)O)O)O	WQZGKKKJIJFFOK-RWOPYEJCSA-N	2213	FCGR2B
CID439680	C(C1C(C(C(C(O1)O)O)O)O)O	WQZGKKKJIJFFOK-RWOPYEJCSA-N	2717	GLA
CID439680	C(C1C(C(C(C(O1)O)O)O)O)O	WQZGKKKJIJFFOK-RWOPYEJCSA-N	3560	IL2RB
CID439680	C(C1C(C(C(C(O1)O)O)O)O)O	WQZGKKKJIJFFOK-RWOPYEJCSA-N	3570	IL6R
CID445154	C1=CC(=CC=C1C=CC2=CC(=CC(=C2)O)O)O	LUKBXSAWLPMMSZ-OWOJBTEDSA-N	3845	KRAS
CID445154	C1=CC(=CC=C1C=CC2=CC(=CC(=C2)O)O)O	LUKBXSAWLPMMSZ-OWOJBTEDSA-N	7042	TGFB2
CID445154	C1=CC(=CC=C1C=CC2=CC(=CC(=C2)O)O)O	LUKBXSAWLPMMSZ-OWOJBTEDSA-N	22914	KLRK1
CID445154	C1=CC(=CC=C1C=CC2=CC(=CC(=C2)O)O)O	LUKBXSAWLPMMSZ-OWOJBTEDSA-N	729230	CCR2
CID445354	CC1=C(C(CCC1)(C)C)C=CC(=CC=CC(=CCO)C)C	FPIPGXGPPPQFEQ-OVSJKPMPSA-N	384	ARG2
CID689043	C1=CC(=C(C=C1C=CC(=O)O)O)O	QAIPRVGONGVQAS-DUXPYHPUSA-N	4282	MIF
CID969516	COC1=C(C=CC(=C1)C=CC(=O)CC(=O)C=CC2=CC(=C(C=C2)O)OC)O	VFLDPWHFBUODDF-FCXRPNKRSA-N	174	AFP
CID969516	COC1=C(C=CC(=C1)C=CC(=O)CC(=O)C=CC2=CC(=C(C=C2)O)OC)O	VFLDPWHFBUODDF-FCXRPNKRSA-N	7046	TGFBR1
CID969516	COC1=C(C=CC(=C1)C=CC(=O)CC(=O)C=CC2=CC(=C(C=C2)O)OC)O	VFLDPWHFBUODDF-FCXRPNKRSA-N	7490	WT1
CID969516	COC1=C(C=CC(=C1)C=CC(=O)CC(=O)C=CC2=CC(=C(C=C2)O)OC)O	VFLDPWHFBUODDF-FCXRPNKRSA-N	10013	HDAC6
CID5280343	C1=CC(=C(C=C1C2=C(C(=O)C3=C(C=C(C=C3O2)O)O)O)O)O	REFJWTPEDVJJIY-UHFFFAOYSA-N	238	ALK
CID5280343	C1=CC(=C(C=C1C2=C(C(=O)C3=C(C=C(C=C3O2)O)O)O)O)O	REFJWTPEDVJJIY-UHFFFAOYSA-N	1233	CCR4
CID5280343	C1=CC(=C(C=C1C2=C(C(=O)C3=C(C=C(C=C3O2)O)O)O)O)O	REFJWTPEDVJJIY-UHFFFAOYSA-N	2064	ERBB2
CID5280343	C1=CC(=C(C=C1C2=C(C(=O)C3=C(C=C(C=C3O2)O)O)O)O)O	REFJWTPEDVJJIY-UHFFFAOYSA-N	2322	FLT3
CID5280343	C1=CC(=C(C=C1C2=C(C(=O)C3=C(C=C(C=C3O2)O)O)O)O)O	REFJWTPEDVJJIY-UHFFFAOYSA-N	3577	CXCR1
CID5280343	C1=CC(=C(C=C1C2=C(C(=O)C3=C(C=C(C=C3O2)O)O)O)O)O	REFJWTPEDVJJIY-UHFFFAOYSA-N	6097	RORC
CID5280373	COC1=CC=C(C=C1)C2=COC3=CC(=CC(=C3C2=O)O)O	WUADCCWRTIWANL-UHFFFAOYSA-N	2908	NR3C1
CID5280445	C1=CC(=C(C=C1C2=CC(=O)C3=C(C=C(C=C3O2)O)O)O)O	IQPNAANSBPBGFQ-UHFFFAOYSA-N	952	CD38
CID5280445	C1=CC(=C(C=C1C2=CC(=O)C3=C(C=C(C=C3O2)O)O)O)O	IQPNAANSBPBGFQ-UHFFFAOYSA-N	2064	ERBB2
CID5280445	C1=CC(=C(C=C1C2=CC(=O)C3=C(C=C(C=C3O2)O)O)O)O	IQPNAANSBPBGFQ-UHFFFAOYSA-N	2322	FLT3
CID5280445	C1=CC(=C(C=C1C2=CC(=O)C3=C(C=C(C=C3O2)O)O)O)O	IQPNAANSBPBGFQ-UHFFFAOYSA-N	3065	HDAC1
CID5280445	C1=CC(=C(C=C1C2=CC(=O)C3=C(C=C(C=C3O2)O)O)O)O	IQPNAANSBPBGFQ-UHFFFAOYSA-N	6382	SDC1
CID5280460	COC1=C(C=C2C(=C1)C=CC(=O)O2)O	RODXRVNMMDRFIK-UHFFFAOYSA-N	2717	GLA
CID5280863	C1=CC(=CC=C1C2=C(C(=O)C3=C(C=C(C=C3O2)O)O)O)O	IYRMWMYZSQPJKC-UHFFFAOYSA-N	2322	FLT3
CID5280863	C1=CC(=CC=C1C2=C(C(=O)C3=C(C=C(C=C3O2)O)O)O)O	IYRMWMYZSQPJKC-UHFFFAOYSA-N	9734	HDAC9
CID5280961	C1=CC(=CC=C1C2=COC3=CC(=CC(=C3C2=O)O)O)O	TZBJGXHYKVUXJN-UHFFFAOYSA-N	2064	ERBB2
CID5280961	C1=CC(=CC=C1C2=COC3=CC(=CC(=C3C2=O)O)O)O	TZBJGXHYKVUXJN-UHFFFAOYSA-N	2908	NR3C1
CID5280961	C1=CC(=CC=C1C2=COC3=CC(=CC(=C3C2=O)O)O)O	TZBJGXHYKVUXJN-UHFFFAOYSA-N	7015	TERT
CID5280961	C1=CC(=CC=C1C2=COC3=CC(=CC(=C3C2=O)O)O)O	TZBJGXHYKVUXJN-UHFFFAOYSA-N	7042	TGFB2
CID5280961	C1=CC(=CC=C1C2=COC3=CC(=CC(=C3C2=O)O)O)O	TZBJGXHYKVUXJN-UHFFFAOYSA-N	10013	HDAC6
CID5280961	C1=CC(=CC=C1C2=COC3=CC(=CC(=C3C2=O)O)O)O	TZBJGXHYKVUXJN-UHFFFAOYSA-N	10232	MSLN
CID5281233	CC(=CC=CC=C(C)C=CC=C(C)C(=O)OC1C(C(C(C(O1)COC2C(C(C(C(O2)CO)O)O)O)O)O)O)C=CC=C(C)C(=O)OC3C(C(C(C(O3)COC4C(C(C(C(O4)CO)O)O)O)O)O)O	SEBIKDIMAPSUBY-RTJKDTQDSA-N	7852	CXCR4
CID5281672	C1=C(C=C(C(=C1O)O)O)C2=C(C(=O)C3=C(C=C(C=C3O2)O)O)O	IKMDFBPHZNJCSN-UHFFFAOYSA-N	2322	FLT3
CID5281811	COC1=C(C2=C(C=C1O)OC=C(C2=O)C3=CC=C(C=C3)O)O	OBBCRPUNCUPUOS-UHFFFAOYSA-N	7015	TERT
CID5281855	C1=C2C3=C(C(=C1O)O)OC(=O)C4=CC(=C(C(=C43)OC2=O)O)O	AFSDNFLWKVMVRB-UHFFFAOYSA-N	2064	ERBB2
CID5318517	CC12CCC(C(C1CCC(=C)C2CC=C3C(COC3=O)O)(C)CO)O	BOJKULTULYSRAS-OTESTREVSA-N	2908	NR3C1
CID6451084	C1=CC(=C(C=C1CC(C(=O)O)OC(=O)C=CC2=C3C(C(OC3=C(C=C2)O)C4=CC(=C(C=C4)O)O)C(=O)OC(CC5=CC(=C(C=C5)O)O)C(=O)O)O)O	SNKFFCBZYFGCQN-VWUOOIFGSA-N	384	ARG2
CID10812923	CC(=CCC(CC1=C2C(=C(C=C1O)OC)C(=O)CC(O2)C3=C(C=C(C=C3)O)O)C(=C)C)C	LTTQKYMNTNISSZ-KESSSICBSA-N	3718	JAK3
CID753	C(C(CO)O)O	PEDCQBHIVMGVHV-UHFFFAOYSA-N	3563	IL3RA
CID753	C(C(CO)O)O	PEDCQBHIVMGVHV-UHFFFAOYSA-N	4486	MST1R
CID31553	COC1=C(C=CC(=C1)C2C(OC3=C(O2)C=C(C=C3)C4C(C(=O)C5=C(C=C(C=C5O4)O)O)O)CO)O	SEBFKMXJBCUCAI-HKTJVKLFSA-N	354	KLK3
CID206	C(C1C(C(C(C(O1)O)O)O)O)O	WQZGKKKJIJFFOK-UHFFFAOYSA-N	354	KLK3
CID206	C(C1C(C(C(C(O1)O)O)O)O)O	WQZGKKKJIJFFOK-UHFFFAOYSA-N	3563	IL3RA
CID206	C(C1C(C(C(C(O1)O)O)O)O)O	WQZGKKKJIJFFOK-UHFFFAOYSA-N	4486	MST1R
CID840	CC1C(C(C(C(O1)O)O)O)O	SHZGCJCMOBCMKK-UHFFFAOYSA-N	354	KLK3
CID840	CC1C(C(C(C(O1)O)O)O)O	SHZGCJCMOBCMKK-UHFFFAOYSA-N	3563	IL3RA
CID899	CC(=O)NC1C(C(C(OC1O)CO)O)O	OVRNDRQMDRJTHS-UHFFFAOYSA-N	354	KLK3
CID899	CC(=O)NC1C(C(C(OC1O)CO)O)O	OVRNDRQMDRJTHS-UHFFFAOYSA-N	3563	IL3RA
CID899	CC(=O)NC1C(C(C(OC1O)CO)O)O	OVRNDRQMDRJTHS-UHFFFAOYSA-N	4486	MST1R
CID906	CC(=O)NC1C(CC(OC1C(C(CO)O)O)(C(=O)O)O)O	SQVRNKJHWKZAKO-UHFFFAOYSA-N	354	KLK3
CID82313	CC(=O)NC1C(C(C(OC1O)CO)O)O	OVRNDRQMDRJTHS-PVFLNQBWSA-N	354	KLK3
CID160254	CC1COC2=C1C(=O)C(=O)C3=C2C=CC4=C3CCCC4(C)C	GVKKJJOMQCNPGB-JTQLQIEISA-N	354	KLK3
CID185698	C(C1C(C(C(C(O1)O)O)O)O)O	WQZGKKKJIJFFOK-PQMKYFCFSA-N	354	KLK3
CID185698	C(C1C(C(C(C(O1)O)O)O)O)O	WQZGKKKJIJFFOK-PQMKYFCFSA-N	3563	IL3RA
CID439680	C(C1C(C(C(C(O1)O)O)O)O)O	WQZGKKKJIJFFOK-RWOPYEJCSA-N	3563	IL3RA
CID439680	C(C1C(C(C(C(O1)O)O)O)O)O	WQZGKKKJIJFFOK-RWOPYEJCSA-N	4486	MST1R
CID969516	COC1=C(C=CC(=C1)C=CC(=O)CC(=O)C=CC2=CC(=C(C=C2)O)OC)O	VFLDPWHFBUODDF-FCXRPNKRSA-N	284	ANGPT1
CID1548943	CC(C)C=CCCCCC(=O)NCC1=CC(=C(C=C1)O)OC	YKPUWZUDDOIDPM-SOFGYWHQSA-N	354	KLK3
CID5280961	C1=CC(=CC=C1C2=COC3=CC(=CC(=C3C2=O)O)O)O	TZBJGXHYKVUXJN-UHFFFAOYSA-N	354	KLK3
CID191	C1=NC(=C2C(=N1)N(C=N2)C3C(C(C(O3)CO)O)O)N	OIRDTQYFTABQOQ-UHFFFAOYSA-N	132	ADK
CID191	C1=NC(=C2C(=N1)N(C=N2)C3C(C(C(O3)CO)O)O)N	OIRDTQYFTABQOQ-UHFFFAOYSA-N	134	ADORA1
CID191	C1=NC(=C2C(=N1)N(C=N2)C3C(C(C(O3)CO)O)O)N	OIRDTQYFTABQOQ-UHFFFAOYSA-N	191	AHCY
CID191	C1=NC(=C2C(=N1)N(C=N2)C3C(C(C(O3)CO)O)O)N	OIRDTQYFTABQOQ-UHFFFAOYSA-N	904	CCNT1
CID191	C1=NC(=C2C(=N1)N(C=N2)C3C(C(C(O3)CO)O)O)N	OIRDTQYFTABQOQ-UHFFFAOYSA-N	1025	CDK9
CID191	C1=NC(=C2C(=N1)N(C=N2)C3C(C(C(O3)CO)O)O)N	OIRDTQYFTABQOQ-UHFFFAOYSA-N	2058	EPRS
CID191	C1=NC(=C2C(=N1)N(C=N2)C3C(C(C(O3)CO)O)O)N	OIRDTQYFTABQOQ-UHFFFAOYSA-N	3064	HTT
CID191	C1=NC(=C2C(=N1)N(C=N2)C3C(C(C(O3)CO)O)O)N	OIRDTQYFTABQOQ-UHFFFAOYSA-N	3094	HINT1
CID191	C1=NC(=C2C(=N1)N(C=N2)C3C(C(C(O3)CO)O)O)N	OIRDTQYFTABQOQ-UHFFFAOYSA-N	4000	LMNA
CID191	C1=NC(=C2C(=N1)N(C=N2)C3C(C(C(O3)CO)O)O)N	OIRDTQYFTABQOQ-UHFFFAOYSA-N	4057	LTF
CID191	C1=NC(=C2C(=N1)N(C=N2)C3C(C(C(O3)CO)O)O)N	OIRDTQYFTABQOQ-UHFFFAOYSA-N	4144	MAT2A
CID191	C1=NC(=C2C(=N1)N(C=N2)C3C(C(C(O3)CO)O)O)N	OIRDTQYFTABQOQ-UHFFFAOYSA-N	4860	PNP
CID191	C1=NC(=C2C(=N1)N(C=N2)C3C(C(C(O3)CO)O)O)N	OIRDTQYFTABQOQ-UHFFFAOYSA-N	5292	PIM1
CID191	C1=NC(=C2C(=N1)N(C=N2)C3C(C(C(O3)CO)O)O)N	OIRDTQYFTABQOQ-UHFFFAOYSA-N	5313	PKLR
CID191	C1=NC(=C2C(=N1)N(C=N2)C3C(C(C(O3)CO)O)O)N	OIRDTQYFTABQOQ-UHFFFAOYSA-N	5566	PRKACA
CID191	C1=NC(=C2C(=N1)N(C=N2)C3C(C(C(O3)CO)O)O)N	OIRDTQYFTABQOQ-UHFFFAOYSA-N	5567	PRKACB
CID191	C1=NC(=C2C(=N1)N(C=N2)C3C(C(C(O3)CO)O)O)N	OIRDTQYFTABQOQ-UHFFFAOYSA-N	5979	RET
CID191	C1=NC(=C2C(=N1)N(C=N2)C3C(C(C(O3)CO)O)O)N	OIRDTQYFTABQOQ-UHFFFAOYSA-N	6035	RNASE1
CID191	C1=NC(=C2C(=N1)N(C=N2)C3C(C(C(O3)CO)O)O)N	OIRDTQYFTABQOQ-UHFFFAOYSA-N	6790	AURKA
CID191	C1=NC(=C2C(=N1)N(C=N2)C3C(C(C(O3)CO)O)O)N	OIRDTQYFTABQOQ-UHFFFAOYSA-N	7018	TF
CID191	C1=NC(=C2C(=N1)N(C=N2)C3C(C(C(O3)CO)O)O)N	OIRDTQYFTABQOQ-UHFFFAOYSA-N	22978	NT5C2
CID191	C1=NC(=C2C(=N1)N(C=N2)C3C(C(C(O3)CO)O)O)N	OIRDTQYFTABQOQ-UHFFFAOYSA-N	27125	AFF4
CID191	C1=NC(=C2C(=N1)N(C=N2)C3C(C(C(O3)CO)O)O)N	OIRDTQYFTABQOQ-UHFFFAOYSA-N	27430	MAT2B
CID191	C1=NC(=C2C(=N1)N(C=N2)C3C(C(C(O3)CO)O)O)N	OIRDTQYFTABQOQ-UHFFFAOYSA-N	84681	HINT2
CID247	C[N+](C)(C)CC(=O)[O-]	KWIUHFFTVRNATP-UHFFFAOYSA-N	358	AQP1
CID247	C[N+](C)(C)CC(=O)[O-]	KWIUHFFTVRNATP-UHFFFAOYSA-N	2688	GH1
CID247	C[N+](C)(C)CC(=O)[O-]	KWIUHFFTVRNATP-UHFFFAOYSA-N	3312	HSPA8
CID247	C[N+](C)(C)CC(=O)[O-]	KWIUHFFTVRNATP-UHFFFAOYSA-N	3484	IGFBP1
CID247	C[N+](C)(C)CC(=O)[O-]	KWIUHFFTVRNATP-UHFFFAOYSA-N	3991	LIPE
CID247	C[N+](C)(C)CC(=O)[O-]	KWIUHFFTVRNATP-UHFFFAOYSA-N	5743	PTGS2
CID247	C[N+](C)(C)CC(=O)[O-]	KWIUHFFTVRNATP-UHFFFAOYSA-N	7253	TSHR
CID247	C[N+](C)(C)CC(=O)[O-]	KWIUHFFTVRNATP-UHFFFAOYSA-N	11185	INMT
CID753	C(C(CO)O)O	PEDCQBHIVMGVHV-UHFFFAOYSA-N	25	ABL1
CID753	C(C(CO)O)O	PEDCQBHIVMGVHV-UHFFFAOYSA-N	26	AOC1
CID753	C(C(CO)O)O	PEDCQBHIVMGVHV-UHFFFAOYSA-N	32	ACACB
CID753	C(C(CO)O)O	PEDCQBHIVMGVHV-UHFFFAOYSA-N	34	ACADM
CID753	C(C(CO)O)O	PEDCQBHIVMGVHV-UHFFFAOYSA-N	38	ACAT1
CID753	C(C(CO)O)O	PEDCQBHIVMGVHV-UHFFFAOYSA-N	39	ACAT2
CID753	C(C(CO)O)O	PEDCQBHIVMGVHV-UHFFFAOYSA-N	43	ACHE
CID753	C(C(CO)O)O	PEDCQBHIVMGVHV-UHFFFAOYSA-N	47	ACLY
CID753	C(C(CO)O)O	PEDCQBHIVMGVHV-UHFFFAOYSA-N	48	ACO1
CID753	C(C(CO)O)O	PEDCQBHIVMGVHV-UHFFFAOYSA-N	52	ACP1
CID753	C(C(CO)O)O	PEDCQBHIVMGVHV-UHFFFAOYSA-N	58	ACTA1
CID753	C(C(CO)O)O	PEDCQBHIVMGVHV-UHFFFAOYSA-N	59	ACTA2
CID753	C(C(CO)O)O	PEDCQBHIVMGVHV-UHFFFAOYSA-N	70	ACTC1
CID753	C(C(CO)O)O	PEDCQBHIVMGVHV-UHFFFAOYSA-N	81	ACTN4
CID753	C(C(CO)O)O	PEDCQBHIVMGVHV-UHFFFAOYSA-N	90	ACVR1
CID753	C(C(CO)O)O	PEDCQBHIVMGVHV-UHFFFAOYSA-N	97	ACYP1
CID753	C(C(CO)O)O	PEDCQBHIVMGVHV-UHFFFAOYSA-N	100	ADA
CID753	C(C(CO)O)O	PEDCQBHIVMGVHV-UHFFFAOYSA-N	142	PARP1
CID753	C(C(CO)O)O	PEDCQBHIVMGVHV-UHFFFAOYSA-N	156	ADRBK1
CID753	C(C(CO)O)O	PEDCQBHIVMGVHV-UHFFFAOYSA-N	173	AFM
CID753	C(C(CO)O)O	PEDCQBHIVMGVHV-UHFFFAOYSA-N	189	AGXT
CID753	C(C(CO)O)O	PEDCQBHIVMGVHV-UHFFFAOYSA-N	202	AIM1
CID753	C(C(CO)O)O	PEDCQBHIVMGVHV-UHFFFAOYSA-N	213	ALB
CID753	C(C(CO)O)O	PEDCQBHIVMGVHV-UHFFFAOYSA-N	231	AKR1B1
CID753	C(C(CO)O)O	PEDCQBHIVMGVHV-UHFFFAOYSA-N	247	ALOX15B
CID753	C(C(CO)O)O	PEDCQBHIVMGVHV-UHFFFAOYSA-N	250	ALPP
CID753	C(C(CO)O)O	PEDCQBHIVMGVHV-UHFFFAOYSA-N	259	AMBP
CID753	C(C(CO)O)O	PEDCQBHIVMGVHV-UHFFFAOYSA-N	273	AMPH
CID753	C(C(CO)O)O	PEDCQBHIVMGVHV-UHFFFAOYSA-N	283	ANG
CID753	C(C(CO)O)O	PEDCQBHIVMGVHV-UHFFFAOYSA-N	286	ANK1
CID753	C(C(CO)O)O	PEDCQBHIVMGVHV-UHFFFAOYSA-N	316	AOX1
CID753	C(C(CO)O)O	PEDCQBHIVMGVHV-UHFFFAOYSA-N	322	APBB1
CID753	C(C(CO)O)O	PEDCQBHIVMGVHV-UHFFFAOYSA-N	325	APCS
CID753	C(C(CO)O)O	PEDCQBHIVMGVHV-UHFFFAOYSA-N	330	BIRC3
CID753	C(C(CO)O)O	PEDCQBHIVMGVHV-UHFFFAOYSA-N	351	APP
CID753	C(C(CO)O)O	PEDCQBHIVMGVHV-UHFFFAOYSA-N	356	FASLG
CID753	C(C(CO)O)O	PEDCQBHIVMGVHV-UHFFFAOYSA-N	361	AQP4
CID753	C(C(CO)O)O	PEDCQBHIVMGVHV-UHFFFAOYSA-N	382	ARF6
CID753	C(C(CO)O)O	PEDCQBHIVMGVHV-UHFFFAOYSA-N	438	ASMT
CID753	C(C(CO)O)O	PEDCQBHIVMGVHV-UHFFFAOYSA-N	462	SERPINC1
CID753	C(C(CO)O)O	PEDCQBHIVMGVHV-UHFFFAOYSA-N	498	ATP5A1
CID753	C(C(CO)O)O	PEDCQBHIVMGVHV-UHFFFAOYSA-N	506	ATP5B
CID753	C(C(CO)O)O	PEDCQBHIVMGVHV-UHFFFAOYSA-N	509	ATP5C1
CID753	C(C(CO)O)O	PEDCQBHIVMGVHV-UHFFFAOYSA-N	513	ATP5D
CID753	C(C(CO)O)O	PEDCQBHIVMGVHV-UHFFFAOYSA-N	514	ATP5E
CID753	C(C(CO)O)O	PEDCQBHIVMGVHV-UHFFFAOYSA-N	517	ATP5G2
CID753	C(C(CO)O)O	PEDCQBHIVMGVHV-UHFFFAOYSA-N	518	ATP5G3
CID753	C(C(CO)O)O	PEDCQBHIVMGVHV-UHFFFAOYSA-N	547	KIF1A
CID753	C(C(CO)O)O	PEDCQBHIVMGVHV-UHFFFAOYSA-N	567	B2M
CID753	C(C(CO)O)O	PEDCQBHIVMGVHV-UHFFFAOYSA-N	580	BARD1
CID753	C(C(CO)O)O	PEDCQBHIVMGVHV-UHFFFAOYSA-N	587	BCAT2
CID753	C(C(CO)O)O	PEDCQBHIVMGVHV-UHFFFAOYSA-N	590	BCHE
CID753	C(C(CO)O)O	PEDCQBHIVMGVHV-UHFFFAOYSA-N	593	BCKDHA
CID753	C(C(CO)O)O	PEDCQBHIVMGVHV-UHFFFAOYSA-N	594	BCKDHB
CID753	C(C(CO)O)O	PEDCQBHIVMGVHV-UHFFFAOYSA-N	595	CCND1
CID753	C(C(CO)O)O	PEDCQBHIVMGVHV-UHFFFAOYSA-N	598	BCL2L1
CID753	C(C(CO)O)O	PEDCQBHIVMGVHV-UHFFFAOYSA-N	607	BCL9
CID753	C(C(CO)O)O	PEDCQBHIVMGVHV-UHFFFAOYSA-N	634	CEACAM1
CID753	C(C(CO)O)O	PEDCQBHIVMGVHV-UHFFFAOYSA-N	642	BLMH
CID753	C(C(CO)O)O	PEDCQBHIVMGVHV-UHFFFAOYSA-N	670	BPHL
CID753	C(C(CO)O)O	PEDCQBHIVMGVHV-UHFFFAOYSA-N	672	BRCA1
CID753	C(C(CO)O)O	PEDCQBHIVMGVHV-UHFFFAOYSA-N	683	BST1
CID753	C(C(CO)O)O	PEDCQBHIVMGVHV-UHFFFAOYSA-N	710	SERPING1
CID753	C(C(CO)O)O	PEDCQBHIVMGVHV-UHFFFAOYSA-N	760	CA2
CID753	C(C(CO)O)O	PEDCQBHIVMGVHV-UHFFFAOYSA-N	765	CA6
CID753	C(C(CO)O)O	PEDCQBHIVMGVHV-UHFFFAOYSA-N	766	CA7
CID753	C(C(CO)O)O	PEDCQBHIVMGVHV-UHFFFAOYSA-N	767	CA8
CID753	C(C(CO)O)O	PEDCQBHIVMGVHV-UHFFFAOYSA-N	768	CA9
CID753	C(C(CO)O)O	PEDCQBHIVMGVHV-UHFFFAOYSA-N	790	CAD
CID753	C(C(CO)O)O	PEDCQBHIVMGVHV-UHFFFAOYSA-N	801	CALM1
CID753	C(C(CO)O)O	PEDCQBHIVMGVHV-UHFFFAOYSA-N	823	CAPN1
CID753	C(C(CO)O)O	PEDCQBHIVMGVHV-UHFFFAOYSA-N	836	CASP3
CID753	C(C(CO)O)O	PEDCQBHIVMGVHV-UHFFFAOYSA-N	873	CBR1
CID753	C(C(CO)O)O	PEDCQBHIVMGVHV-UHFFFAOYSA-N	874	CBR3
CID753	C(C(CO)O)O	PEDCQBHIVMGVHV-UHFFFAOYSA-N	875	CBS
CID753	C(C(CO)O)O	PEDCQBHIVMGVHV-UHFFFAOYSA-N	883	CCBL1
CID753	C(C(CO)O)O	PEDCQBHIVMGVHV-UHFFFAOYSA-N	889	KRIT1
CID753	C(C(CO)O)O	PEDCQBHIVMGVHV-UHFFFAOYSA-N	890	CCNA2
CID753	C(C(CO)O)O	PEDCQBHIVMGVHV-UHFFFAOYSA-N	892	CCNC
CID753	C(C(CO)O)O	PEDCQBHIVMGVHV-UHFFFAOYSA-N	904	CCNT1
CID753	C(C(CO)O)O	PEDCQBHIVMGVHV-UHFFFAOYSA-N	910	CD1B
CID753	C(C(CO)O)O	PEDCQBHIVMGVHV-UHFFFAOYSA-N	912	CD1D
CID753	C(C(CO)O)O	PEDCQBHIVMGVHV-UHFFFAOYSA-N	913	CD1E
CID753	C(C(CO)O)O	PEDCQBHIVMGVHV-UHFFFAOYSA-N	920	CD4
CID753	C(C(CO)O)O	PEDCQBHIVMGVHV-UHFFFAOYSA-N	925	CD8A
CID753	C(C(CO)O)O	PEDCQBHIVMGVHV-UHFFFAOYSA-N	954	ENTPD2
CID753	C(C(CO)O)O	PEDCQBHIVMGVHV-UHFFFAOYSA-N	960	CD44
CID753	C(C(CO)O)O	PEDCQBHIVMGVHV-UHFFFAOYSA-N	969	CD69
CID753	C(C(CO)O)O	PEDCQBHIVMGVHV-UHFFFAOYSA-N	996	CDC27
CID753	C(C(CO)O)O	PEDCQBHIVMGVHV-UHFFFAOYSA-N	998	CDC42
CID753	C(C(CO)O)O	PEDCQBHIVMGVHV-UHFFFAOYSA-N	999	CDH1
CID753	C(C(CO)O)O	PEDCQBHIVMGVHV-UHFFFAOYSA-N	1001	CDH3
CID753	C(C(CO)O)O	PEDCQBHIVMGVHV-UHFFFAOYSA-N	1017	CDK2
CID753	C(C(CO)O)O	PEDCQBHIVMGVHV-UHFFFAOYSA-N	1019	CDK4
CID753	C(C(CO)O)O	PEDCQBHIVMGVHV-UHFFFAOYSA-N	1024	CDK8
CID753	C(C(CO)O)O	PEDCQBHIVMGVHV-UHFFFAOYSA-N	1025	CDK9
CID753	C(C(CO)O)O	PEDCQBHIVMGVHV-UHFFFAOYSA-N	1058	CENPA
CID753	C(C(CO)O)O	PEDCQBHIVMGVHV-UHFFFAOYSA-N	1075	CTSC
CID753	C(C(CO)O)O	PEDCQBHIVMGVHV-UHFFFAOYSA-N	1103	CHAT
CID753	C(C(CO)O)O	PEDCQBHIVMGVHV-UHFFFAOYSA-N	1105	CHD1
CID753	C(C(CO)O)O	PEDCQBHIVMGVHV-UHFFFAOYSA-N	1111	CHEK1
CID753	C(C(CO)O)O	PEDCQBHIVMGVHV-UHFFFAOYSA-N	1116	CHI3L1
CID753	C(C(CO)O)O	PEDCQBHIVMGVHV-UHFFFAOYSA-N	1118	CHIT1
CID753	C(C(CO)O)O	PEDCQBHIVMGVHV-UHFFFAOYSA-N	1213	CLTC
CID753	C(C(CO)O)O	PEDCQBHIVMGVHV-UHFFFAOYSA-N	1215	CMA1
CID753	C(C(CO)O)O	PEDCQBHIVMGVHV-UHFFFAOYSA-N	1267	CNP
CID753	C(C(CO)O)O	PEDCQBHIVMGVHV-UHFFFAOYSA-N	1281	COL3A1
CID753	C(C(CO)O)O	PEDCQBHIVMGVHV-UHFFFAOYSA-N	1282	COL4A1
CID753	C(C(CO)O)O	PEDCQBHIVMGVHV-UHFFFAOYSA-N	1284	COL4A2
CID753	C(C(CO)O)O	PEDCQBHIVMGVHV-UHFFFAOYSA-N	1287	COL4A5
CID753	C(C(CO)O)O	PEDCQBHIVMGVHV-UHFFFAOYSA-N	1356	CP
CID753	C(C(CO)O)O	PEDCQBHIVMGVHV-UHFFFAOYSA-N	1357	CPA1
CID753	C(C(CO)O)O	PEDCQBHIVMGVHV-UHFFFAOYSA-N	1359	CPA3
CID753	C(C(CO)O)O	PEDCQBHIVMGVHV-UHFFFAOYSA-N	1360	CPB1
CID753	C(C(CO)O)O	PEDCQBHIVMGVHV-UHFFFAOYSA-N	1361	CPB2
CID753	C(C(CO)O)O	PEDCQBHIVMGVHV-UHFFFAOYSA-N	1371	CPOX
CID753	C(C(CO)O)O	PEDCQBHIVMGVHV-UHFFFAOYSA-N	1395	CRHR2
CID753	C(C(CO)O)O	PEDCQBHIVMGVHV-UHFFFAOYSA-N	1398	CRK
CID753	C(C(CO)O)O	PEDCQBHIVMGVHV-UHFFFAOYSA-N	1399	CRKL
CID753	C(C(CO)O)O	PEDCQBHIVMGVHV-UHFFFAOYSA-N	1409	CRYAA
CID753	C(C(CO)O)O	PEDCQBHIVMGVHV-UHFFFAOYSA-N	1413	CRYBA4
CID753	C(C(CO)O)O	PEDCQBHIVMGVHV-UHFFFAOYSA-N	1428	CRYM
CID753	C(C(CO)O)O	PEDCQBHIVMGVHV-UHFFFAOYSA-N	1429	CRYZ
CID753	C(C(CO)O)O	PEDCQBHIVMGVHV-UHFFFAOYSA-N	1457	CSNK2A1
CID753	C(C(CO)O)O	PEDCQBHIVMGVHV-UHFFFAOYSA-N	1471	CST3
CID753	C(C(CO)O)O	PEDCQBHIVMGVHV-UHFFFAOYSA-N	1487	CTBP1
CID753	C(C(CO)O)O	PEDCQBHIVMGVHV-UHFFFAOYSA-N	1488	CTBP2
CID753	C(C(CO)O)O	PEDCQBHIVMGVHV-UHFFFAOYSA-N	1491	CTH
CID753	C(C(CO)O)O	PEDCQBHIVMGVHV-UHFFFAOYSA-N	1508	CTSB
CID753	C(C(CO)O)O	PEDCQBHIVMGVHV-UHFFFAOYSA-N	1509	CTSD
CID753	C(C(CO)O)O	PEDCQBHIVMGVHV-UHFFFAOYSA-N	1513	CTSK
CID753	C(C(CO)O)O	PEDCQBHIVMGVHV-UHFFFAOYSA-N	1537	CYC1
CID753	C(C(CO)O)O	PEDCQBHIVMGVHV-UHFFFAOYSA-N	1548	CYP2A6
CID753	C(C(CO)O)O	PEDCQBHIVMGVHV-UHFFFAOYSA-N	1553	CYP2A13
CID753	C(C(CO)O)O	PEDCQBHIVMGVHV-UHFFFAOYSA-N	1555	CYP2B6
CID753	C(C(CO)O)O	PEDCQBHIVMGVHV-UHFFFAOYSA-N	1557	CYP2C19
CID753	C(C(CO)O)O	PEDCQBHIVMGVHV-UHFFFAOYSA-N	1559	CYP2C9
CID753	C(C(CO)O)O	PEDCQBHIVMGVHV-UHFFFAOYSA-N	1565	CYP2D6
CID753	C(C(CO)O)O	PEDCQBHIVMGVHV-UHFFFAOYSA-N	1604	CD55
CID753	C(C(CO)O)O	PEDCQBHIVMGVHV-UHFFFAOYSA-N	1610	DAO
CID753	C(C(CO)O)O	PEDCQBHIVMGVHV-UHFFFAOYSA-N	1612	DAPK1
CID753	C(C(CO)O)O	PEDCQBHIVMGVHV-UHFFFAOYSA-N	1613	DAPK3
CID753	C(C(CO)O)O	PEDCQBHIVMGVHV-UHFFFAOYSA-N	1615	DARS
CID753	C(C(CO)O)O	PEDCQBHIVMGVHV-UHFFFAOYSA-N	1618	DAZL
CID753	C(C(CO)O)O	PEDCQBHIVMGVHV-UHFFFAOYSA-N	1630	DCC
CID753	C(C(CO)O)O	PEDCQBHIVMGVHV-UHFFFAOYSA-N	1636	ACE
CID753	C(C(CO)O)O	PEDCQBHIVMGVHV-UHFFFAOYSA-N	1644	DDC
CID753	C(C(CO)O)O	PEDCQBHIVMGVHV-UHFFFAOYSA-N	1659	DHX8
CID753	C(C(CO)O)O	PEDCQBHIVMGVHV-UHFFFAOYSA-N	1660	DHX9
CID753	C(C(CO)O)O	PEDCQBHIVMGVHV-UHFFFAOYSA-N	1666	DECR1
CID753	C(C(CO)O)O	PEDCQBHIVMGVHV-UHFFFAOYSA-N	1668	DEFA3
CID753	C(C(CO)O)O	PEDCQBHIVMGVHV-UHFFFAOYSA-N	1675	CFD
CID753	C(C(CO)O)O	PEDCQBHIVMGVHV-UHFFFAOYSA-N	1719	DHFR
CID753	C(C(CO)O)O	PEDCQBHIVMGVHV-UHFFFAOYSA-N	1723	DHODH
CID753	C(C(CO)O)O	PEDCQBHIVMGVHV-UHFFFAOYSA-N	1727	CYB5R3
CID753	C(C(CO)O)O	PEDCQBHIVMGVHV-UHFFFAOYSA-N	1736	DKC1
CID753	C(C(CO)O)O	PEDCQBHIVMGVHV-UHFFFAOYSA-N	1737	DLAT
CID753	C(C(CO)O)O	PEDCQBHIVMGVHV-UHFFFAOYSA-N	1739	DLG1
CID753	C(C(CO)O)O	PEDCQBHIVMGVHV-UHFFFAOYSA-N	1741	DLG3
CID753	C(C(CO)O)O	PEDCQBHIVMGVHV-UHFFFAOYSA-N	1773	DNASE1
CID753	C(C(CO)O)O	PEDCQBHIVMGVHV-UHFFFAOYSA-N	1775	DNASE1L2
CID753	C(C(CO)O)O	PEDCQBHIVMGVHV-UHFFFAOYSA-N	1786	DNMT1
CID753	C(C(CO)O)O	PEDCQBHIVMGVHV-UHFFFAOYSA-N	1796	DOK1
CID753	C(C(CO)O)O	PEDCQBHIVMGVHV-UHFFFAOYSA-N	1803	DPP4
CID753	C(C(CO)O)O	PEDCQBHIVMGVHV-UHFFFAOYSA-N	1841	DTYMK
CID753	C(C(CO)O)O	PEDCQBHIVMGVHV-UHFFFAOYSA-N	1854	DUT
CID753	C(C(CO)O)O	PEDCQBHIVMGVHV-UHFFFAOYSA-N	1890	TYMP
CID753	C(C(CO)O)O	PEDCQBHIVMGVHV-UHFFFAOYSA-N	1962	EHHADH
CID753	C(C(CO)O)O	PEDCQBHIVMGVHV-UHFFFAOYSA-N	1990	CELA1
CID753	C(C(CO)O)O	PEDCQBHIVMGVHV-UHFFFAOYSA-N	2019	EN1
CID753	C(C(CO)O)O	PEDCQBHIVMGVHV-UHFFFAOYSA-N	2020	EN2
CID753	C(C(CO)O)O	PEDCQBHIVMGVHV-UHFFFAOYSA-N	2042	EPHA3
CID753	C(C(CO)O)O	PEDCQBHIVMGVHV-UHFFFAOYSA-N	2043	EPHA4
CID753	C(C(CO)O)O	PEDCQBHIVMGVHV-UHFFFAOYSA-N	2046	EPHA8
CID753	C(C(CO)O)O	PEDCQBHIVMGVHV-UHFFFAOYSA-N	2058	EPRS
CID753	C(C(CO)O)O	PEDCQBHIVMGVHV-UHFFFAOYSA-N	2099	ESR1
CID753	C(C(CO)O)O	PEDCQBHIVMGVHV-UHFFFAOYSA-N	2104	ESRRG
CID753	C(C(CO)O)O	PEDCQBHIVMGVHV-UHFFFAOYSA-N	2114	ETS2
CID753	C(C(CO)O)O	PEDCQBHIVMGVHV-UHFFFAOYSA-N	2147	F2
CID753	C(C(CO)O)O	PEDCQBHIVMGVHV-UHFFFAOYSA-N	2155	F7
CID753	C(C(CO)O)O	PEDCQBHIVMGVHV-UHFFFAOYSA-N	2157	F8
CID753	C(C(CO)O)O	PEDCQBHIVMGVHV-UHFFFAOYSA-N	2159	F10
CID753	C(C(CO)O)O	PEDCQBHIVMGVHV-UHFFFAOYSA-N	2160	F11
CID753	C(C(CO)O)O	PEDCQBHIVMGVHV-UHFFFAOYSA-N	2162	F13A1
CID753	C(C(CO)O)O	PEDCQBHIVMGVHV-UHFFFAOYSA-N	2166	FAAH
CID753	C(C(CO)O)O	PEDCQBHIVMGVHV-UHFFFAOYSA-N	2171	FABP5
CID753	C(C(CO)O)O	PEDCQBHIVMGVHV-UHFFFAOYSA-N	2185	PTK2B
CID753	C(C(CO)O)O	PEDCQBHIVMGVHV-UHFFFAOYSA-N	2186	BPTF
CID753	C(C(CO)O)O	PEDCQBHIVMGVHV-UHFFFAOYSA-N	2208	FCER2
CID753	C(C(CO)O)O	PEDCQBHIVMGVHV-UHFFFAOYSA-N	2224	FDPS
CID753	C(C(CO)O)O	PEDCQBHIVMGVHV-UHFFFAOYSA-N	2230	FDX1
CID753	C(C(CO)O)O	PEDCQBHIVMGVHV-UHFFFAOYSA-N	2235	FECH
CID753	C(C(CO)O)O	PEDCQBHIVMGVHV-UHFFFAOYSA-N	2246	FGF1
CID753	C(C(CO)O)O	PEDCQBHIVMGVHV-UHFFFAOYSA-N	2260	FGFR1
CID753	C(C(CO)O)O	PEDCQBHIVMGVHV-UHFFFAOYSA-N	2280	FKBP1A
CID753	C(C(CO)O)O	PEDCQBHIVMGVHV-UHFFFAOYSA-N	2288	FKBP4
CID753	C(C(CO)O)O	PEDCQBHIVMGVHV-UHFFFAOYSA-N	2316	FLNA
CID753	C(C(CO)O)O	PEDCQBHIVMGVHV-UHFFFAOYSA-N	2318	FLNC
CID753	C(C(CO)O)O	PEDCQBHIVMGVHV-UHFFFAOYSA-N	2321	FLT1
CID753	C(C(CO)O)O	PEDCQBHIVMGVHV-UHFFFAOYSA-N	2335	FN1
CID753	C(C(CO)O)O	PEDCQBHIVMGVHV-UHFFFAOYSA-N	2339	FNTA
CID753	C(C(CO)O)O	PEDCQBHIVMGVHV-UHFFFAOYSA-N	2342	FNTB
CID753	C(C(CO)O)O	PEDCQBHIVMGVHV-UHFFFAOYSA-N	2494	NR5A2
CID753	C(C(CO)O)O	PEDCQBHIVMGVHV-UHFFFAOYSA-N	2495	FTH1
CID753	C(C(CO)O)O	PEDCQBHIVMGVHV-UHFFFAOYSA-N	2517	FUCA1
CID753	C(C(CO)O)O	PEDCQBHIVMGVHV-UHFFFAOYSA-N	2519	FUCA2
CID753	C(C(CO)O)O	PEDCQBHIVMGVHV-UHFFFAOYSA-N	2534	FYN
CID753	C(C(CO)O)O	PEDCQBHIVMGVHV-UHFFFAOYSA-N	2539	G6PD
CID753	C(C(CO)O)O	PEDCQBHIVMGVHV-UHFFFAOYSA-N	2571	GAD1
CID753	C(C(CO)O)O	PEDCQBHIVMGVHV-UHFFFAOYSA-N	2572	GAD2
CID753	C(C(CO)O)O	PEDCQBHIVMGVHV-UHFFFAOYSA-N	2580	GAK
CID753	C(C(CO)O)O	PEDCQBHIVMGVHV-UHFFFAOYSA-N	2585	GALK2
CID753	C(C(CO)O)O	PEDCQBHIVMGVHV-UHFFFAOYSA-N	2588	GALNS
CID753	C(C(CO)O)O	PEDCQBHIVMGVHV-UHFFFAOYSA-N	2617	GARS
CID753	C(C(CO)O)O	PEDCQBHIVMGVHV-UHFFFAOYSA-N	2618	GART
CID753	C(C(CO)O)O	PEDCQBHIVMGVHV-UHFFFAOYSA-N	2629	GBA
CID753	C(C(CO)O)O	PEDCQBHIVMGVHV-UHFFFAOYSA-N	2632	GBE1
CID753	C(C(CO)O)O	PEDCQBHIVMGVHV-UHFFFAOYSA-N	2638	GC
CID753	C(C(CO)O)O	PEDCQBHIVMGVHV-UHFFFAOYSA-N	2645	GCK
CID753	C(C(CO)O)O	PEDCQBHIVMGVHV-UHFFFAOYSA-N	2653	GCSH
CID753	C(C(CO)O)O	PEDCQBHIVMGVHV-UHFFFAOYSA-N	2683	B4GALT1
CID753	C(C(CO)O)O	PEDCQBHIVMGVHV-UHFFFAOYSA-N	2733	GLE1
CID753	C(C(CO)O)O	PEDCQBHIVMGVHV-UHFFFAOYSA-N	2744	GLS
CID753	C(C(CO)O)O	PEDCQBHIVMGVHV-UHFFFAOYSA-N	2752	GLUL
CID753	C(C(CO)O)O	PEDCQBHIVMGVHV-UHFFFAOYSA-N	2770	GNAI1
CID753	C(C(CO)O)O	PEDCQBHIVMGVHV-UHFFFAOYSA-N	2786	GNG4
CID753	C(C(CO)O)O	PEDCQBHIVMGVHV-UHFFFAOYSA-N	2806	GOT2
CID753	C(C(CO)O)O	PEDCQBHIVMGVHV-UHFFFAOYSA-N	2810	SFN
CID753	C(C(CO)O)O	PEDCQBHIVMGVHV-UHFFFAOYSA-N	2821	GPI
CID753	C(C(CO)O)O	PEDCQBHIVMGVHV-UHFFFAOYSA-N	2885	GRB2
CID753	C(C(CO)O)O	PEDCQBHIVMGVHV-UHFFFAOYSA-N	2888	GRB14
CID753	C(C(CO)O)O	PEDCQBHIVMGVHV-UHFFFAOYSA-N	2891	GRIA2
CID753	C(C(CO)O)O	PEDCQBHIVMGVHV-UHFFFAOYSA-N	2893	GRIA4
CID753	C(C(CO)O)O	PEDCQBHIVMGVHV-UHFFFAOYSA-N	2897	GRIK1
CID753	C(C(CO)O)O	PEDCQBHIVMGVHV-UHFFFAOYSA-N	2898	GRIK2
CID753	C(C(CO)O)O	PEDCQBHIVMGVHV-UHFFFAOYSA-N	2901	GRIK5
CID753	C(C(CO)O)O	PEDCQBHIVMGVHV-UHFFFAOYSA-N	2902	GRIN1
CID753	C(C(CO)O)O	PEDCQBHIVMGVHV-UHFFFAOYSA-N	2903	GRIN2A
CID753	C(C(CO)O)O	PEDCQBHIVMGVHV-UHFFFAOYSA-N	2934	GSN
CID753	C(C(CO)O)O	PEDCQBHIVMGVHV-UHFFFAOYSA-N	2936	GSR
CID753	C(C(CO)O)O	PEDCQBHIVMGVHV-UHFFFAOYSA-N	2938	GSTA1
CID753	C(C(CO)O)O	PEDCQBHIVMGVHV-UHFFFAOYSA-N	2950	GSTP1
CID753	C(C(CO)O)O	PEDCQBHIVMGVHV-UHFFFAOYSA-N	2982	GUCY1A3
CID753	C(C(CO)O)O	PEDCQBHIVMGVHV-UHFFFAOYSA-N	2983	GUCY1B3
CID753	C(C(CO)O)O	PEDCQBHIVMGVHV-UHFFFAOYSA-N	2990	GUSB
CID753	C(C(CO)O)O	PEDCQBHIVMGVHV-UHFFFAOYSA-N	2992	GYG1
CID753	C(C(CO)O)O	PEDCQBHIVMGVHV-UHFFFAOYSA-N	2997	GYS1
CID753	C(C(CO)O)O	PEDCQBHIVMGVHV-UHFFFAOYSA-N	2998	GYS2
CID753	C(C(CO)O)O	PEDCQBHIVMGVHV-UHFFFAOYSA-N	3028	HSD17B10
CID753	C(C(CO)O)O	PEDCQBHIVMGVHV-UHFFFAOYSA-N	3030	HADHA
CID753	C(C(CO)O)O	PEDCQBHIVMGVHV-UHFFFAOYSA-N	3035	HARS
CID753	C(C(CO)O)O	PEDCQBHIVMGVHV-UHFFFAOYSA-N	3043	HBB
CID753	C(C(CO)O)O	PEDCQBHIVMGVHV-UHFFFAOYSA-N	3067	HDC
CID753	C(C(CO)O)O	PEDCQBHIVMGVHV-UHFFFAOYSA-N	3074	HEXB
CID753	C(C(CO)O)O	PEDCQBHIVMGVHV-UHFFFAOYSA-N	3075	CFH
CID753	C(C(CO)O)O	PEDCQBHIVMGVHV-UHFFFAOYSA-N	3077	HFE
CID753	C(C(CO)O)O	PEDCQBHIVMGVHV-UHFFFAOYSA-N	3078	CFHR1
CID753	C(C(CO)O)O	PEDCQBHIVMGVHV-UHFFFAOYSA-N	3093	UBE2K
CID753	C(C(CO)O)O	PEDCQBHIVMGVHV-UHFFFAOYSA-N	3111	HLA-DOA
CID753	C(C(CO)O)O	PEDCQBHIVMGVHV-UHFFFAOYSA-N	3112	HLA-DOB
CID753	C(C(CO)O)O	PEDCQBHIVMGVHV-UHFFFAOYSA-N	3140	MR1
CID753	C(C(CO)O)O	PEDCQBHIVMGVHV-UHFFFAOYSA-N	3157	HMGCS1
CID753	C(C(CO)O)O	PEDCQBHIVMGVHV-UHFFFAOYSA-N	3158	HMGCS2
CID753	C(C(CO)O)O	PEDCQBHIVMGVHV-UHFFFAOYSA-N	3164	NR4A1
CID753	C(C(CO)O)O	PEDCQBHIVMGVHV-UHFFFAOYSA-N	3175	ONECUT1
CID753	C(C(CO)O)O	PEDCQBHIVMGVHV-UHFFFAOYSA-N	3191	HNRNPL
CID753	C(C(CO)O)O	PEDCQBHIVMGVHV-UHFFFAOYSA-N	3267	AGFG1
CID753	C(C(CO)O)O	PEDCQBHIVMGVHV-UHFFFAOYSA-N	3273	HRG
CID753	C(C(CO)O)O	PEDCQBHIVMGVHV-UHFFFAOYSA-N	3292	HSD17B1
CID753	C(C(CO)O)O	PEDCQBHIVMGVHV-UHFFFAOYSA-N	3304	HSPA1B
CID753	C(C(CO)O)O	PEDCQBHIVMGVHV-UHFFFAOYSA-N	3305	HSPA1L
CID753	C(C(CO)O)O	PEDCQBHIVMGVHV-UHFFFAOYSA-N	3306	HSPA2
CID753	C(C(CO)O)O	PEDCQBHIVMGVHV-UHFFFAOYSA-N	3312	HSPA8
CID753	C(C(CO)O)O	PEDCQBHIVMGVHV-UHFFFAOYSA-N	3320	HSP90AA1
CID753	C(C(CO)O)O	PEDCQBHIVMGVHV-UHFFFAOYSA-N	3326	HSP90AB1
CID753	C(C(CO)O)O	PEDCQBHIVMGVHV-UHFFFAOYSA-N	3373	HYAL1
CID753	C(C(CO)O)O	PEDCQBHIVMGVHV-UHFFFAOYSA-N	3418	IDH2
CID753	C(C(CO)O)O	PEDCQBHIVMGVHV-UHFFFAOYSA-N	3419	IDH3A
CID753	C(C(CO)O)O	PEDCQBHIVMGVHV-UHFFFAOYSA-N	3425	IDUA
[truncated: 10,563 more rows]
