# Supplementary material for: In silico identification of natural products from Traditional Chinese Medicine for cancer immunotherapy
Source: Sci Rep. 2021 Feb 8;11:3332. doi: 10.1038/s41598-021-82857-2 (PMC7870934; doi:10.1038/s41598-021-82857-2)
Supplement: Supplementary file 1 — Supplementary Information. [file 41598_2021_82857_MOESM1_ESM.zip › Supplementary material/Table S3.xlsx]

## Sheet: 41 CIR genes
Gene Entrez ID	ensemble ID	Species	Name	Degree
841	ENSG00000064012	Homo	caspase 8(CASP8)	21
840	ENSG00000165806	Homo	caspase 7(CASP7)	13
1147	ENSG00000213341	Homo	conserved helix-loop-helix ubiquitous kinase(CHUK)	16
6774	ENSG00000168610	Homo	signal transducer and activator of transcription 3(STAT3)	37
1432	ENSG00000112062	Homo	mitogen-activated protein kinase 14(MAPK14)	61
1956	ENSG00000146648	Homo	epidermal growth factor receptor(EGFR)	37
6772	ENSG00000115415	Homo	signal transducer and activator of transcription 1(STAT1)	13
5970	ENSG00000173039	Homo	RELA proto-oncogene, NF-kB subunit(RELA)	93
2932	ENSG00000082701	Homo	glycogen synthase kinase 3 beta(GSK3B)	20
7124	ENSG00000232810	Homo	tumor necrosis factor(TNF)	92
331	ENSG00000101966	Homo	X-linked inhibitor of apoptosis(XIAP)	11
3383	ENSG00000090339	Homo	intercellular adhesion molecule 1(ICAM1)	30
2475	ENSG00000198793	Homo	mechanistic target of rapamycin(MTOR)	23
4615	ENSG00000172936	Homo	myeloid differentiation primary response 88(MYD88)	11
7040	ENSG00000105329	Homo	transforming growth factor beta 1(TGFB1)	31
3458	ENSG00000111537	Homo	interferon gamma(IFNG)	13
1991	ENSG00000197561	Homo	elastase, neutrophil expressed(ELANE)	14
7422	ENSG00000112715	Homo	vascular endothelial growth factor A(VEGFA)	32
8878	ENSG00000161011	Homo	sequestosome 1(SQSTM1)	13
3553	ENSG00000125538	Homo	interleukin 1 beta(IL1B)	54
3558	ENSG00000109471	Homo	interleukin 2(IL2)	27
2064	ENSG00000141736	Homo	erb-b2 receptor tyrosine kinase 2(ERBB2)	10
4318	ENSG00000100985	Homo	matrix metallopeptidase 9(MMP9)	49
4843	ENSG00000007171	Homo	nitric oxide synthase 2(NOS2)	77
2908	ENSG00000113580	Homo	nuclear receptor subfamily 3 group C member 1(NR3C1)	10
3091	ENSG00000100644	Homo	hypoxia inducible factor 1 alpha subunit(HIF1A)	48
3551	ENSG00000104365	Homo	inhibitor of kappa light polypeptide gene enhancer in B-cells, kinase beta(IKBKB)	19
2717	ENSG00000102393	Homo	galactosidase alpha(GLA)	13
3716	ENSG00000162434	Homo	Janus kinase 1(JAK1)	13
834	ENSG00000137752	Homo	caspase 1(CASP1)	14
5468	ENSG00000132170	Homo	peroxisome proliferator activated receptor gamma(PPARG)	54
207	ENSG00000142208	Homo	AKT serine/threonine kinase 1(AKT1)	86
7157	ENSG00000141510	Homo	tumor protein p53(TP53)	67
3717	ENSG00000096968	Homo	Janus kinase 2(JAK2)	19
6403	ENSG00000174175	Homo	selectin P(SELP)	11
7099	ENSG00000136869	Homo	toll like receptor 4(TLR4)	29
3565	ENSG00000113520	Homo	interleukin 4(IL4)	19
4790	ENSG00000109320	Homo	nuclear factor kappa B subunit 1(NFKB1)	88
3586	ENSG00000136634	Homo	interleukin 10(IL10)	23
4792	ENSG00000100906	Homo	NFKB inhibitor alpha(NFKBIA)	66
3569	ENSG00000136244	Homo	interleukin 6(IL6)	63

## Sheet: Immune system process
GOID	GOTerm	Ontology Source	Term PValue	Term PValue Corrected with Bonferroni step down	Group PValue	Group PValue Corrected with Bonferroni step down	GOLevels	GOGroups	% Associated Genes	Nr. Genes	Associated Genes Found
GO:0070423	nucleotide-binding oligomerization domain containing signaling pathway	GO_ImmuneSystemProcess-GOA_23.02.2017_10h01	8.07375e-08	8.07375e-06	0.000779037	0.000779037	[6, 8, 9]	Group2	20	7	[CASP8, CHUK, IKBKB, NFKBIA, RELA, TLR4, XIAP]
GO:0002637	regulation of immunoglobulin production	GO_ImmuneSystemProcess-GOA_23.02.2017_10h01	2.34249e-06	0.000231906	2.07204e-05	6.21611e-05	[3, 4]	Group4	12.5	7	[IFNG, IL10, IL2, IL4, IL6, TGFB1, TNF]
GO:0002753	cytoplasmic pattern recognition receptor signaling pathway	GO_ImmuneSystemProcess-GOA_23.02.2017_10h01	2.98729e-06	0.000292755	0.000779037	0.000779037	[5, 7, 8]	Group2	12.069	7	[CASP8, CHUK, IKBKB, NFKBIA, RELA, TLR4, XIAP]
GO:0060334	regulation of interferon-gamma-mediated signaling pathway	GO_ImmuneSystemProcess-GOA_23.02.2017_10h01	3.59085e-06	0.000348312	0.000578271	0.00115654	[5, 6]	Group1	22.7273	5	[IFNG, JAK1, JAK2, PPARG, STAT1]
GO:0060330	regulation of response to interferon-gamma	GO_ImmuneSystemProcess-GOA_23.02.2017_10h01	4.55015e-06	0.000436815	0.000578271	0.00115654	[4]	Group1	21.7391	5	[IFNG, JAK1, JAK2, PPARG, STAT1]
GO:0002712	regulation of B cell mediated immunity	GO_ImmuneSystemProcess-GOA_23.02.2017_10h01	1.05226e-05	0.000968075	2.07204e-05	6.21611e-05	[5]	Group4	13.0435	6	[IFNG, IL10, IL2, IL4, TGFB1, TNF]
GO:0002889	regulation of immunoglobulin mediated immune response	GO_ImmuneSystemProcess-GOA_23.02.2017_10h01	1.05226e-05	0.000968075	2.07204e-05	6.21611e-05	[6]	Group4	13.0435	6	[IFNG, IL10, IL2, IL4, TGFB1, TNF]
GO:0045191	regulation of isotype switching	GO_ImmuneSystemProcess-GOA_23.02.2017_10h01	1.52738e-05	0.00137465	2.07204e-05	6.21611e-05	[4, 5, 6, 7, 10]	Group4	17.2414	5	[IFNG, IL10, IL2, IL4, TGFB1]
GO:0002714	positive regulation of B cell mediated immunity	GO_ImmuneSystemProcess-GOA_23.02.2017_10h01	2.52594e-05	0.00222283	1.42068e-05	5.68271e-05	[5, 6]	Group3	15.625	5	[IFNG, IL2, IL4, TGFB1, TNF]
GO:0002891	positive regulation of immunoglobulin mediated immune response	GO_ImmuneSystemProcess-GOA_23.02.2017_10h01	2.52594e-05	0.00222283	1.42068e-05	5.68271e-05	[6, 7]	Group3	15.625	5	[IFNG, IL2, IL4, TGFB1, TNF]
GO:0002639	positive regulation of immunoglobulin production	GO_ImmuneSystemProcess-GOA_23.02.2017_10h01	6.81183e-05	0.00538135	2.07204e-05	6.21611e-05	[3, 4, 5]	Group4	12.8205	5	[IFNG, IL2, IL4, IL6, TGFB1]
GO:0045591	positive regulation of regulatory T cell differentiation	GO_ImmuneSystemProcess-GOA_23.02.2017_10h01	7.72473e-05	0.00602529	2.07204e-05	6.21611e-05	[6, 7, 8, 9]	Group4	37.5	3	[IFNG, IL2, TGFB1]
GO:0045830	positive regulation of isotype switching	GO_ImmuneSystemProcess-GOA_23.02.2017_10h01	7.93453e-05	0.00610959	2.07204e-05	6.21611e-05	[4, 5, 6, 7, 8, 10, 11]	Group4	19.0476	4	[IFNG, IL2, IL4, TGFB1]
GO:0045190	isotype switching	GO_ImmuneSystemProcess-GOA_23.02.2017_10h01	9.81525e-05	0.00716513	2.07204e-05	6.21611e-05	[3, 4, 5, 6, 9]	Group4	11.9048	5	[IFNG, IL10, IL2, IL4, TGFB1]
GO:0002208	somatic diversification of immunoglobulins involved in immune response	GO_ImmuneSystemProcess-GOA_23.02.2017_10h01	9.81525e-05	0.00716513	2.07204e-05	6.21611e-05	[3, 4, 7]	Group4	11.9048	5	[IFNG, IL10, IL2, IL4, TGFB1]
GO:0002204	somatic recombination of immunoglobulin genes involved in immune response	GO_ImmuneSystemProcess-GOA_23.02.2017_10h01	9.81525e-05	0.00716513	2.07204e-05	6.21611e-05	[4, 5, 8]	Group4	11.9048	5	[IFNG, IL10, IL2, IL4, TGFB1]
GO:0048304	positive regulation of isotype switching to IgG isotypes	GO_ImmuneSystemProcess-GOA_23.02.2017_10h01	0.000162906	0.0112405	2.07204e-05	6.21611e-05	[5, 6, 7, 8, 9, 11, 12]	Group4	30	3	[IFNG, IL2, IL4]
GO:0016447	somatic recombination of immunoglobulin gene segments	GO_ImmuneSystemProcess-GOA_23.02.2017_10h01	0.00016975	0.011543	2.07204e-05	6.21611e-05	[3, 4]	Group4	10.6383	5	[IFNG, IL10, IL2, IL4, TGFB1]
GO:0070431	nucleotide-binding oligomerization domain containing 2 signaling pathway	GO_ImmuneSystemProcess-GOA_23.02.2017_10h01	0.000222213	0.0146661	0.000779037	0.000779037	[7, 9, 10]	Group2	27.2727	3	[NFKBIA, RELA, TLR4]
GO:0035666	TRIF-dependent toll-like receptor signaling pathway	GO_ImmuneSystemProcess-GOA_23.02.2017_10h01	0.000294742	0.0188635	0.000779037	0.000779037	[7, 9, 10]	Group2	13.7931	4	[CASP8, CHUK, IKBKB, TLR4]
GO:0048302	regulation of isotype switching to IgG isotypes	GO_ImmuneSystemProcess-GOA_23.02.2017_10h01	0.000379068	0.0238813	2.07204e-05	6.21611e-05	[5, 6, 7, 8, 11]	Group4	23.0769	3	[IFNG, IL2, IL4]
GO:0048291	isotype switching to IgG isotypes	GO_ImmuneSystemProcess-GOA_23.02.2017_10h01	0.000478616	0.0282383	2.07204e-05	6.21611e-05	[4, 5, 6, 7, 10]	Group4	21.4286	3	[IFNG, IL2, IL4]
GO:0002756	MyD88-independent toll-like receptor signaling pathway	GO_ImmuneSystemProcess-GOA_23.02.2017_10h01	0.00055224	0.0309254	0.000779037	0.000779037	[6, 8, 9]	Group2	11.7647	4	[CASP8, CHUK, IKBKB, TLR4]
GO:0002739	regulation of cytokine secretion involved in immune response	GO_ImmuneSystemProcess-GOA_23.02.2017_10h01	0.000593515	0.0326434	2.07204e-05	6.21611e-05	[3, 4, 5]	Group4	20	3	[IL10, MAPK14, TNF]
GO:0045589	regulation of regulatory T cell differentiation	GO_ImmuneSystemProcess-GOA_23.02.2017_10h01	0.000593515	0.0326434	2.07204e-05	6.21611e-05	[6, 8]	Group4	20	3	[IFNG, IL2, TGFB1]
GO:0002295	T-helper cell lineage commitment	GO_ImmuneSystemProcess-GOA_23.02.2017_10h01	0.000593515	0.0326434	2.07204e-05	6.21611e-05	[4, 5, 6, 7, 8, 9, 10, 11]	Group4	20	3	[IL4, IL6, STAT3]
GO:0043373	CD4-positive, alpha-beta T cell lineage commitment	GO_ImmuneSystemProcess-GOA_23.02.2017_10h01	0.000724678	0.0391326	2.07204e-05	6.21611e-05	[4, 7, 8, 9, 10]	Group4	18.75	3	[IL4, IL6, STAT3]
GO:0002363	alpha-beta T cell lineage commitment	GO_ImmuneSystemProcess-GOA_23.02.2017_10h01	0.000872977	0.0436489	2.07204e-05	6.21611e-05	[6, 8]	Group4	17.6471	3	[IL4, IL6, STAT3]
GO:0045066	regulatory T cell differentiation	GO_ImmuneSystemProcess-GOA_23.02.2017_10h01	0.000872977	0.0436489	2.07204e-05	6.21611e-05	[5, 7]	Group4	17.6471	3	[IFNG, IL2, TGFB1]
GO:0072539	T-helper 17 cell differentiation	GO_ImmuneSystemProcess-GOA_23.02.2017_10h01	0.000872977	0.0436489	2.07204e-05	6.21611e-05	[4, 5, 6, 7, 8, 9, 10, 11]	Group4	17.6471	3	[IL4, IL6, STAT3]
GO:0002374	cytokine secretion involved in immune response	GO_ImmuneSystemProcess-GOA_23.02.2017_10h01	0.00103926	0.0498843	2.07204e-05	6.21611e-05	[2, 3]	Group4	16.6667	3	[IL10, MAPK14, TNF]
