# Supplementary material for: In silico identification of natural products from Traditional Chinese Medicine for cancer immunotherapy
Source: Sci Rep. 2021 Feb 8;11:3332. doi: 10.1038/s41598-021-82857-2 (PMC7870934; doi:10.1038/s41598-021-82857-2)
Supplement: Supplementary file 1 — Supplementary Information. [file 41598_2021_82857_MOESM1_ESM.zip › Supplementary material/Table S5.xlsx]

## Sheet: Sheet1
Pubchem CID	Z-score	Number of Hits	p-value	adj-p	gene set	Chemical name	canonical SMILES	PMID of direct literature evidence (correlated with cancer immunotherapy)	Descriptions of direct literature evidence	PMID of indirect literature evidence (correlated with immune enhancement)	PMID of indirect literature evidence (correlated with anti-cancer)
CID1548994	15.5123	0	0	0	Immunomodulator genes (IMs)	Silymarin	COC1=C(C=CC(=C1)C2C(OC3=C(O2)C=C(C=C3)C4C(C(=O)C5=C(C=C(C=C5O4)O)O)O)CO)O	27261626; 27207648	Silymarin inhibited the myeloid-derived suppressor cells (MDSC) and promoted the infiltration and function of CD8(+) T cells thus suppressed the growth of Lewis lung cancer (LLC) xenografts;silibinin can target CAF-mediated invasiveness in PCA by inhibiting MCP-1 secretion. This, in turn, was associated with a reduction in immune cell recruitment in vivo along with a marked reduction in tumor gro…	#N/A	#N/A
CID479503	12.096	0	0	0	Immunomodulator genes (IMs)	Shikonin	CC(=CCC(C1=CC(=O)C2=C(C=CC(=C2C1=O)O)O)O)C	22527248; 30950276; 27248319	Shikonin induces immunogenic cell death in tumor cells and enhances dendritic cell-based cancer vaccine	#N/A	#N/A
CID5280460	8.26286	0	0	0	Immunomodulator genes (IMs)	Scopoletin	COC1=C(C=C2C(=C1)C=CC(=O)O2)O	16860346	Scopoletin induced cell proliferation on normal T lymphocytes and could be a potential antitumoral compound to be used for cancer treatment.	#N/A	#N/A
CID5281792	10.1636	0	0	0	Immunomodulator genes (IMs)	Rosmarinic acid	C1=CC(=C(C=C1CC(C(=O)O)OC(=O)C=CC2=CC(=C(C=C2)O)O)O)O	25481858	Rosmarinic acid potentiates ATRA-induced macrophage differentiation in acute promyelocytic leukemia NB4 cells	#N/A	#N/A
CID441923	16.6797	0	0	0	Immunomodulator genes (IMs)	Ginsenoside RG1	CC(=CCCC(C)(C1CCC2(C1C(CC3C2(CC(C4C3(CCC(C4(C)C)O)C)OC5C(C(C(C(O5)CO)O)O)O)C)O)C)OC6C(C(C(C(O6)CO)O)O)O)C	29058460	Rg1 induced a potent vaccine adjuvant effect and elicited antitumor immunity that polarized a Th1 type immune response.	#N/A	#N/A
CID445154	12.3549	0	0	0	Immunomodulator genes (IMs)	Resveratrol	C1=CC(=CC=C1C=CC2=CC(=CC(=C2)O)O)O	27825563	Resveratrol inhibits lung cancer growth by suppressing M2-like polarization of tumor associated macrophages.	#N/A	#N/A
CID5280343	14.1999	0	0	0	Immunomodulator genes (IMs)	Quercetin	C1=CC(=C(C=C1C2=C(C(=O)C3=C(C=C(C=C3O2)O)O)O)O)O	19449452; 21499124	Quercetin inhibited murine leukemia WEHI-3 cells in vivo and promoted immune response.	#N/A	#N/A
CID638024	14.0242	0	0	0	Immunomodulator genes (IMs)	Piperine	C1CCN(CC1)C(=O)C=CC=CC2=CC3=C(C=C2)OCO3	15013199; 25865775	piperine (1.14 mg/dose/animal) could inhibit the solid tumor development in mice induced with DLA cells and increased the total WBC count	#N/A	#N/A
CID11092	12.8903	0	0	0	Immunomodulator genes (IMs)	Paeonol	CC(=O)C1=C(C=C(C=C1)OC)O	22522397	paeonol could effectively decrease oxidative injury and improve immunity function in hepatocellular carcinoma rats	#N/A	#N/A
CID10228	7.94377	0	0	0	Immunomodulator genes (IMs)	Osthole	CC(=CCC1=C(C=CC2=C1OC(=O)C=C2)OC)C	30098910	osthole has effective anti-tumor and immunomodulatory effects on pancreatic cancer by directly exerting negative effects on cancer cells and attenuating tumor-infiltrating M2 macrophages	#N/A	#N/A
CID5320315	9.50793	0	0	0	Immunomodulator genes (IMs)	Oroxylin A	COC1=C(C=C2C(=C1O)C(=O)C=C(O2)C3=CC=CC=C3)O	28472762	Oroxylin A inhibits the generation of Tregs in lung cancer environment by inhibiting the T cells' response to TGF-β1 and decreasing the secretion of TGF-β1 in lung cancer cells via NF-κB signaling	#N/A	#N/A
CID5281614	7.02563	1	1e-05	0.00172	Immunomodulator genes (IMs)	Fisetin	C1=CC(=C(C=C1C2=C(C(=O)C3=C(O2)C=C(C=C3)O)O)O)O	N/A	N/A	29618945	21069336; 28052097; 23380621
CID10494	11.6875	0	0	0	Immunomodulator genes (IMs)	Oleanolic acid	CC1(CCC2(CCC3(C(=CCC4C3(CCC5C4(CCC(C5(C)C)O)C)C)C2C1)C)C(=O)O)C	N/A	N/A	26514300; 12898413	24486850
CID100771	14.3581	0	0	0	Immunomodulator genes (IMs)	Obovatol	C=CCC1=CC=C(C=C1)OC2=CC(=CC(=C2O)O)CC=C	N/A	N/A	#N/A	#N/A
CID5280445	15.0436	0	0	0	Immunomodulator genes (IMs)	Luteolin	C1=CC(=C(C=C1C2=CC(=O)C3=C(C=C(C=C3O2)O)O)O)O	N/A	N/A	28578499; 17713031; 18806808	31059061; 30992674; 30663726
CID439435	11.6613	2	2e-05	0.00344	Immunomodulator genes (IMs)	Danshensu	C1=CC(=C(C=C1CC(C(=O)O)O)O)O	N/A	N/A	#N/A	#N/A
CID5281670	8.91306	0	0	0	Immunomodulator genes (IMs)	Morin	C1=CC(=C(C=C1O)O)C2=C(C(=O)C3=C(C=C(C=C3O2)O)O)O	N/A	N/A	16128866; 26709520; 14654167; 30099288	31049822; 19931519
CID5280863	7.79796	0	0	0	Immunomodulator genes (IMs)	Kaempferol	C1=CC(=CC=C1C2=C(C(=O)C3=C(C=C(C=C3O2)O)O)O)O	N/A	N/A	29486619	26883800
CID5282102	7.55948	4	4e-05	0.00688	Immunomodulator genes (IMs)	Astragalin	C1=CC(=CC=C1C2=C(C(=O)C3=C(C=C(C=C3O2)O)O)OC4C(C(C(C(O4)CO)O)O)O)O	N/A	N/A	30314368	28654261
CID5280704	16.2775	0	0	0	Immunomodulator genes (IMs)	Apigetrin; Apigenin 7-Glucoside	C1=CC(=CC=C1C2=CC(=O)C3=C(C=C(C=C3O2)OC4C(C(C(C(O4)CO)O)O)O)O)O	N/A	N/A	26692099	29408335
CID5281708	8.74191	0	0	0	Immunomodulator genes (IMs)	Daidzein	C1=CC(=CC=C1C2=COC3=C(C2=O)C=CC(=C3)O)O	N/A	N/A	9383780	28849226
CID25200543	18.4033	0	0	0	Immunomodulator genes (IMs)	7-Hydroxy-4-oxo-2-phenylchromen-5-olate	C1=CC=C(C=C1)C2=CC(=O)C3=C(O2)C=C(C=C3[O-])O	N/A	N/A	#N/A	#N/A
CID64961	9.33721	5	5e-05	0.0086	Immunomodulator genes (IMs)	Norharmane	C1=CC=C2C(=C1)C3=C(N2)C=NC=C3	N/A	N/A	#N/A	#N/A
CID10168	8.05629	0	0	0	Immunomodulator genes (IMs)	Rhein	C1=CC2=C(C(=C1)O)C(=O)C3=C(C=C(C=C3C2=O)C(=O)O)O	N/A	N/A	#N/A	#N/A
CID72276	10.5605	0	0	0	Immunomodulator genes (IMs)	(-)-Epicatechin	C1C(C(OC2=CC(=CC(=C21)O)O)C3=CC(=C(C=C3)O)O)O	N/A	N/A	19126261	22753754
CID169014	11.4423	0	0	0	Immunomodulator genes (IMs)	Sophoramine	C1CC2CN3C(=O)C=CC=C3C4C2N(C1)CCC4	N/A	N/A	#N/A	#N/A
CID6770	14.4504	0	0	0	Immunomodulator genes (IMs)	Stylopine	C1CN2CC3=C(CC2C4=CC5=C(C=C41)OCO5)C=CC6=C3OCO6	N/A	N/A	#N/A	#N/A
CID72936	10.1298	0	0	0	Immunomodulator genes (IMs)	Vexibinol	CC(=CCC(CC1=C(C=C(C2=C1OC(CC2=O)C3=C(C=C(C=C3)O)O)O)O)C(=C)C)C	N/A	N/A	#N/A	#N/A
CID10812923	12.3902	0	0	0	Immunomodulator genes (IMs)	Kurarinone	CC(=CCC(CC1=C(C=C(C2=C1OC(CC2=O)C3=C(C=C(C=C3)O)O)OC)O)C(=C)C)C	N/A	N/A	#N/A	#N/A
CID12855917	13.784	0	0	0	Immunomodulator genes (IMs)	Ginsenoside Rh1	CC(=CCCC(C)(C1CCC2(C1C(CC3C2(CC(C4C3(CCC(C4(C)C)O)C)OC5C(C(C(C(O5)CO)O)O)O)C)O)C)O)C	N/A	N/A	#N/A	#N/A
CID9898279	7.61219	3	3e-05	0.00516	Immunomodulator genes (IMs)	Ginsenoside rb1	CC(=CCCC(C)(C1CCC2(C1C(CC3C2(CCC4C3(CCC(C4(C)C)OC5C(C(C(C(O5)CO)O)O)OC6C(C(C(C(O6)CO)O)O)O)C)C)O)C)OC7C(C(C(C(O7)COC8C(C(C(C(O8)CO)O)O)O)O)O)O)C	N/A	N/A	8010026	27825116
CID636822	9.69881	0	0	0	Immunomodulator genes (IMs)	alpha-Asarone	CC=CC1=CC(=C(C=C1OC)OC)OC	N/A	N/A	#N/A	#N/A
CID72734	16.9465	0	0	0	Immunomodulator genes (IMs)	Xyloidone	CC1(C=CC2=C(O1)C(=O)C3=CC=CC=C3C2=O)C	N/A	N/A	#N/A	#N/A
CID2758	10.2472	0	0	0	Immunomodulator genes (IMs)	Eucalyptol	CC1(C2CCC(O1)(CC2)C)C	N/A	N/A	#N/A	#N/A
CID10364	9.26478	1	1e-05	0.00172	Immunomodulator genes (IMs)	Carvacrol	CC1=C(C=C(C=C1)C(C)C)O	N/A	N/A	23873553	29317755
CID840	12.9248	0	0	0	Immunomodulator genes (IMs)	D(+)Fucose	CC1C(C(C(C(O1)O)O)O)O	N/A	N/A	#N/A	#N/A
CID73296	13.2427	0	0	0	Immunomodulator genes (IMs)	alpha-Hederin	CC1C(C(C(C(O1)OC2C(C(COC2OC3CCC4(C(C3(C)CO)CCC5(C4CC=C6C5(CCC7(C6CC(CC7)(C)C)C(=O)O)C)C)C)O)O)O)O)O	N/A	N/A	#N/A	#N/A
CID108130	14.6927	0	0	0	Immunomodulator genes (IMs)	Schisandrin B	CC1CC2=CC3=C(C(=C2C4=C(C(=C(C=C4CC1C)OC)OC)OC)OC)OCO3	N/A	N/A	#N/A	#N/A
CID108062	10.2635	1	1e-05	0.00172	Immunomodulator genes (IMs)	Madecassol	CC1CCC2(CCC3(C(=CCC4C3(CCC5C4(CC(C(C5(C)CO)O)O)C)C)C2C1C)C)C(=O)OC6C(C(C(C(O6)COC7C(C(C(C(O7)CO)OC8C(C(C(C(O8)C)O)O)O)O)O)O)O)O	N/A	N/A	#N/A	#N/A
CID101731	11.2377	0	0	0	Immunomodulator genes (IMs)	beta-Patchoulene	CC1CCC2=C1CC3CCC2(C3(C)C)C	N/A	N/A	#N/A	#N/A
CID5283349	9.32474	3	3e-05	0.00516	Immunomodulator genes (IMs)	2,4-Decadienal	CCCCCC=CC=CC=O	N/A	N/A	#N/A	#N/A
CID3893	10.5537	0	0	0	Immunomodulator genes (IMs)	Lauric acid	CCCCCCCCCCCC(=O)O	N/A	N/A	28899400	2141005; 30942101; 28924490; 26496897
CID16064	11.0249	0	0	0	Immunomodulator genes (IMs)	3-Hydroxytetradecanoic acid	CCCCCCCCCCCC(CC(=O)O)O	N/A	N/A	#N/A	#N/A
CID8181	13.0217	1	1e-05	0.00172	Immunomodulator genes (IMs)	Methyl palmitate	CCCCCCCCCCCCCCCC(=O)OC	N/A	N/A	#N/A	#N/A
CID73078	14.817	0	0	0	Immunomodulator genes (IMs)	Tetrandrine	CN1CCC2=CC(=C3C=C2C1CC4=CC=C(C=C4)OC5=C(C=CC(=C5)CC6C7=C(O3)C(=C(C=C7CCN6C)OC)OC)OC)OC	N/A	N/A	#N/A	#N/A
CID5459308	21.062	0	0	0	Immunomodulator genes (IMs)	Sinomenine	CN1CCC23CC(=O)C(=CC2C1CC4=C3C(=C(C=C4)OC)O)OC	N/A	N/A	#N/A	#N/A
CID107848	9.03872	0	0	0	Immunomodulator genes (IMs)	Geniposide	COC(=O)C1=COC(C2C1CC=C2CO)OC3C(C(C(C(O3)CO)O)O)O	N/A	N/A	24991786	9065798
CID3084961	9.88739	0	0	0	Immunomodulator genes (IMs)	Oroxindin	COC1=C(C=C(C2=C1OC(=CC2=O)C3=CC=CC=C3)O)OC4C(C(C(C(O4)C(=O)O)O)O)O	N/A	N/A	#N/A	#N/A
CID6440365	10.4778	0	0	0	Immunomodulator genes (IMs)	Yakuchinone B	COC1=C(C=CC(=C1)C=CC(=O)CCCCC2=CC=CC=C2)O	N/A	N/A	#N/A	#N/A
CID445858	7.72837	1	1e-05	0.00172	Immunomodulator genes (IMs)	Ferulic acid	COC1=C(C=CC(=C1)C=CC(=O)O)O	N/A	N/A	27855523	26473837
CID162464	14.3504	0	0	0	Immunomodulator genes (IMs)	Cirsilineol	COC1=C(C=CC(=C1)C2=CC(=O)C3=C(C(=C(C=C3O2)OC)OC)O)O	N/A	N/A	#N/A	#N/A
CID2355	8.08037	2	2e-05	0.00344	Immunomodulator genes (IMs)	Bergapten	COC1=C2C=CC(=O)OC2=CC3=C1C=CO3	N/A	N/A	#N/A	#N/A
CID72435	11.4805	1	1e-05	0.00172	Immunomodulator genes (IMs)	Picropodophyllin	COC1=CC(=CC(=C1OC)OC)C2C3C(COC3=O)C(C4=CC5=C(C=C24)OCO5)O	N/A	N/A	#N/A	#N/A
CID226371	10.7266	0	0	0	Immunomodulator genes (IMs)	Liriodendrin	COC1=CC(=CC(=C1OC2C(C(C(C(O2)CO)O)O)O)OC)C3C4COC(C4CO3)C5=CC(=C(C(=C5)OC)OC6C(C(C(C(O6)CO)O)O)O)OC	N/A	N/A	#N/A	#N/A
CID5372367	9.7708	0	0	0	Immunomodulator genes (IMs)	dehydrodiconiferol	COC1=CC(=CC2=C1OC(C2CO)C3=CC(=C(C=C3)O)OC)C=CCO	N/A	N/A	#N/A	#N/A
CID442813	9.29995	2	2e-05	0.00344	Immunomodulator genes (IMs)	Ononin	COC1=CC=C(C=C1)C2=COC3=C(C2=O)C=CC(=C3)OC4C(C(C(C(O4)CO)O)O)O	N/A	N/A	#N/A	#N/A
CID5281781	11.3048	0	0	0	Immunomodulator genes (IMs)	Irisolidone	COC1=CC=C(C=C1)C2=COC3=CC(=C(C(=C3C2=O)O)OC)O	N/A	N/A	#N/A	#N/A
CID6549	10.3858	0	0	0	Immunomodulator genes (IMs)	Linalool	CC(=CCCC(C)(C=C)O)C	24858101	Linalool induces Th1 cellular immune response in T-47D cells and exhibits cytotoxic effects by activating antitumor immunity	#N/A	#N/A
CID119307	11.9559	0	0	0	Immunomodulator genes (IMs)	Ginsenoside Rh2	CC(=CCCC(C)(C1CCC2(C1C(CC3C2(CCC4C3(CCC(C4(C)C)OC5C(C(C(C(O5)CO)O)O)O)C)C)O)C)O)C	18007086	G-Rh2 can enhance the excretion of cytotoxin-effecting molecules of alveolar macrophages in patients with non-small cell lung cancer (NSCLC)	#N/A	#N/A
CID5280961	6.48024	2	2e-05	0.00344	Immunomodulator genes (IMs)	Genistein	C1=CC(=CC=C1C2=COC3=CC(=CC(=C3C2=O)O)O)O	22735799	GEN exerts an immunomodulatory effect in a mouse model of Human Papillomavirus (HPV) associated-cervical cancer.	#N/A	#N/A
CID3220	10.0683	0	0	0	Immunomodulator genes (IMs)	Emodin	CC1=CC(=C2C(=C1)C(=O)C3=CC(=CC(=C3C2=O)O)O)O	27196773	emodin attenuated tumor growth by inhibiting macrophage infiltration and M2-like polarization, accompanied by increased T-cell activation and reduced angiogenesis in tumors.	#N/A	#N/A
CID969516	10.5068	0	0	0	Immunomodulator genes (IMs)	Curcumin	COC1=C(C=CC(=C1)C=CC(=O)CC(=O)C=CC2=CC(=C(C=C2)O)OC)O	29751146	Curcumin enhances anti-tumor immune response in tongue squamous cell carcinoma	#N/A	#N/A
CID114917	13.9164	0	0	0	Immunomodulator genes (IMs)	Tanshinone I	CC1=CC=CC2=C1C=CC3=C2C(=O)C(=O)C4=C3OC=C4C	26041399	Compared with mice treated with CA + RA, CA + TA, or CA alone, the mice treated with CA + RA + TA showed significantly increased percentage of CD4(+) and CD8(+) in spleen and increased activities of NK and CTL.	#N/A	#N/A
CID5281607	8.58453	0	0	0	Immunomodulator genes (IMs)	Chrysin	C1=CC=C(C=C1)C2=CC(=O)C3=C(C=C(C=C3O2)O)O	22773581	Chrysin influences a murine leukemia model in vivo through enhancing populations of T-and B-cells, and promoting macrophage phagocytosis and NK cell cytotoxicity.	#N/A	#N/A
CID1548943	6.9339	2	2e-05	0.00344	Immunomodulator genes (IMs)	Capsaicin	CC(C)C=CCCCCC(=O)NCC1=CC(=C(C=C1)O)OC	27901346; 26338963	Capsaicin causes a concentration-dependent alteration of the immune balance between PBMC and colon carcinoma cells expressed as an inhibited generation of inflammatory cytokines	#N/A	#N/A
CID64982	12.2925	0	0	0	Immunomodulator genes (IMs)	Baicalin	C1=CC=C(C=C1)C2=CC(=O)C3=C(C(=C(C=C3O2)OC4C(C(C(C(O4)C(=O)O)O)O)O)O)O	25448499	Baicalin affects the innate immunity and apoptosis in leukocytes of children with acute lymphocytic leukemia	#N/A	#N/A
CID5281605	9.56866	0	0	0	Immunomodulator genes (IMs)	Baicalein	C1=CC=C(C=C1)C2=CC(=O)C3=C(C(=C(C=C3O2)O)O)O	31437792	Baicalein and baicalin promote antitumor immunity by suppressing PD-L1 expression in hepatocellular carcinoma cells.	#N/A	#N/A
CID5280443	11.1854	0	0	0	Immunomodulator genes (IMs)	Apigenin	C1=CC(=CC=C1C2=CC(=O)C3=C(C=C(C=C3O2)O)O)O	28152014	Apigenin: Selective CK2 inhibitor increases Ikaros expression and improves T cell homeostasis and function in murine pancreatic cancer.	#N/A	#N/A
CID11624161	8.11725	5	5e-05	0.0086	Immunomodulator genes (IMs)	14-Deoxyandrographolide	CC12CCC(C(C1CCC(=C)C2CCC3=CCOC3=O)(C)CO)O	15138014	Andrographolide showed both the anticancer and immunostimulatory activity on diverse cancer cells and 14-deoxyandrographolide showed enhanced proliferation and interleukin-2 (IL-2) induction in human peripheral blood lymphocytes (HPBLs)	#N/A	#N/A
CID5318517	10.9938	0	0	0	Immunomodulator genes (IMs)	Andrographolide	CC12CCC(C(C1CCC(=C)C2CC=C3C(COC3=O)O)(C)CO)O	17464769	Andrographis paniculata extract and andrographolide stimulate the CTL production through enhanced secretion of IL-2 and IFN-gamma by T cells and thereby inhibit the tumor growth.	#N/A	#N/A
CID206	9.95012	0	0	0	Immunomodulator genes (IMs)	Hexose	C(C1C(C(C(C(O1)O)O)O)O)O	25861418	Active hexose correlated compound potentiates the antitumor effects of low-dose 5-fluorouracil through modulation of immune function in hepatoma 22 tumor-bearing mice.	#N/A	#N/A
CID5281703	8.08661	0	0	0	Immuno-oncology targets (IOs)	Wogonin	COC1=C(C=C(C2=C1OC(=CC2=O)C3=CC=CC=C3)O)O	25962106; 25509278	Wogonin Inhibits Tumor-derived Regulatory Molecules by Suppressing STAT3 Signaling to Promote Tumor Immunity.	#N/A	#N/A
CID64945	9.93241	0	0	0	Immuno-oncology targets (IOs)	Ursolic acid	CC1CCC2(CCC3(C(=CCC4C3(CCC5C4(CCC(C5(C)C)O)C)C)C2C1C)C)C(=O)O	29727577	UA NPs could significantly improve the activation of CD4+ T-cells, which indicated that UA NPs have the potential for immunotherapy.	#N/A	#N/A
CID10680	6.1351	4	4e-05	0.00948	Immuno-oncology targets (IOs)	Flavone	C1=CC=C(C=C1)C2=CC(=O)C3=CC=CC=C3O2	16846832	Tumor inhibition and improved immunity in mice treated with flavone from Cirsium japonicum DC.	#N/A	#N/A
CID5281811	8.81389	0	0	0	Immuno-oncology targets (IOs)	Tectorigenin	COC1=C(C=C2C(=C1O)C(=O)C(=CO2)C3=CC=C(C=C3)O)O	25712668	therapeutic potential of tectorigenin to prevent lung cancer elicited inflammatory and pro-metastatic response in monocytes	#N/A	#N/A
CID479503	8.88471	0	0	0	Immuno-oncology targets (IOs)	Shikonin	CC(=CCC(C1=CC(=O)C2=C(C=CC(=C2C1=O)O)O)O)C	22527248; 30950276; 27248319	Shikonin induces immunogenic cell death in tumor cells and enhances dendritic cell-based cancer vaccine	#N/A	#N/A
CID5280460	14.6676	0	0	0	Immuno-oncology targets (IOs)	Scopoletin	COC1=C(C=C2C(=C1)C=CC(=O)O2)O	16860346	Scopoletin induced cell proliferation on normal T lymphocytes and could be a potential antitumoral compound to be used for cancer treatment.	#N/A	#N/A
CID441923	5.92687	4	4e-05	0.00948	Immuno-oncology targets (IOs)	Ginsenoside RG1	CC(=CCCC(C)(C1CCC2(C1C(CC3C2(CC(C4C3(CCC(C4(C)C)O)C)OC5C(C(C(C(O5)CO)O)O)O)C)O)C)OC6C(C(C(C(O6)CO)O)O)O)C	29058460	Rg1 induced a potent vaccine adjuvant effect and elicited antitumor immunity that polarized a Th1 type immune response.	#N/A	#N/A
CID445154	9.42427	0	0	0	Immuno-oncology targets (IOs)	Resveratrol	C1=CC(=CC=C1C=CC2=CC(=CC(=C2)O)O)O	27825563	Resveratrol inhibits lung cancer growth by suppressing M2-like polarization of tumor associated macrophages.	#N/A	#N/A
CID5280343	12.9522	0	0	0	Immuno-oncology targets (IOs)	Quercetin	C1=CC(=C(C=C1C2=C(C(=O)C3=C(C=C(C=C3O2)O)O)O)O)O	19449452; 21499124	Quercetin inhibited murine leukemia WEHI-3 cells in vivo and promoted immune response.	#N/A	#N/A
CID1045	7.42389	3	3e-05	0.00711	Immuno-oncology targets (IOs)	Putrescine	C(CCN)CN	3489569	Putrescine and its biosynthetic precursor L-ornithine augment the in vivo immunization against minor histocompatibility antigens and syngeneic tumor cells.	#N/A	#N/A
CID638024	8.4869	0	0	0	Immuno-oncology targets (IOs)	Piperine	C1CCN(CC1)C(=O)C=CC=CC2=CC3=C(C=C2)OCO3	15013199; 25865775	piperine (1.14 mg/dose/animal) could inhibit the solid tumor development in mice induced with DLA cells and increased the total WBC count	#N/A	#N/A
CID10228	5.79836	4	4e-05	0.00948	Immuno-oncology targets (IOs)	Osthole	CC(=CCC1=C(C=CC2=C1OC(=O)C=C2)OC)C	30098910	osthole has effective anti-tumor and immunomodulatory effects on pancreatic cancer by directly exerting negative effects on cancer cells and attenuating tumor-infiltrating M2 macrophages	#N/A	#N/A
CID5320315	12.6779	0	0	0	Immuno-oncology targets (IOs)	Oroxylin A	COC1=C(C=C2C(=C1O)C(=O)C=C(O2)C3=CC=CC=C3)O	28472762	Oroxylin A inhibits the generation of Tregs in lung cancer environment by inhibiting the T cells' response to TGF-β1 and decreasing the secretion of TGF-β1 in lung cancer cells via NF-κB signaling	#N/A	#N/A
CID5281614	9.19284	0	0	0	Immuno-oncology targets (IOs)	Fisetin	C1=CC(=C(C=C1C2=C(C(=O)C3=C(O2)C=C(C=C3)O)O)O)O	N/A	N/A	29618945	21069336; 28052097; 23380621
CID115269	19.0988	0	0	0	Immuno-oncology targets (IOs)	Sophocarpine	C1CC2CN3C(CC=CC3=O)C4C2N(C1)CCC4	N/A	N/A	30286809	6235710; 18775799
CID445070	10.2762	0	0	0	Immuno-oncology targets (IOs)	Farnesol	CC(=CCCC(=CCCC(=CCO)C)C)C	N/A	N/A	25784697	25697480
CID10494	10.4116	0	0	0	Immuno-oncology targets (IOs)	Oleanolic acid	CC1(CCC2(CCC3(C(=CCC4C3(CCC5C4(CCC(C5(C)C)O)C)C)C2C1)C)C(=O)O)C	N/A	N/A	26514300; 12898413	24486850
CID5320287	8.59688	3	3e-05	0.00711	Immuno-oncology targets (IOs)	Ombuin	COC1=C(C=C(C=C1)C2=C(C(=O)C3=C(C=C(C=C3O2)OC)O)O)O	N/A	N/A	#N/A	#N/A
CID165549	12.0298	0	0	0	Immuno-oncology targets (IOs)	Sophoridine	C1CC2C3CCCN4C3C(CCC4)CN2C(=O)C1	N/A	N/A	#N/A	#N/A
CID164676	6.53415	0	0	0	Immuno-oncology targets (IOs)	Tanshinone IIA	CC1=COC2=C1C(=O)C(=O)C3=C2C=CC4=C3CCCC4(C)C	N/A	N/A	19653860	31250836; 30675253
CID5281855	6.6091	1	1e-05	0.00237	Immuno-oncology targets (IOs)	Ellagic acid	C1=C2C3=C(C(=C1O)O)OC(=O)C4=CC(=C(C(=C43)OC2=O)O)O	N/A	N/A	24972653; 19180803; 25047680	29197410; 29173024
CID73174	6.26633	4	4e-05	0.00948	Immuno-oncology targets (IOs)	Dehydrocostus lactone	C=C1CCC2C(C3C1CCC3=C)OC(=O)C2=C	N/A	N/A	#N/A	#N/A
CID5281672	8.44984	0	0	0	Immuno-oncology targets (IOs)	Myricetin	C1=C(C=C(C(=C1O)O)O)C2=C(C(=O)C3=C(C=C(C=C3O2)O)O)O	N/A	N/A	25075019	31266091; 31266091
CID5281294	11.6533	0	0	0	Immuno-oncology targets (IOs)	Okanin	C1=CC(=C(C=C1C=CC(=O)C2=C(C(=C(C=C2)O)O)O)O)O	N/A	N/A	#N/A	#N/A
CID5281222	8.54864	0	0	0	Immuno-oncology targets (IOs)	Butein	C1=CC(=C(C=C1C=CC(=O)C2=C(C=C(C=C2)O)O)O)O	N/A	N/A	#N/A	#N/A
CID5316819	7.97193	2	2e-05	0.00474	Immuno-oncology targets (IOs)	Nepetoidin B	C1=CC(=C(C=C1C=CC(=O)OC=CC2=CC(=C(C=C2)O)O)O)O	N/A	N/A	#N/A	#N/A
CID5280445	13.8236	0	0	0	Immuno-oncology targets (IOs)	Luteolin	C1=CC(=C(C=C1C2=CC(=O)C3=C(C=C(C=C3O2)O)O)O)O	N/A	N/A	26638168; 28578499	31059061; 30992674; 30663726
CID5281801	11.7839	0	0	0	Immuno-oncology targets (IOs)	Orobol	C1=CC(=C(C=C1C2=COC3=CC(=CC(=C3C2=O)O)O)O)O	N/A	N/A	#N/A	#N/A
CID6451084	14.5855	0	0	0	Immuno-oncology targets (IOs)	Salvianolic acid B	C1=CC(=C(C=C1CC(C(=O)O)OC(=O)C=CC2=C3C(C(OC3=C(C=C2)O)C4=CC(=C(C=C4)O)O)C(=O)OC(CC5=CC(=C(C=C5)O)O)C(=O)O)O)O	N/A	N/A	30535483	30555632; 21209716
CID5281670	6.47547	1	1e-05	0.00237	Immuno-oncology targets (IOs)	Morin	C1=CC(=C(C=C1O)O)C2=C(C(=O)C3=C(C=C(C=C3O2)O)O)O	N/A	N/A	16128866; 26709520; 14654167; 30099288	31049822; 19931519
CID5280863	9.28815	0	0	0	Immuno-oncology targets (IOs)	Kaempferol	C1=CC(=CC=C1C2=C(C(=O)C3=C(C=C(C=C3O2)O)O)O)O	N/A	N/A	29486619	26883800
CID5282102	8.51599	2	2e-05	0.00474	Immuno-oncology targets (IOs)	Astragalin	C1=CC(=CC=C1C2=C(C(=O)C3=C(C=C(C=C3O2)O)O)OC4C(C(C(C(O4)CO)O)O)O)O	N/A	N/A	30314368	28654261
CID185617	12.6494	0	0	0	Immuno-oncology targets (IOs)	Scutellarin	C1=CC(=CC=C1C2=CC(=O)C3=C(C(=C(C=C3O2)OC4C(C(C(C(O4)C(=O)O)O)O)O)O)O)O	N/A	N/A	#N/A	#N/A
CID5280704	12.8175	0	0	0	Immuno-oncology targets (IOs)	Apigetrin; Apigenin 7-Glucoside	C1=CC(=CC=C1C2=CC(=O)C3=C(C=C(C=C3O2)OC4C(C(C(C(O4)CO)O)O)O)O)O	N/A	N/A	26692099	29408335
CID5281708	6.23934	0	0	0	Immuno-oncology targets (IOs)	Daidzein	C1=CC(=CC=C1C2=COC3=C(C2=O)C=CC(=C3)O)O	N/A	N/A	9383780	28849226
CID5281807	8.82689	0	0	0	Immuno-oncology targets (IOs)	Puerarin	C1=CC(=CC=C1C2=COC3=C(C2=O)C=CC(=C3C4C(C(C(C(O4)CO)O)O)O)O)O	N/A	N/A	26218281	26730946
CID499	9.16959	0	0	0	Immuno-oncology targets (IOs)	DL-Pyroglutamic acid	C1CC(=O)NC1C(=O)O	N/A	N/A	#N/A	#N/A
CID169014	17.335	0	0	0	Immuno-oncology targets (IOs)	Sophoramine	C1CC2CN3C(=O)C=CC=C3C4C2N(C1)CCC4	N/A	N/A	#N/A	#N/A
CID11524144	6.1779	3	3e-05	0.00711	Immuno-oncology targets (IOs)	Dorsomorphin	C1CCN(CC1)CCOC2=CC=C(C=C2)C3=CN4C(=C(C=N4)C5=CC=NC=C5)N=C3	N/A	N/A	#N/A	#N/A
CID6770	10.8059	0	0	0	Immuno-oncology targets (IOs)	Stylopine	C1CN2CC3=C(CC2C4=CC5=C(C=C41)OCO5)C=CC6=C3OCO6	N/A	N/A	#N/A	#N/A
CID72936	7.4833	2	2e-05	0.00474	Immuno-oncology targets (IOs)	Vexibinol	CC(=CCC(CC1=C(C=C(C2=C1OC(CC2=O)C3=C(C=C(C=C3)O)O)O)O)C(=C)C)C	N/A	N/A	#N/A	#N/A
CID10812923	15.5366	0	0	0	Immuno-oncology targets (IOs)	Kurarinone	CC(=CCC(CC1=C(C=C(C2=C1OC(CC2=O)C3=C(C=C(C=C3)O)O)OC)O)C(=C)C)C	N/A	N/A	#N/A	#N/A
CID637759	11.7508	0	0	0	Immuno-oncology targets (IOs)	Benzylideneacetone	CC(=O)C=CC1=CC=CC=C1	N/A	N/A	#N/A	#N/A
CID1182	7.84082	1	1e-05	0.00237	Immuno-oncology targets (IOs)	DL-Valine	CC(C)C(C(=O)O)N	N/A	N/A	#N/A	#N/A
CID636822	7.05328	4	4e-05	0.00948	Immuno-oncology targets (IOs)	alpha-Asarone	CC=CC1=CC(=C(C=C1OC)OC)OC	N/A	N/A	#N/A	#N/A
CID72734	11.7426	0	0	0	Immuno-oncology targets (IOs)	Xyloidone	CC1(C=CC2=C(O1)C(=O)C3=CC=CC=C3C2=O)C	N/A	N/A	#N/A	#N/A
CID2758	15.0639	0	0	0	Immuno-oncology targets (IOs)	Eucalyptol	CC1(C2CCC(O1)(CC2)C)C	N/A	N/A	#N/A	#N/A
CID328778	8.67292	4	4e-05	0.00948	Immuno-oncology targets (IOs)	Ginsengenin II; Panaxol	CC1(CCCC(O1)(C)C2CCC3(C2C(CC4C3(CCC5C4(CCC(C5(C)C)O)C)C)O)C)C	N/A	N/A	#N/A	#N/A
CID73432	13.2907	0	0	0	Immuno-oncology targets (IOs)	Brusatol	CC1=C(C(=O)CC2(C1CC3C45C2C(C(C(C4C(C(=O)O3)OC(=O)C=C(C)C)(OC5)C(=O)OC)O)O)C)O	N/A	N/A	#N/A	#N/A
CID10364	6.79868	1	1e-05	0.00237	Immuno-oncology targets (IOs)	Carvacrol	CC1=C(C=C(C=C1)C(C)C)O	N/A	N/A	23873553	29317755
CID10797	12.4599	0	0	0	Immuno-oncology targets (IOs)	Methylfuran	CC1=CC=CO1	N/A	N/A	#N/A	#N/A
CID7438	8.55476	3	3e-05	0.00711	Immuno-oncology targets (IOs)	Carveol	CC1=CCC(CC1O)C(=C)C	N/A	N/A	#N/A	#N/A
CID840	12.3734	0	0	0	Immuno-oncology targets (IOs)	D(+)Fucose	CC1C(C(C(C(O1)O)O)O)O	N/A	N/A	#N/A	#N/A
CID108130	10.908	0	0	0	Immuno-oncology targets (IOs)	Schisandrin B	CC1CC2=CC3=C(C(=C2C4=C(C(=C(C=C4CC1C)OC)OC)OC)OC)OCO3	N/A	N/A	#N/A	#N/A
CID108062	11.2894	0	0	0	Immuno-oncology targets (IOs)	Madecassol	CC1CCC2(CCC3(C(=CCC4C3(CCC5C4(CC(C(C5(C)CO)O)O)C)C)C2C1C)C)C(=O)OC6C(C(C(C(O6)COC7C(C(C(C(O7)CO)OC8C(C(C(C(O8)C)O)O)O)O)O)O)O)O	N/A	N/A	#N/A	#N/A
CID101731	8.43874	2	2e-05	0.00474	Immuno-oncology targets (IOs)	beta-Patchoulene	CC1CCC2=C1CC3CCC2(C3(C)C)C	N/A	N/A	#N/A	#N/A
CID642376	6.53127	4	4e-05	0.00948	Immuno-oncology targets (IOs)	Butylidenephthalide	CCCC=C1C2=CC=CC=C2C(=O)O1	N/A	N/A	#N/A	#N/A
CID5283280	8.37779	0	0	0	Immuno-oncology targets (IOs)	Panaxydol	CCCCCCCC1C(O1)CC#CC#CC(C=C)O	N/A	N/A	#N/A	#N/A
CID3893	7.81839	0	0	0	Immuno-oncology targets (IOs)	Lauric acid	CCCCCCCCCCCC(=O)O	N/A	N/A	28899400	2141005; 30942101; 28924490; 26496897
CID8181	9.74765	1	1e-05	0.00237	Immuno-oncology targets (IOs)	Methyl palmitate	CCCCCCCCCCCCCCCC(=O)OC	N/A	N/A	#N/A	#N/A
CID6384266	8.96029	1	1e-05	0.00237	Immuno-oncology targets (IOs)	Physalin	CCCCCCCCCCCCCCCC(=O)OC1CC(=C(C(C1)(C)C)C=CC(=CC=CC(=CC=CC=C(C)C=CC=C(C)C=CC2=C(CC(CC2(C)C)OC(=O)CCCCCCCCCCCCCCC)C)C)C)C	N/A	N/A	#N/A	#N/A
CID197810	9.34519	1	1e-05	0.00237	Immuno-oncology targets (IOs)	Chelidonine	CN1CC2=C(C=CC3=C2OCO3)C4C1C5=CC6=C(C=C5CC4O)OCO6	N/A	N/A	#N/A	#N/A
CID159654	8.337	2	2e-05	0.00474	Immuno-oncology targets (IOs)	Neferin	CN1CCC2=CC(=C(C=C2C1CC3=CC=C(C=C3)OC)OC4=C(C=CC(=C4)CC5C6=CC(=C(C=C6CCN5C)OC)OC)O)OC	N/A	N/A	#N/A	#N/A
CID73078	14.7834	0	0	0	Immuno-oncology targets (IOs)	Tetrandrine	CN1CCC2=CC(=C3C=C2C1CC4=CC=C(C=C4)OC5=C(C=CC(=C5)CC6C7=C(O3)C(=C(C=C7CCN6C)OC)OC)OC)OC	N/A	N/A	#N/A	#N/A
CID5459308	8.84485	0	0	0	Immuno-oncology targets (IOs)	Sinomenine	CN1CCC23CC(=O)C(=CC2C1CC4=C3C(=C(C=C4)OC)O)OC	N/A	N/A	#N/A	#N/A
CID107848	11.4052	0	0	0	Immuno-oncology targets (IOs)	Geniposide	COC(=O)C1=COC(C2C1CC=C2CO)OC3C(C(C(C(O3)CO)O)O)O	N/A	N/A	24991786	9065798
CID188323	12.0321	0	0	0	Immuno-oncology targets (IOs)	Cirsimaritin	COC1=C(C(=C2C(=C1)OC(=CC2=O)C3=CC=C(C=C3)O)O)OC	N/A	N/A	#N/A	#N/A
CID72344	6.57244	1	1e-05	0.00237	Immuno-oncology targets (IOs)	Nobiletin	COC1=C(C=C(C=C1)C2=CC(=O)C3=C(O2)C(=C(C(=C3OC)OC)OC)OC)OC	N/A	N/A	31257269	23818450
CID3084961	7.28006	3	3e-05	0.00711	Immuno-oncology targets (IOs)	Oroxindin	COC1=C(C=C(C2=C1OC(=CC2=O)C3=CC=CC=C3)O)OC4C(C(C(C(O4)C(=O)O)O)O)O	N/A	N/A	#N/A	#N/A
CID445858	11.814	0	0	0	Immuno-oncology targets (IOs)	Ferulic acid	COC1=C(C=CC(=C1)C=CC(=O)O)O	N/A	N/A	27855523	26473837
CID162464	10.7974	0	0	0	Immuno-oncology targets (IOs)	Cirsilineol	COC1=C(C=CC(=C1)C2=CC(=O)C3=C(C(=C(C=C3O2)OC)OC)O)O	N/A	N/A	#N/A	#N/A
CID2355	15.3972	0	0	0	Immuno-oncology targets (IOs)	Bergapten	COC1=C2C=CC(=O)OC2=CC3=C1C=CO3	N/A	N/A	#N/A	#N/A
CID348130	8.69309	4	4e-05	0.00948	Immuno-oncology targets (IOs)	Sakauranetin	COC1=CC(=C2C(=O)CC(OC2=C1)C3=CC=C(C=C3)O)O	N/A	N/A	#N/A	#N/A
CID72435	8.54834	4	4e-05	0.00948	Immuno-oncology targets (IOs)	Picropodophyllin	COC1=CC(=CC(=C1OC)OC)C2C3C(COC3=O)C(C4=CC5=C(C=C24)OCO5)O	N/A	N/A	#N/A	#N/A
CID226371	7.8147	2	2e-05	0.00474	Immuno-oncology targets (IOs)	Liriodendrin	COC1=CC(=CC(=C1OC2C(C(C(C(O2)CO)O)O)O)OC)C3C4COC(C4CO3)C5=CC(=C(C(=C5)OC)OC6C(C(C(C(O6)CO)O)O)O)OC	N/A	N/A	#N/A	#N/A
CID5372367	7.14286	2	2e-05	0.00474	Immuno-oncology targets (IOs)	dehydrodiconiferol	COC1=CC(=CC2=C1OC(C2CO)C3=CC(=C(C=C3)O)OC)C=CCO	N/A	N/A	#N/A	#N/A
CID96118	12.2405	0	0	0	Immuno-oncology targets (IOs)	Tetramethylscutellarein	COC1=CC=C(C=C1)C2=CC(=O)C3=C(C(=C(C=C3O2)OC)OC)OC	N/A	N/A	#N/A	#N/A
CID5280373	8.67742	0	0	0	Immuno-oncology targets (IOs)	Biochanin A	COC1=CC=C(C=C1)C2=COC3=CC(=CC(=C3C2=O)O)O	N/A	N/A	16169028; 30271755	30037363
CID8815	8.53553	2	2e-05	0.00474	Immuno-oncology targets (IOs)	Estragole	COC1=CC=C(C=C1)CC=C	N/A	N/A	26836848; 27761422;	21812646
CID6549	12.9839	0	0	0	Immuno-oncology targets (IOs)	Linalool	CC(=CCCC(C)(C=C)O)C	24858101	Linalool induces Th1 cellular immune response in T-47D cells and exhibits cytotoxic effects by activating antitumor immunity	#N/A	#N/A
CID6322	7.56189	0	0	0	Immuno-oncology targets (IOs)	Arginine	C(CC(C(=O)O)N)CN=C(N)N	29616189	l-arginine and its downstream metabolites (e.g., ornithine and citrulline) could be essential to T-cell activation and thus modulate innate and adaptive immunity to further promote tumor survival and growth	#N/A	#N/A
CID72303	13.5634	0	0	0	Immuno-oncology targets (IOs)	Honokiol	C=CCC1=CC(=C(C=C1)O)C2=CC(=C(C=C2)O)CC=C	19483651	Honokiol is clinically available for human testing and may serve to augment T cell-mediated cancer immunotherapy.	#N/A	#N/A
CID5280961	11.9918	0	0	0	Immuno-oncology targets (IOs)	Genistein	C1=CC(=CC=C1C2=COC3=CC(=CC(=C3C2=O)O)O)O	22735799	GEN exerts an immunomodulatory effect in a mouse model of Human Papillomavirus (HPV) associated-cervical cancer.	#N/A	#N/A
CID370	6.01766	2	2e-05	0.00474	Immuno-oncology targets (IOs)	Gallic acid	C1=C(C=C(C(=C1O)O)O)C(=O)O	21420233	Gallic acid indanone and mangiferin xanthone are strong determinants of immunosuppressive anti-tumour effects of Mangifera indica L. bark in MDA-MB231 breast cancer cells.	#N/A	#N/A
CID3220	8.5597	0	0	0	Immuno-oncology targets (IOs)	Emodin	CC1=CC(=C2C(=C1)C(=O)C3=CC(=CC(=C3C2=O)O)O)O	27196773	emodin attenuated tumor growth by inhibiting macrophage infiltration and M2-like polarization, accompanied by increased T-cell activation and reduced angiogenesis in tumors.	#N/A	#N/A
CID969516	12.7956	0	0	0	Immuno-oncology targets (IOs)	Curcumin	COC1=C(C=CC(=C1)C=CC(=O)CC(=O)C=CC2=CC(=C(C=C2)O)OC)O	29751146	Curcumin enhances anti-tumor immune response in tongue squamous cell carcinoma	#N/A	#N/A
CID160254	6.90676	1	1e-05	0.00237	Immuno-oncology targets (IOs)	Cryptotanshinone	CC1COC2=C1C(=O)C(=O)C3=C2C=CC4=C3CCCC4(C)C	30972427	Cryptotanshinone has curative dual anti-proliferative and immunotherapeutic effects on mouse Lewis lung carcinoma.	#N/A	#N/A
CID5281233	14.4925	0	0	0	Immuno-oncology targets (IOs)	Crocin	CC(=CC=CC=C(C)C=CC=C(C)C(=O)OC1C(C(C(C(O1)COC2C(C(C(C(O2)CO)O)O)O)O)O)O)C=CC=C(C)C(=O)OC3C(C(C(C(O3)COC4C(C(C(C(O4)CO)O)O)O)O)O)O	29329036	Crocin improves the proliferation and cytotoxic function of T cells in children with acute lymphoblastic leukemia.	#N/A	#N/A
CID114917	6.7684	4	4e-05	0.00948	Immuno-oncology targets (IOs)	Tanshinone I	CC1=CC=CC2=C1C=CC3=C2C(=O)C(=O)C4=C3OC=C4C	26041399	Compared with mice treated with CA + RA, CA + TA, or CA alone, the mice treated with CA + RA + TA showed significantly increased percentage of CD4(+) and CD8(+) in spleen and increased activities of NK and CTL.	#N/A	#N/A
CID5281607	11.5939	0	0	0	Immuno-oncology targets (IOs)	Chrysin	C1=CC=C(C=C1)C2=CC(=O)C3=C(C=C(C=C3O2)O)O	22773581	Chrysin influences a murine leukemia model in vivo through enhancing populations of T-and B-cells, and promoting macrophage phagocytosis and NK cell cytotoxicity.	#N/A	#N/A
CID1548943	7.75884	1	1e-05	0.00237	Immuno-oncology targets (IOs)	Capsaicin	CC(C)C=CCCCCC(=O)NCC1=CC(=C(C=C1)O)OC	27901346; 26338963	Capsaicin causes a concentration-dependent alteration of the immune balance between PBMC and colon carcinoma cells expressed as an inhibited generation of inflammatory cytokines	#N/A	#N/A
CID2519	7.46373	0	0	0	Immuno-oncology targets (IOs)	Caffeine	CN1C=NC2=C1C(=O)N(C(=O)N2C)C	26296573	Caffeine promotes anti-tumor immune response during tumor initiation: Involvement of the adenosine A2A receptor.	#N/A	#N/A
CID689043	7.09954	1	1e-05	0.00237	Immuno-oncology targets (IOs)	Caffeic acid	C1=CC(=C(C=C1C=CC(=O)O)O)O	22707327	caffeic acid phenethyl ester (CAPE) has potential antitumor properties by different postulated mechanisms such as suppressing cancer cells proliferation via its anti-inflammatory effects; and modulating the tumor microenvironment.immunosuppressive function on T lymphocyte and they also have potential antitumor properties	#N/A	#N/A
CID6918391	7.95913	2	2e-05	0.00474	Immuno-oncology targets (IOs)	beta-Elemene	CC(=C)C1CCC(C(C1)C(=C)C)(C)C=C	23646477	beta-elemene combined DC/Dribble vaccine could induce specific immune cells to secrete secretory cells, thus exerting its anti-tumor effect.	#N/A	#N/A
CID2353	7.78404	0	0	0	Immuno-oncology targets (IOs)	Berberine	COC1=C(C2=C[N+]3=C(C=C2C=C1)C4=CC5=C(C=C4CC3)OCO5)OC	6392120; 18334149	berberine and coralyne are potent macrophage activators for inducing cytostatic activity against tumour cells in vitro	#N/A	#N/A
CID64982	12.8336	0	0	0	Immuno-oncology targets (IOs)	Baicalin	C1=CC=C(C=C1)C2=CC(=O)C3=C(C(=C(C=C3O2)OC4C(C(C(C(O4)C(=O)O)O)O)O)O)O	25448499;31437792	Baicalin affects the innate immunity and apoptosis in leukocytes of children with acute lymphocytic leukemia	#N/A	#N/A
CID5281605	9.37081	0	0	0	Immuno-oncology targets (IOs)	Baicalein	C1=CC=C(C=C1)C2=CC(=O)C3=C(C(=C(C=C3O2)O)O)O	31437792	Baicalein and baicalin promote antitumor immunity by suppressing PD-L1 expression in hepatocellular carcinoma cells.	#N/A	#N/A
CID5280443	6.96045	0	0	0	Immuno-oncology targets (IOs)	Apigenin	C1=CC(=CC=C1C2=CC(=O)C3=C(C=C(C=C3O2)O)O)O	28152014	Apigenin: Selective CK2 inhibitor increases Ikaros expression and improves T cell homeostasis and function in murine pancreatic cancer.	#N/A	#N/A
CID5318517	10.8183	0	0	0	Immuno-oncology targets (IOs)	Andrographolide	CC12CCC(C(C1CCC(=C)C2CC=C3C(COC3=O)O)(C)CO)O	17464769	Andrographis paniculata extract and andrographolide stimulate the CTL production through enhanced secretion of IL-2 and IFN-gamma by T cells and thereby inhibit the tumor growth.	#N/A	#N/A
CID206	10.7165	0	0	0	Immuno-oncology targets (IOs)	Hexose	C(C1C(C(C(C(O1)O)O)O)O)O	25861418	Active hexose correlated compound potentiates the antitumor effects of low-dose 5-fluorouracil through modulation of immune function in hepatoma 22 tumor-bearing mice.	#N/A	#N/A
CID5280489	10.4755	0	0	0	Cancer-related innate immune genes (INs)	beta-Carotene	CC1=C(C(CCC1)(C)C)C=CC(=CC=CC(=CC=CC=C(C)C=CC=C(C)C=CC2=C(CCCC2(C)C)C)C)C	22810193	β-carotene may improve the immunity function and inhibit tumour growth in HCC rats.	#N/A	#N/A
CID5281703	14.787	0	0	0	Cancer-related innate immune genes (INs)	Wogonin	COC1=C(C=C(C2=C1OC(=CC2=O)C3=CC=CC=C3)O)O	25962106; 25509278	Wogonin Inhibits Tumor-derived Regulatory Molecules by Suppressing STAT3 Signaling to Promote Tumor Immunity.	#N/A	#N/A
CID64945	21.4212	0	0	0	Cancer-related innate immune genes (INs)	Ursolic acid	CC1CCC2(CCC3(C(=CCC4C3(CCC5C4(CCC(C5(C)C)O)C)C)C2C1C)C)C(=O)O	29727577	UA NPs could significantly improve the activation of CD4+ T-cells, which indicated that UA NPs have the potential for immunotherapy.	#N/A	#N/A
CID10680	9.72883	0	0	0	Cancer-related innate immune genes (INs)	Flavone	C1=CC=C(C=C1)C2=CC(=O)C3=CC=CC=C3O2	16846832	Tumor inhibition and improved immunity in mice treated with flavone from Cirsium japonicum DC.	#N/A	#N/A
CID5281811	14.0357	0	0	0	Cancer-related innate immune genes (INs)	Tectorigenin	COC1=C(C=C2C(=C1O)C(=O)C(=CO2)C3=CC=C(C=C3)O)O	25712668	therapeutic potential of tectorigenin to prevent lung cancer elicited inflammatory and pro-metastatic response in monocytes	#N/A	#N/A
CID639665	13.9951	0	0	0	Cancer-related innate immune genes (INs)	Xanthohumol	CC(=CCC1=C(C=C(C(=C1O)C(=O)C=CC2=CC=C(C=C2)O)OC)O)C	29138867	The present study illustrated that XN enhanced the Th1 immunity response, which appears to be more effective in mediating anticancer function.	#N/A	#N/A
CID479503	22.9408	0	0	0	Cancer-related innate immune genes (INs)	Shikonin	CC(=CCC(C1=CC(=O)C2=C(C=CC(=C2C1=O)O)O)O)C	22527248; 30950276; 27248319	Shikonin induces immunogenic cell death in tumor cells and enhances dendritic cell-based cancer vaccine	#N/A	#N/A
CID5280460	19.7802	0	0	0	Cancer-related innate immune genes (INs)	Scopoletin	COC1=C(C=C2C(=C1)C=CC(=O)O2)O	16860346	Scopoletin induced cell proliferation on normal T lymphocytes and could be a potential antitumoral compound to be used for cancer treatment.	#N/A	#N/A
CID5281847	8.48368	0	0	0	Cancer-related innate immune genes (INs)	Rottlerin	CC1=C(C(=C(C(=C1O)C(=O)C)O)CC2=C(C3=C(C(=C2O)C(=O)C=CC4=CC=CC=C4)OC(C=C3)(C)C)O)O	21499124	Rottlerin, a PKCd inhibitor, also decreased the binding activity of AP-2a in dose-dependent manner. This study suggests that EGFR inhibitors enhanced the susceptibility to NK cellmediated lysis of lung cancer cells by induction of ULBP1 by inhibition of PKC pathway and therapeutic efficacy of EGFR inhibitors in lung cancer may be mediated in part by increased susceptibility to NK cell-mediated cy…	#N/A	#N/A
CID5281792	8.66068	0	0	0	Cancer-related innate immune genes (INs)	Rosmarinic acid	C1=CC(=C(C=C1CC(C(=O)O)OC(=O)C=CC2=CC(=C(C=C2)O)O)O)O	25481858	Rosmarinic acid potentiates ATRA-induced macrophage differentiation in acute promyelocytic leukemia NB4 cells	#N/A	#N/A
CID12901617	14.4684	0	0	0	Cancer-related innate immune genes (INs)	ginsenoside-rg3	CC(=CCCC(C)(C1CCC2(C1C(CC3C2(CCC4C3(CCC(C4(C)C)OC5C(C(C(C(O5)CO)O)O)OC6C(C(C(C(O6)CO)O)O)O)C)C)O)C)O)C	25041540	Rg3 inhibits H22 tumor growth in vivo at least partly by improving the host's cellular immunity in a stereospecific manner, and 20(R)-Rg3 is more potent for treating cancers or other immune-mediated diseases clinically	#N/A	#N/A
CID441923	14.4365	0	0	0	Cancer-related innate immune genes (INs)	Ginsenoside RG1	CC(=CCCC(C)(C1CCC2(C1C(CC3C2(CC(C4C3(CCC(C4(C)C)O)C)OC5C(C(C(C(O5)CO)O)O)O)C)O)C)OC6C(C(C(C(O6)CO)O)O)O)C	29058460	Rg1 induced a potent vaccine adjuvant effect and elicited antitumor immunity that polarized a Th1 type immune response.	#N/A	#N/A
CID445154	23.1064	0	0	0	Cancer-related innate immune genes (INs)	Resveratrol	C1=CC(=CC=C1C=CC2=CC(=CC(=C2)O)O)O	27825563	Resveratrol inhibits lung cancer growth by suppressing M2-like polarization of tumor associated macrophages.	#N/A	#N/A
CID5280343	24.5593	0	0	0	Cancer-related innate immune genes (INs)	Quercetin	C1=CC(=C(C=C1C2=C(C(=O)C3=C(C=C(C=C3O2)O)O)O)O)O	19449452; 21499124	Quercetin inhibited murine leukemia WEHI-3 cells in vivo and promoted immune response.	#N/A	#N/A
CID1045	14.7144	0	0	0	Cancer-related innate immune genes (INs)	Putrescine	C(CCN)CN	3489569	Putrescine and its biosynthetic precursor L-ornithine augment the in vivo immunization against minor histocompatibility antigens and syngeneic tumor cells.	#N/A	#N/A
CID638024	17.5646	0	0	0	Cancer-related innate immune genes (INs)	Piperine	C1CCN(CC1)C(=O)C=CC=CC2=CC3=C(C=C2)OCO3	15013199; 25865775	piperine (1.14 mg/dose/animal) could inhibit the solid tumor development in mice induced with DLA cells and increased the total WBC count	#N/A	#N/A
CID11092	13.1309	0	0	0	Cancer-related innate immune genes (INs)	Paeonol	CC(=O)C1=C(C=C(C=C1)OC)O	22522397	paeonol could effectively decrease oxidative injury and improve immunity function in hepatocellular carcinoma rats	#N/A	#N/A
CID114850	14.3868	0	0	0	Cancer-related innate immune genes (INs)	Oxymatrine	C1CC2C3CCC[N+]4(C3C(CCC4)CN2C(=O)C1)[O-]	30619765	Oxymatrine and Cisplatin Synergistically Enhance Anti-tumor Immunity of CD8+ T Cells in Non-small Cell Lung Cancer.	#N/A	#N/A
CID10228	14.2245	0	0	0	Cancer-related innate immune genes (INs)	Osthole	CC(=CCC1=C(C=CC2=C1OC(=O)C=C2)OC)C	30098910	osthole has effective anti-tumor and immunomodulatory effects on pancreatic cancer by directly exerting negative effects on cancer cells and attenuating tumor-infiltrating M2 macrophages	#N/A	#N/A
CID5320315	23.6161	0	0	0	Cancer-related innate immune genes (INs)	Oroxylin A	COC1=C(C=C2C(=C1O)C(=O)C=C(O2)C3=CC=CC=C3)O	28472762	Oroxylin A inhibits the generation of Tregs in lung cancer environment by inhibiting the T cells' response to TGF-β1 and decreasing the secretion of TGF-β1 in lung cancer cells via NF-κB signaling	#N/A	#N/A
CID932	10.8013	0	0	0	Cancer-related innate immune genes (INs)	Naringenin	C1C(OC2=CC(=CC(=C2C1=O)O)O)C3=CC=C(C=C3)O	19318568; 26100136	Naringenin enhances NK cell lysis activity by increasing the expression of NKG2D ligands on Burkitt's lymphoma cells; Naringenin significantly reduces lung metastases in mice with pulmonary fibrosis and increases their survival by improving the immunosuppressive environment through down-regulating transforming growth factor-beta1 and reducing regulatory T cells. Naringenin could be an ideal thera…	#N/A	#N/A
CID5281614	23.6278	0	0	0	Cancer-related innate immune genes (INs)	Fisetin	C1=CC(=C(C=C1C2=C(C(=O)C3=C(O2)C=C(C=C3)O)O)O)O	N/A	N/A	29618945	21069336; 28052097; 23380621
CID115269	11.716	0	0	0	Cancer-related innate immune genes (INs)	Sophocarpine	C1CC2CN3C(CC=CC3=O)C4C2N(C1)CCC4	N/A	N/A	30286809	6235710; 18775799
CID445070	7.86158	0	0	0	Cancer-related innate immune genes (INs)	Farnesol	CC(=CCCC(=CCCC(=CCO)C)C)C	N/A	N/A	25784697	25697480
CID10494	22.1133	0	0	0	Cancer-related innate immune genes (INs)	Oleanolic acid	CC1(CCC2(CCC3(C(=CCC4C3(CCC5C4(CCC(C5(C)C)O)C)C)C2C1)C)C(=O)O)C	N/A	N/A	26514300; 12898413	24486850
CID442424	22.0996	0	0	0	Cancer-related innate immune genes (INs)	Genipin	COC(=O)C1=COC(C2C1CC=C2CO)O	N/A	N/A	25921028	27270308
CID5281232	7.64535	1	1e-05	0.0031	Cancer-related innate immune genes (INs)	Crocetin	CC(=CC=CC=C(C)C=CC=C(C)C(=O)O)C=CC=C(C)C(=O)O	N/A	N/A	#N/A	#N/A
CID444899	5.97882	0	0	0	Cancer-related innate immune genes (INs)	Arachidonic acid	CCCCCC=CCC=CCC=CCC=CCCCC(=O)O	N/A	N/A	#N/A	#N/A
CID165549	9.4286	0	0	0	Cancer-related innate immune genes (INs)	Sophoridine	C1CC2C3CCCN4C3C(CCC4)CN2C(=O)C1	N/A	N/A	#N/A	#N/A
CID164676	13.9385	0	0	0	Cancer-related innate immune genes (INs)	Tanshinone IIA	CC1=COC2=C1C(=O)C(=O)C3=C2C=CC4=C3CCCC4(C)C	N/A	N/A	19653860	31250836; 30675253
CID5281855	12.5215	0	0	0	Cancer-related innate immune genes (INs)	Ellagic acid	C1=C2C3=C(C(=C1O)O)OC(=O)C4=CC(=C(C(=C43)OC2=O)O)O	N/A	N/A	24972653; 19180803; 25047680	29197410; 29173024
CID5154	13.3889	0	0	0	Cancer-related innate immune genes (INs)	Sanguinarine	C[N+]1=C2C(=C3C=CC4=C(C3=C1)OCO4)C=CC5=CC6=C(C=C52)OCO6	N/A	N/A	27272257	29783958
CID73174	9.81506	0	0	0	Cancer-related innate immune genes (INs)	Dehydrocostus lactone	C=C1CCC2C(C3C1CCC3=C)OC(=O)C2=C	N/A	N/A	#N/A	#N/A
CID72300	11.306	0	0	0	Cancer-related innate immune genes (INs)	Magnolol	C=CCC1=CC(=C(C=C1)O)C2=C(C=CC(=C2)CC=C)O	N/A	N/A	28232195; 30500626	28746938
CID100771	19.8461	0	0	0	Cancer-related innate immune genes (INs)	Obovatol	C=CCC1=CC=C(C=C1)OC2=CC(=CC(=C2O)O)CC=C	N/A	N/A	#N/A	#N/A
CID5281672	12.5031	0	0	0	Cancer-related innate immune genes (INs)	Myricetin	C1=C(C=C(C(=C1O)O)O)C2=C(C(=O)C3=C(C=C(C=C3O2)O)O)O	N/A	N/A	25075019	31266091; 31266091
CID5321864	9.59287	0	0	0	Cancer-related innate immune genes (INs)	5,7,2',3'-Tetrahydroxyflavone	C1=CC(=C(C(=C1)O)O)C2=CC(=O)C3=C(C=C(C=C3O2)O)O	N/A	N/A	#N/A	#N/A
CID5281222	15.7056	0	0	0	Cancer-related innate immune genes (INs)	Butein	C1=CC(=C(C=C1C=CC(=O)C2=C(C=C(C=C2)O)O)O)O	N/A	N/A	#N/A	#N/A
CID5316819	21.9128	0	0	0	Cancer-related innate immune genes (INs)	Nepetoidin B	C1=CC(=C(C=C1C=CC(=O)OC=CC2=CC(=C(C=C2)O)O)O)O	N/A	N/A	#N/A	#N/A
CID5281643	9.92381	0	0	0	Cancer-related innate immune genes (INs)	Hyperoside	C1=CC(=C(C=C1C2=C(C(=O)C3=C(C=C(C=C3O2)O)O)OC4C(C(C(C(O4)CO)O)O)O)O)O	N/A	N/A	26711781	26676634
CID114776	10.6141	0	0	0	Cancer-related innate immune genes (INs)	Isoorientin	C1=CC(=C(C=C1C2=CC(=O)C3=C(C(=C(C=C3O2)O)C4C(C(C(C(O4)CO)O)O)O)O)O)O	N/A	N/A	28072821	29524880
CID5280445	21.1029	0	0	0	Cancer-related innate immune genes (INs)	Luteolin	C1=CC(=C(C=C1C2=CC(=O)C3=C(C=C(C=C3O2)O)O)O)O	N/A	N/A	28578499; 17713031; 18806808	31059061; 30992674; 30663726
CID5281801	9.29995	0	0	0	Cancer-related innate immune genes (INs)	Orobol	C1=CC(=C(C=C1C2=COC3=CC(=CC(=C3C2=O)O)O)O)O	N/A	N/A	#N/A	#N/A
CID6451084	19.0417	0	0	0	Cancer-related innate immune genes (INs)	Salvianolic acid B	C1=CC(=C(C=C1CC(C(=O)O)OC(=O)C=CC2=C3C(C(OC3=C(C=C2)O)C4=CC(=C(C=C4)O)O)C(=O)OC(CC5=CC(=C(C=C5)O)O)C(=O)O)O)O	N/A	N/A	30535483	30555632; 21209716
CID5281670	14.4683	0	0	0	Cancer-related innate immune genes (INs)	Morin	C1=CC(=C(C=C1O)O)C2=C(C(=O)C3=C(C=C(C=C3O2)O)O)O	N/A	N/A	16128866; 26709520; 14654167; 30099288	31049822; 19931519
CID5280569	8.3781	0	0	0	Cancer-related innate immune genes (INs)	Daphnetin	C1=CC(=C(C2=C1C=CC(=O)O2)O)O	N/A	N/A	#N/A	#N/A
CID5280863	17.7014	0	0	0	Cancer-related innate immune genes (INs)	Kaempferol	C1=CC(=CC=C1C2=C(C(=O)C3=C(C=C(C=C3O2)O)O)O)O	N/A	N/A	29486619	26883800
CID5282102	18.1522	0	0	0	Cancer-related innate immune genes (INs)	Astragalin	C1=CC(=CC=C1C2=C(C(=O)C3=C(C=C(C=C3O2)O)O)OC4C(C(C(C(O4)CO)O)O)O)O	N/A	N/A	30314368	28654261
CID185617	13.8048	0	0	0	Cancer-related innate immune genes (INs)	Scutellarin	C1=CC(=CC=C1C2=CC(=O)C3=C(C(=C(C=C3O2)OC4C(C(C(C(O4)C(=O)O)O)O)O)O)O)O	N/A	N/A	#N/A	#N/A
CID5280704	9.67047	0	0	0	Cancer-related innate immune genes (INs)	Apigetrin; Apigenin 7-Glucoside	C1=CC(=CC=C1C2=CC(=O)C3=C(C=C(C=C3O2)OC4C(C(C(C(O4)CO)O)O)O)O)O	N/A	N/A	26692099	29408335
CID5280441	9.10829	0	0	0	Cancer-related innate immune genes (INs)	Vitexin	C1=CC(=CC=C1C2=CC(=O)C3=C(O2)C(=C(C=C3O)O)C4C(C(C(C(O4)CO)O)O)O)O	N/A	N/A	19791499; 28726396	30797236; 27588401
CID5281708	12.1563	0	0	0	Cancer-related innate immune genes (INs)	Daidzein	C1=CC(=CC=C1C2=COC3=C(C2=O)C=CC(=C3)O)O	N/A	N/A	9383780	28849226
CID5281807	18.8159	0	0	0	Cancer-related innate immune genes (INs)	Puerarin	C1=CC(=CC=C1C2=COC3=C(C2=O)C=CC(=C3C4C(C(C(C(O4)CO)O)O)O)O)O	N/A	N/A	26218281	26730946
CID785	9.86963	0	0	0	Cancer-related innate immune genes (INs)	Hydroquinone	C1=CC(=CC=C1O)O	N/A	N/A	#N/A	#N/A
CID5281416	9.37847	0	0	0	Cancer-related innate immune genes (INs)	Esculetin	C1=CC(=O)OC2=CC(=C(C=C21)O)O	N/A	N/A	#N/A	#N/A
CID637511	19.2472	0	0	0	Cancer-related innate immune genes (INs)	Cinnamaldehyde	C1=CC=C(C=C1)C=CC=O	N/A	N/A	25504111	28958934; 28093328
CID72304	9.83242	0	0	0	Cancer-related innate immune genes (INs)	Isoflavone	C1=CC=C(C=C1)C2=COC3=CC=CC=C3C2=O	N/A	N/A	#N/A	#N/A
CID10168	16.0086	0	0	0	Cancer-related innate immune genes (INs)	Rhein	C1=CC2=C(C(=C1)O)C(=O)C3=C(C=C(C=C3C2=O)C(=O)O)O	N/A	N/A	#N/A	#N/A
CID72276	12.265	0	0	0	Cancer-related innate immune genes (INs)	(-)-Epicatechin	C1C(C(OC2=CC(=CC(=C21)O)O)C3=CC(=C(C=C3)O)O)O	N/A	N/A	19126261	22753754
CID168165	10.7115	0	0	0	Cancer-related innate immune genes (INs)	Castalagin	C1C2C(C3C4C(C5=C(C(=C(C(=C5C(=O)O4)C6=C(C(=C(C(=C6C(=O)O3)C7=C(C(=C(C=C7C(=O)O2)O)O)O)O)O)O)O)O)O)O)OC(=O)C8=CC(=C(C(=C8C9=C(C(=C(C=C9C(=O)O1)O)O)O)O)O)O	N/A	N/A	#N/A	#N/A
CID169014	13.3182	0	0	0	Cancer-related innate immune genes (INs)	Sophoramine	C1CC2CN3C(=O)C=CC=C3C4C2N(C1)CCC4	N/A	N/A	#N/A	#N/A
CID6770	16.9723	0	0	0	Cancer-related innate immune genes (INs)	Stylopine	C1CN2CC3=C(CC2C4=CC5=C(C=C41)OCO5)C=CC6=C3OCO6	N/A	N/A	#N/A	#N/A
CID72936	14.9659	0	0	0	Cancer-related innate immune genes (INs)	Vexibinol	CC(=CCC(CC1=C(C=C(C2=C1OC(CC2=O)C3=C(C=C(C=C3)O)O)O)O)C(=C)C)C	N/A	N/A	#N/A	#N/A
CID10812923	16.9594	0	0	0	Cancer-related innate immune genes (INs)	Kurarinone	CC(=CCC(CC1=C(C=C(C2=C1OC(CC2=O)C3=C(C=C(C=C3)O)O)OC)O)C(=C)C)C	N/A	N/A	#N/A	#N/A
CID10298511	14.0708	0	0	0	Cancer-related innate immune genes (INs)	Garcinone E	CC(=CCC1=C(C=C2C(=C1O)C(=O)C3=C(C(=C(C(=C3O2)CC=C(C)C)O)O)CC=C(C)C)O)C	N/A	N/A	#N/A	#N/A
CID638011	15.4006	0	0	0	Cancer-related innate immune genes (INs)	Citral	CC(=CCCC(=CC=O)C)C	N/A	N/A	17383062; 23704880	28841022; 30385373
CID12855917	16.1661	0	0	0	Cancer-related innate immune genes (INs)	Ginsenoside Rh1	CC(=CCCC(C)(C1CCC2(C1C(CC3C2(CC(C4C3(CCC(C4(C)C)O)C)OC5C(C(C(C(O5)CO)O)O)O)C)O)C)O)C	N/A	N/A	#N/A	#N/A
CID9898279	11.1771	0	0	0	Cancer-related innate immune genes (INs)	Ginsenoside rb1	CC(=CCCC(C)(C1CCC2(C1C(CC3C2(CCC4C3(CCC(C4(C)C)OC5C(C(C(C(O5)CO)O)O)OC6C(C(C(C(O6)CO)O)O)O)C)C)O)C)OC7C(C(C(C(O7)COC8C(C(C(C(O8)CO)O)O)O)O)O)O)C	N/A	N/A	8010026	27825116
CID14539883	9.40029	0	0	0	Cancer-related innate immune genes (INs)	Moracin O	CC(C)(C1CC2=C(O1)C=C3C(=C2)C=C(O3)C4=CC(=CC(=C4)O)O)O	N/A	N/A	#N/A	#N/A
CID5318567	9.30509	0	0	0	Cancer-related innate immune genes (INs)	Fucosterol	CC=C(CCC(C)C1CCC2C1(CCC3C2CC=C4C3(CCC(C4)O)C)C)C(C)C	N/A	N/A	28138935	31035050
CID636822	16.9538	0	0	0	Cancer-related innate immune genes (INs)	alpha-Asarone	CC=CC1=CC(=C(C=C1OC)OC)OC	N/A	N/A	#N/A	#N/A
CID637563	9.44082	1	1e-05	0.0031	Cancer-related innate immune genes (INs)	Trans-Anethole	CC=CC1=CC=C(C=C1)OC	N/A	N/A	#N/A	#N/A
CID14539884	9.60191	0	0	0	Cancer-related innate immune genes (INs)	Moracin P	CC1(C(CC2=C(O1)C=C3C(=C2)C=C(O3)C4=CC(=CC(=C4)O)O)O)C	N/A	N/A	#N/A	#N/A
CID2758	15.8315	0	0	0	Cancer-related innate immune genes (INs)	Eucalyptol	CC1(C2CCC(O1)(CC2)C)C	N/A	N/A	#N/A	#N/A
CID3576890	7.84123	0	0	0	Cancer-related innate immune genes (INs)	Oridonin	CC1(CCC(C23C1C(C(C45C2CCC(C4O)C(=C)C5=O)(OC3)O)O)O)C	N/A	N/A	29386029; 30079224	31202781
CID73432	18.3341	0	0	0	Cancer-related innate immune genes (INs)	Brusatol	CC1=C(C(=O)CC2(C1CC3C45C2C(C(C(C4C(C(=O)O3)OC(=O)C=C(C)C)(OC5)C(=O)OC)O)O)C)O	N/A	N/A	#N/A	#N/A
CID10364	21.8384	0	0	0	Cancer-related innate immune genes (INs)	Carvacrol	CC1=C(C=C(C=C1)C(C)C)O	N/A	N/A	23873553	29317755
CID11253808	9.67972	0	0	0	Cancer-related innate immune genes (INs)	Isochrysophanol	CC1=C(C2=C(C=C1)C(=O)C3=C(C2=O)C(=CC=C3)O)O	N/A	N/A	#N/A	#N/A
CID10797	9.59739	0	0	0	Cancer-related innate immune genes (INs)	Methylfuran	CC1=CC=CO1	N/A	N/A	#N/A	#N/A
CID5458201	9.03674	0	0	0	Cancer-related innate immune genes (INs)	Costunolide	CC1=CCCC(=CC2C(CC1)C(=C)C(=O)O2)C	N/A	N/A	#N/A	#N/A
CID840	7.60366	0	0	0	Cancer-related innate immune genes (INs)	D(+)Fucose	CC1C(C(C(C(O1)O)O)O)O	N/A	N/A	#N/A	#N/A
CID73296	25.9305	0	0	0	Cancer-related innate immune genes (INs)	alpha-Hederin	CC1C(C(C(C(O1)OC2C(C(COC2OC3CCC4(C(C3(C)CO)CCC5(C4CC=C6C5(CCC7(C6CC(CC7)(C)C)C(=O)O)C)C)C)O)O)O)O)O	N/A	N/A	#N/A	#N/A
CID87691	11.9954	0	0	0	Cancer-related innate immune genes (INs)	Loganin	CC1C(CC2C1C(OC=C2C(=O)OC)OC3C(C(C(C(O3)CO)O)O)O)O	N/A	N/A	#N/A	#N/A
CID108130	10.5801	0	0	0	Cancer-related innate immune genes (INs)	Schisandrin B	CC1CC2=CC3=C(C(=C2C4=C(C(=C(C=C4CC1C)OC)OC)OC)OC)OCO3	N/A	N/A	#N/A	#N/A
CID161823	9.25678	0	0	0	Cancer-related innate immune genes (INs)	Madecassoside	CC1CCC2(CCC3(C(=CCC4C3(CC(C5C4(CC(C(C5(C)CO)O)O)C)O)C)C2C1C)C)C(=O)OC6C(C(C(C(O6)COC7C(C(C(C(O7)CO)OC8C(C(C(C(O8)C)O)O)O)O)O)O)O)O	N/A	N/A	#N/A	#N/A
CID101731	13.1483	0	0	0	Cancer-related innate immune genes (INs)	beta-Patchoulene	CC1CCC2=C1CC3CCC2(C3(C)C)C	N/A	N/A	#N/A	#N/A
CID72724	11.143	0	0	0	Cancer-related innate immune genes (INs)	Alantolactone	CC1CCCC2(C1=CC3C(C2)OC(=O)C3=C)C	N/A	N/A	#N/A	#N/A
CID642376	7.61395	1	1e-05	0.0031	Cancer-related innate immune genes (INs)	Butylidenephthalide	CCCC=C1C2=CC=CC=C2C(=O)O1	N/A	N/A	#N/A	#N/A
CID5283349	10.9311	0	0	0	Cancer-related innate immune genes (INs)	2,4-Decadienal	CCCCCC=CC=CC=O	N/A	N/A	#N/A	#N/A
CID3893	12.3198	0	0	0	Cancer-related innate immune genes (INs)	Lauric acid	CCCCCCCCCCCC(=O)O	N/A	N/A	28899400	2141005; 30942101; 28924490; 26496897
CID16064	13.3661	0	0	0	Cancer-related innate immune genes (INs)	3-Hydroxytetradecanoic acid	CCCCCCCCCCCC(CC(=O)O)O	N/A	N/A	#N/A	#N/A
CID11005	6.27989	2	2e-05	0.0062	Cancer-related innate immune genes (INs)	Myristic acid	CCCCCCCCCCCCCC(=O)O	N/A	N/A	#N/A	#N/A
CID8181	15.4277	0	0	0	Cancer-related innate immune genes (INs)	Methyl palmitate	CCCCCCCCCCCCCCCC(=O)OC	N/A	N/A	#N/A	#N/A
CID6384266	6.9949	2	2e-05	0.0062	Cancer-related innate immune genes (INs)	Physalin	CCCCCCCCCCCCCCCC(=O)OC1CC(=C(C(C1)(C)C)C=CC(=CC=CC(=CC=CC=C(C)C=CC=C(C)C=CC2=C(CC(CC2(C)C)OC(=O)CCCCCCCCCCCCCCC)C)C)C)C	N/A	N/A	#N/A	#N/A
CID8209	13.2184	0	0	0	Cancer-related innate immune genes (INs)	1-Tetradecanol	CCCCCCCCCCCCCCO	N/A	N/A	#N/A	#N/A
CID197810	16.7034	0	0	0	Cancer-related innate immune genes (INs)	Chelidonine	CN1CC2=C(C=CC3=C2OCO3)C4C1C5=CC6=C(C=C5CC4O)OCO6	N/A	N/A	#N/A	#N/A
CID442169	9.28635	1	1e-05	0.0031	Cancer-related innate immune genes (INs)	Armepavine	CN1CCC2=CC(=C(C=C2C1CC3=CC=C(C=C3)O)OC)OC	N/A	N/A	#N/A	#N/A
CID73078	12.7372	0	0	0	Cancer-related innate immune genes (INs)	Tetrandrine	CN1CCC2=CC(=C3C=C2C1CC4=CC=C(C=C4)OC5=C(C=CC(=C5)CC6C7=C(O3)C(=C(C=C7CCN6C)OC)OC)OC)OC	N/A	N/A	#N/A	#N/A
CID5459308	17.5899	0	0	0	Cancer-related innate immune genes (INs)	Sinomenine	CN1CCC23CC(=O)C(=CC2C1CC4=C3C(=C(C=C4)OC)O)OC	N/A	N/A	#N/A	#N/A
CID854067	9.4216	0	0	0	Cancer-related innate immune genes (INs)	(-)-Synephrine	CNCC(C1=CC=C(C=C1)O)O	N/A	N/A	#N/A	#N/A
CID107848	17.9558	0	0	0	Cancer-related innate immune genes (INs)	Geniposide	COC(=O)C1=COC(C2C1CC=C2CO)OC3C(C(C(C(O3)CO)O)O)O	N/A	N/A	24991786	9065798
CID5271805	9.81878	0	0	0	Cancer-related innate immune genes (INs)	Ginkgetin	COC1=C(C=C(C=C1)C2=CC(=O)C3=C(C=C(C=C3O2)OC)O)C4=C(C=C(C5=C4OC(=CC5=O)C6=CC=C(C=C6)O)O)O	N/A	N/A	#N/A	#N/A
CID72344	16.0689	0	0	0	Cancer-related innate immune genes (INs)	Nobiletin	COC1=C(C=C(C=C1)C2=CC(=O)C3=C(O2)C(=C(C(=C3OC)OC)OC)OC)OC	N/A	N/A	31257269	23818450
CID3084961	13.5363	0	0	0	Cancer-related innate immune genes (INs)	Oroxindin	COC1=C(C=C(C2=C1OC(=CC2=O)C3=CC=CC=C3)O)OC4C(C(C(C(O4)C(=O)O)O)O)O	N/A	N/A	#N/A	#N/A
CID8417	10.7076	0	0	0	Cancer-related innate immune genes (INs)	Scoparone	COC1=C(C=C2C(=C1)C=CC(=O)O2)OC	N/A	N/A	#N/A	#N/A
CID6440365	9.1326	0	0	0	Cancer-related innate immune genes (INs)	Yakuchinone B	COC1=C(C=CC(=C1)C=CC(=O)CCCCC2=CC=CC=C2)O	N/A	N/A	#N/A	#N/A
CID445858	12.202	0	0	0	Cancer-related innate immune genes (INs)	Ferulic acid	COC1=C(C=CC(=C1)C=CC(=O)O)O	N/A	N/A	27855523	26473837
CID162464	12.6105	0	0	0	Cancer-related innate immune genes (INs)	Cirsilineol	COC1=C(C=CC(=C1)C2=CC(=O)C3=C(C(=C(C=C3O2)OC)OC)O)O	N/A	N/A	#N/A	#N/A
CID133145	11.4791	0	0	0	Cancer-related innate immune genes (INs)	Yakuchinone-A	COC1=C(C=CC(=C1)CCC(=O)CCCCC2=CC=CC=C2)O	N/A	N/A	#N/A	#N/A
CID2355	19.2583	0	0	0	Cancer-related innate immune genes (INs)	Bergapten	COC1=C2C=CC(=O)OC2=CC3=C1C=CO3	N/A	N/A	#N/A	#N/A
CID226371	18.9508	0	0	0	Cancer-related innate immune genes (INs)	Liriodendrin	COC1=CC(=CC(=C1OC2C(C(C(C(O2)CO)O)O)O)OC)C3C4COC(C4CO3)C5=CC(=C(C(=C5)OC)OC6C(C(C(C(O6)CO)O)O)O)OC	N/A	N/A	#N/A	#N/A
CID5372367	22.9359	0	0	0	Cancer-related innate immune genes (INs)	dehydrodiconiferol	COC1=CC(=CC2=C1OC(C2CO)C3=CC(=C(C=C3)O)OC)C=CCO	N/A	N/A	#N/A	#N/A
CID68077	12.0751	0	0	0	Cancer-related innate immune genes (INs)	Tangeretin	COC1=CC=C(C=C1)C2=CC(=O)C3=C(O2)C(=C(C(=C3OC)OC)OC)OC	N/A	N/A	#N/A	#N/A
CID5280378	8.64223	0	0	0	Cancer-related innate immune genes (INs)	Formononetin	COC1=CC=C(C=C1)C2=COC3=C(C2=O)C=CC(=C3)O	N/A	N/A	16108819	29857127
CID5281781	16.7713	0	0	0	Cancer-related innate immune genes (INs)	Irisolidone	COC1=CC=C(C=C1)C2=COC3=CC(=C(C(=C3C2=O)O)OC)O	N/A	N/A	#N/A	#N/A
CID5280373	11.8906	0	0	0	Cancer-related innate immune genes (INs)	Biochanin A	COC1=CC=C(C=C1)C2=COC3=CC(=CC(=C3C2=O)O)O	N/A	N/A	16169028; 30271755	30037363
CID73412	14.0626	0	0	0	Cancer-related innate immune genes (INs)	Madecassic acid	CC1CCC2(CCC3(C(=CCC4C3(CC(C5C4(CC(C(C5(C)CO)O)O)C)O)C)C2C1C)C)C(=O)O	24965394	Madecassic acid inhibits the mouse colon cancer growth by inducing apoptosis and immunomodulation.	#N/A	#N/A
CID259846	8.33494	0	0	0	Cancer-related innate immune genes (INs)	Lupeol	CC(=C)C1CCC2(C1C3CCC4C5(CCC(C(C5CCC4(C3(CC2)C)C)(C)C)O)C)C	23639256	lupeol at appropriate concentrations could promote the proliferation of NK cells, inhibit the proliferation of gastric cancer cell lines BGC823, N87 and HGC27	#N/A	#N/A
CID6549	12.045	0	0	0	Cancer-related innate immune genes (INs)	Linalool	CC(=CCCC(C)(C=C)O)C	24858101	Linalool induces Th1 cellular immune response in T-47D cells and exhibits cytotoxic effects by activating antitumor immunity	#N/A	#N/A
CID638278	11.8705	0	0	0	Cancer-related innate immune genes (INs)	Isoliquiritigenin	C1=CC(=CC=C1C=CC(=O)C2=C(C=C(C=C2)O)O)O	23624327	ISL-NLC significantly decreased the spleen index in tumor-bearing mice suggests the strong immuno-enhancement effect of ISL-NLC on tumor-bearing mice.	#N/A	#N/A
CID160512	9.65204	0	0	0	Cancer-related innate immune genes (INs)	Ar-Turmerone	CC1=CC=C(C=C1)C(C)CC(=O)C=C(C)C	23229920	Immune activation and antitumor response of ar-turmerone on P388D1 lymphoblast cell implanted tumors.	#N/A	#N/A
CID72303	11.33	0	0	0	Cancer-related innate immune genes (INs)	Honokiol	C=CCC1=CC(=C(C=C1)O)C2=CC(=C(C=C2)O)CC=C	19483651	Honokiol is clinically available for human testing and may serve to augment T cell-mediated cancer immunotherapy.	#N/A	#N/A
CID119307	18.6537	0	0	0	Cancer-related innate immune genes (INs)	Ginsenoside Rh2	CC(=CCCC(C)(C1CCC2(C1C(CC3C2(CCC4C3(CCC(C4(C)C)OC5C(C(C(C(O5)CO)O)O)O)C)C)O)C)O)C	18007086	G-Rh2 can enhance the excretion of cytotoxin-effecting molecules of alveolar macrophages in patients with non-small cell lung cancer (NSCLC)	#N/A	#N/A
CID5280961	10.6606	0	0	0	Cancer-related innate immune genes (INs)	Genistein	C1=CC(=CC=C1C2=COC3=CC(=CC(=C3C2=O)O)O)O	22735799	GEN exerts an immunomodulatory effect in a mouse model of Human Papillomavirus (HPV) associated-cervical cancer.	#N/A	#N/A
CID370	6.96318	0	0	0	Cancer-related innate immune genes (INs)	Gallic acid	C1=C(C=C(C(=C1O)O)O)C(=O)O	21420233	Gallic acid indanone and mangiferin xanthone are strong determinants of immunosuppressive anti-tumour effects of Mangifera indica L. bark in MDA-MB231 breast cancer cells.	#N/A	#N/A
CID7020	13.405	0	0	0	Cancer-related innate immune genes (INs)	Xanthone	C1=CC=C2C(=C1)C(=O)C3=CC=CC=C3O2	21420233	Gallic acid indanone and mangiferin xanthone are strong determinants of immunosuppressive anti-tumour effects of Mangifera indica L. bark in MDA-MB231 breast cancer cells.	#N/A	#N/A
CID3220	22.0992	0	0	0	Cancer-related innate immune genes (INs)	Emodin	CC1=CC(=C2C(=C1)C(=O)C3=CC(=CC(=C3C2=O)O)O)O	27196773	emodin attenuated tumor growth by inhibiting macrophage infiltration and M2-like polarization, accompanied by increased T-cell activation and reduced angiogenesis in tumors.	#N/A	#N/A
CID969516	19.9065	0	0	0	Cancer-related innate immune genes (INs)	Curcumin	COC1=C(C=CC(=C1)C=CC(=O)CC(=O)C=CC2=CC(=C(C=C2)O)OC)O	29751146	Curcumin enhances anti-tumor immune response in tongue squamous cell carcinoma	#N/A	#N/A
CID5280933	6.76773	3	3e-05	0.0093	Cancer-related innate immune genes (INs)	gamma-Linolenic acid	CCCCCC=CCC=CCC=CCCCCC(=O)O	1966883	c-UFAs and their products can modulate the immune response, augment the respiratory burst of neutrophils and free-radical generation by macrophages	#N/A	#N/A
CID160254	15.34	0	0	0	Cancer-related innate immune genes (INs)	Cryptotanshinone	CC1COC2=C1C(=O)C(=O)C3=C2C=CC4=C3CCCC4(C)C	30972427	Cryptotanshinone has curative dual anti-proliferative and immunotherapeutic effects on mouse Lewis lung carcinoma.	#N/A	#N/A
CID5281233	15.7484	0	0	0	Cancer-related innate immune genes (INs)	Crocin	CC(=CC=CC=C(C)C=CC=C(C)C(=O)OC1C(C(C(C(O1)COC2C(C(C(C(O2)CO)O)O)O)O)O)O)C=CC=C(C)C(=O)OC3C(C(C(C(O3)COC4C(C(C(C(O4)CO)O)O)O)O)O)O	29329036	Crocin improves the proliferation and cytotoxic function of T cells in children with acute lymphoblastic leukemia.	#N/A	#N/A
CID114917	7.91137	0	0	0	Cancer-related innate immune genes (INs)	Tanshinone I	CC1=CC=CC2=C1C=CC3=C2C(=O)C(=O)C4=C3OC=C4C	26041399	Compared with mice treated with CA + RA, CA + TA, or CA alone, the mice treated with CA + RA + TA showed significantly increased percentage of CD4(+) and CD8(+) in spleen and increased activities of NK and CTL.	#N/A	#N/A
CID5944	10.9223	0	0	0	Cancer-related innate immune genes (INs)	Cantharidin	CC12C3CCC(C1(C(=O)OC2=O)C)O3	28498036; 24719559	Combining radiotherapy and cantharidin may have synergistic effects in driving tumor rejection by increasing T-cell infiltration, proliferation and cytokine production;Cantharidin exerts anti-hepatocellular carcinoma by miR-214 modulating macrophage polarization.	#N/A	#N/A
CID5281607	18.4768	0	0	0	Cancer-related innate immune genes (INs)	Chrysin	C1=CC=C(C=C1)C2=CC(=O)C3=C(C=C(C=C3O2)O)O	22773581	Chrysin influences a murine leukemia model in vivo through enhancing populations of T-and B-cells, and promoting macrophage phagocytosis and NK cell cytotoxicity.	#N/A	#N/A
CID2703	8.27715	0	0	0	Cancer-related innate immune genes (INs)	Chelerythrine	C[N+]1=C2C(=C3C=CC(=C(C3=C1)OC)OC)C=CC4=CC5=C(C=C42)OCO5	26881539	Chelerythrine delayed tumor growth and increased survival duration of Dalton's lymphoma bearing BALB/c H(2d) mice by activation of NK cells in vivo.	#N/A	#N/A
CID10208	7.88956	2	2e-05	0.0062	Cancer-related innate immune genes (INs)	Chrysophanol	CC1=CC(=C2C(=C1)C(=O)C3=C(C2=O)C(=CC=C3)O)O	18823377	Cassialoin (5 and 10 mg/kg) inhibited tumor growth and metastasis to the abdomen and the expression of CD31 (angiogenesis marker) in the tumors, and it increased the numbers of the gamma-interferon (IFN-gamma)-positive, CD8(+) T and natural killer cells in the small intestine or spleen of colon 26-bearing mice.	#N/A	#N/A
CID1548943	13.4262	0	0	0	Cancer-related innate immune genes (INs)	Capsaicin	CC(C)C=CCCCCC(=O)NCC1=CC(=C(C=C1)O)OC	27901346; 26338963	Capsaicin causes a concentration-dependent alteration of the immune balance between PBMC and colon carcinoma cells expressed as an inhibited generation of inflammatory cytokines	#N/A	#N/A
CID2519	7.98471	0	0	0	Cancer-related innate immune genes (INs)	Caffeine	CN1C=NC2=C1C(=O)N(C(=O)N2C)C	26296573	Caffeine promotes anti-tumor immune response during tumor initiation: Involvement of the adenosine A2A receptor.	#N/A	#N/A
CID689043	12.5793	0	0	0	Cancer-related innate immune genes (INs)	Caffeic acid	C1=CC(=C(C=C1C=CC(=O)O)O)O	22707327	caffeic acid phenethyl ester (CAPE) has potential antitumor properties by different postulated mechanisms such as suppressing cancer cells proliferation via its anti-inflammatory effects; and modulating the tumor microenvironment.immunosuppressive function on T lymphocyte and they also have potential antitumor properties	#N/A	#N/A
CID5315472	9.43585	0	0	0	Cancer-related innate immune genes (INs)	Didemethoxycurcumin; Curcumin III; Bisdemethoxycurcumin	C1=CC(=CC=C1C=CC(=O)CC(=O)C=CC2=CC=C(C=C2)O)O	28579805	Bisdemethoxycurcumin in combination with α-PD-L1 antibody boosts immune response against bladder cancer.	#N/A	#N/A
CID2353	15.6294	0	0	0	Cancer-related innate immune genes (INs)	Berberine	COC1=C(C2=C[N+]3=C(C=C2C=C1)C4=CC5=C(C=C4CC3)OCO5)OC	6392120; 18334149	berberine and coralyne are potent macrophage activators for inducing cytostatic activity against tumour cells in vitro	#N/A	#N/A
CID64982	21.7318	0	0	0	Cancer-related innate immune genes (INs)	Baicalin	C1=CC=C(C=C1)C2=CC(=O)C3=C(C(=C(C=C3O2)OC4C(C(C(C(O4)C(=O)O)O)O)O)O)O	25448499	Baicalin affects the innate immunity and apoptosis in leukocytes of children with acute lymphocytic leukemia	#N/A	#N/A
CID5281605	14.962	0	0	0	Cancer-related innate immune genes (INs)	Baicalein	C1=CC=C(C=C1)C2=CC(=O)C3=C(C(=C(C=C3O2)O)O)O	31437792	Baicalein and baicalin promote antitumor immunity by suppressing PD-L1 expression in hepatocellular carcinoma cells.	#N/A	#N/A
CID5280443	13.5578	0	0	0	Cancer-related innate immune genes (INs)	Apigenin	C1=CC(=CC=C1C2=CC(=O)C3=C(C=C(C=C3O2)O)O)O	28152014	Apigenin: Selective CK2 inhibitor increases Ikaros expression and improves T cell homeostasis and function in murine pancreatic cancer.	#N/A	#N/A
CID11624161	14.1385	0	0	0	Cancer-related innate immune genes (INs)	14-Deoxyandrographolide	CC12CCC(C(C1CCC(=C)C2CCC3=CCOC3=O)(C)CO)O	15138014	Andrographolide showed both the anticancer and immunostimulatory activity on diverse cancer cells and 14-deoxyandrographolide showed enhanced proliferation and interleukin-2 (IL-2) induction in human peripheral blood lymphocytes (HPBLs)	#N/A	#N/A
CID5318517	18.266	0	0	0	Cancer-related innate immune genes (INs)	Andrographolide	CC12CCC(C(C1CCC(=C)C2CC=C3C(COC3=O)O)(C)CO)O	17464769	Andrographis paniculata extract and andrographolide stimulate the CTL production through enhanced secretion of IL-2 and IFN-gamma by T cells and thereby inhibit the tumor growth.	#N/A	#N/A
CID5281600	7.62447	1	1e-05	0.0031	Cancer-related innate immune genes (INs)	Amentoflavone	C1=CC(=CC=C1C2=CC(=O)C3=C(O2)C(=C(C=C3O)O)C4=C(C=CC(=C4)C5=CC(=O)C6=C(C=C(C=C6O5)O)O)O)O	18038762	Amentoflavone, a biflavonoid from Biophytum sensitivum augments lymphocyte proliferation, natural killer cell and antibody dependent cellular cytotoxicity through enhanced production of IL-2 and IFN-gamma and restrains serum sialic acid and gamma glutamyl transpeptidase production in tumor - bearing animals.	#N/A	#N/A
CID10207	7.41935	0	0	0	Cancer-related innate immune genes (INs)	Aloe-emodin	C1=CC2=C(C(=C1)O)C(=O)C3=C(C=C(C=C3C2=O)CO)O	26048310	Aloe-emodin exerts a potent anticancer and immunomodulatory activity on BRAF-mutated human melanoma cells.	#N/A	#N/A
CID206	12.1627	0	0	0	Cancer-related innate immune genes (INs)	Hexose	C(C1C(C(C(C(O1)O)O)O)O)O	25861418	Active hexose correlated compound potentiates the antitumor effects of low-dose 5-fluorouracil through modulation of immune function in hepatoma 22 tumor-bearing mice.	#N/A	#N/A
CID5280489	7.06574	3	3e-05	0.00636	Integrated gene set 1 (IG-1)	beta-Carotene	CC1=C(C(CCC1)(C)C)C=CC(=CC=CC(=CC=CC=C(C)C=CC=C(C)C=CC2=C(CCCC2(C)C)C)C)C	22810193	β-carotene may improve the immunity function and inhibit tumour growth in HCC rats.	#N/A	#N/A
CID5281703	15.216	0	0	0	Integrated gene set 1 (IG-1)	Wogonin	COC1=C(C=C(C2=C1OC(=CC2=O)C3=CC=CC=C3)O)O	25962106; 25509278	Wogonin Inhibits Tumor-derived Regulatory Molecules by Suppressing STAT3 Signaling to Promote Tumor Immunity.	#N/A	#N/A
CID64945	16.1615	0	0	0	Integrated gene set 1 (IG-1)	Ursolic acid	CC1CCC2(CCC3(C(=CCC4C3(CCC5C4(CCC(C5(C)C)O)C)C)C2C1C)C)C(=O)O	29727577	UA NPs could significantly improve the activation of CD4+ T-cells, which indicated that UA NPs have the potential for immunotherapy.	#N/A	#N/A
CID10680	9.93758	1	1e-05	0.00212	Integrated gene set 1 (IG-1)	Flavone	C1=CC=C(C=C1)C2=CC(=O)C3=CC=CC=C3O2	16846832	Tumor inhibition and improved immunity in mice treated with flavone from Cirsium japonicum DC.	#N/A	#N/A
CID5281811	13.967	0	0	0	Integrated gene set 1 (IG-1)	Tectorigenin	COC1=C(C=C2C(=C1O)C(=O)C(=CO2)C3=CC=C(C=C3)O)O	25712668	therapeutic potential of tectorigenin to prevent lung cancer elicited inflammatory and pro-metastatic response in monocytes	#N/A	#N/A
CID14296	7.10463	4	4e-05	0.00848	Integrated gene set 1 (IG-1)	Tetramethylpyrazine	CC1=C(N=C(C(=N1)C)C)C	7490026	The restoration of LPR to PHA and increasing 3H-TdR incorporation into splenocytes were found in vivo in B16-melanoma bearing mice after treatment with TTMP. The data indicates that TTMP has an immune modulation.	#N/A	#N/A
CID1548994	8.90312	1	1e-05	0.00212	Integrated gene set 1 (IG-1)	Silymarin	COC1=C(C=CC(=C1)C2C(OC3=C(O2)C=C(C=C3)C4C(C(=O)C5=C(C=C(C=C5O4)O)O)O)CO)O	27261626; 27207648	Silymarin inhibited the myeloid-derived suppressor cells (MDSC) and promoted the infiltration and function of CD8(+) T cells thus suppressed the growth of Lewis lung cancer (LLC) xenografts;silibinin can target CAF-mediated invasiveness in PCA by inhibiting MCP-1 secretion. This, in turn, was associated with a reduction in immune cell recruitment in vivo along with a marked reduction in tumor gro…	#N/A	#N/A
CID479503	20.2048	0	0	0	Integrated gene set 1 (IG-1)	Shikonin	CC(=CCC(C1=CC(=O)C2=C(C=CC(=C2C1=O)O)O)O)C	22527248; 30950276; 27248319	Shikonin induces immunogenic cell death in tumor cells and enhances dendritic cell-based cancer vaccine	#N/A	#N/A
CID5280460	23.1878	0	0	0	Integrated gene set 1 (IG-1)	Scopoletin	COC1=C(C=C2C(=C1)C=CC(=O)O2)O	16860346	Scopoletin induced cell proliferation on normal T lymphocytes and could be a potential antitumoral compound to be used for cancer treatment.	#N/A	#N/A
CID12901617	8.26377	1	1e-05	0.00212	Integrated gene set 1 (IG-1)	ginsenoside-rg3	CC(=CCCC(C)(C1CCC2(C1C(CC3C2(CCC4C3(CCC(C4(C)C)OC5C(C(C(C(O5)CO)O)O)OC6C(C(C(C(O6)CO)O)O)O)C)C)O)C)O)C	25041540	Rg3 inhibits H22 tumor growth in vivo at least partly by improving the host's cellular immunity in a stereospecific manner, and 20(R)-Rg3 is more potent for treating cancers or other immune-mediated diseases clinically	#N/A	#N/A
CID441923	16.2283	0	0	0	Integrated gene set 1 (IG-1)	Ginsenoside RG1	CC(=CCCC(C)(C1CCC2(C1C(CC3C2(CC(C4C3(CCC(C4(C)C)O)C)OC5C(C(C(C(O5)CO)O)O)O)C)O)C)OC6C(C(C(C(O6)CO)O)O)O)C	29058460	Rg1 induced a potent vaccine adjuvant effect and elicited antitumor immunity that polarized a Th1 type immune response.	#N/A	#N/A
CID445154	15.9206	0	0	0	Integrated gene set 1 (IG-1)	Resveratrol	C1=CC(=CC=C1C=CC2=CC(=CC(=C2)O)O)O	27825563	Resveratrol inhibits lung cancer growth by suppressing M2-like polarization of tumor associated macrophages.	#N/A	#N/A
CID5280343	20.4408	0	0	0	Integrated gene set 1 (IG-1)	Quercetin	C1=CC(=C(C=C1C2=C(C(=O)C3=C(C=C(C=C3O2)O)O)O)O)O	19449452; 21499124	Quercetin inhibited murine leukemia WEHI-3 cells in vivo and promoted immune response.	#N/A	#N/A
CID1045	11.8924	0	0	0	Integrated gene set 1 (IG-1)	Putrescine	C(CCN)CN	3489569	Putrescine and its biosynthetic precursor L-ornithine augment the in vivo immunization against minor histocompatibility antigens and syngeneic tumor cells.	#N/A	#N/A
CID638024	16.4514	0	0	0	Integrated gene set 1 (IG-1)	Piperine	C1CCN(CC1)C(=O)C=CC=CC2=CC3=C(C=C2)OCO3	15013199; 25865775	piperine (1.14 mg/dose/animal) could inhibit the solid tumor development in mice induced with DLA cells and increased the total WBC count	#N/A	#N/A
CID11092	7.50402	4	4e-05	0.00848	Integrated gene set 1 (IG-1)	Paeonol	CC(=O)C1=C(C=C(C=C1)OC)O	22522397	paeonol could effectively decrease oxidative injury and improve immunity function in hepatocellular carcinoma rats	#N/A	#N/A
CID10228	12.686	0	0	0	Integrated gene set 1 (IG-1)	Osthole	CC(=CCC1=C(C=CC2=C1OC(=O)C=C2)OC)C	30098910	osthole has effective anti-tumor and immunomodulatory effects on pancreatic cancer by directly exerting negative effects on cancer cells and attenuating tumor-infiltrating M2 macrophages	#N/A	#N/A
CID5320315	18.1439	0	0	0	Integrated gene set 1 (IG-1)	Oroxylin A	COC1=C(C=C2C(=C1O)C(=O)C=C(O2)C3=CC=CC=C3)O	28472762	Oroxylin A inhibits the generation of Tregs in lung cancer environment by inhibiting the T cells' response to TGF-β1 and decreasing the secretion of TGF-β1 in lung cancer cells via NF-κB signaling	#N/A	#N/A
CID5281614	17.2371	0	0	0	Integrated gene set 1 (IG-1)	Fisetin	C1=CC(=C(C=C1C2=C(C(=O)C3=C(O2)C=C(C=C3)O)O)O)O	N/A	N/A	29618945	21069336; 28052097; 23380621
CID115269	11.7376	0	0	0	Integrated gene set 1 (IG-1)	Sophocarpine	C1CC2CN3C(CC=CC3=O)C4C2N(C1)CCC4	N/A	N/A	30286809	6235710; 18775799
CID445070	16.2698	0	0	0	Integrated gene set 1 (IG-1)	Farnesol	CC(=CCCC(=CCCC(=CCO)C)C)C	N/A	N/A	25784697	25697480
CID612	10.9641	3	3e-05	0.00636	Integrated gene set 1 (IG-1)	Lactic acid	CC(C(=O)O)O	N/A	N/A	#N/A	#N/A
CID10494	22.4147	0	0	0	Integrated gene set 1 (IG-1)	Oleanolic acid	CC1(CCC2(CCC3(C(=CCC4C3(CCC5C4(CCC(C5(C)C)O)C)C)C2C1)C)C(=O)O)C	N/A	N/A	26514300; 12898413	24486850
CID442424	10.134	1	1e-05	0.00212	Integrated gene set 1 (IG-1)	Genipin	COC(=O)C1=COC(C2C1CC=C2CO)O	N/A	N/A	25921028	27270308
CID5320287	13.2662	2	2e-05	0.00424	Integrated gene set 1 (IG-1)	Ombuin	COC1=C(C=C(C=C1)C2=C(C(=O)C3=C(C=C(C=C3O2)OC)O)O)O	N/A	N/A	#N/A	#N/A
CID165549	19.1471	0	0	0	Integrated gene set 1 (IG-1)	Sophoridine	C1CC2C3CCCN4C3C(CCC4)CN2C(=O)C1	N/A	N/A	#N/A	#N/A
CID164676	8.59925	0	0	0	Integrated gene set 1 (IG-1)	Tanshinone IIA	CC1=COC2=C1C(=O)C(=O)C3=C2C=CC4=C3CCCC4(C)C	N/A	N/A	19653860	31250836; 30675253
CID5281855	9.09829	0	0	0	Integrated gene set 1 (IG-1)	Ellagic acid	C1=C2C3=C(C(=C1O)O)OC(=O)C4=CC(=C(C(=C43)OC2=O)O)O	N/A	N/A	24972653; 19180803; 25047680	29197410; 29173024
CID73174	9.93052	0	0	0	Integrated gene set 1 (IG-1)	Dehydrocostus lactone	C=C1CCC2C(C3C1CCC3=C)OC(=O)C2=C	N/A	N/A	#N/A	#N/A
CID100771	16.9786	0	0	0	Integrated gene set 1 (IG-1)	Obovatol	C=CCC1=CC=C(C=C1)OC2=CC(=CC(=C2O)O)CC=C	N/A	N/A	#N/A	#N/A
CID5281672	13.8518	0	0	0	Integrated gene set 1 (IG-1)	Myricetin	C1=C(C=C(C(=C1O)O)O)C2=C(C(=O)C3=C(C=C(C=C3O2)O)O)O	N/A	N/A	25075019	31266091; 31266091
CID5281222	13.4149	0	0	0	Integrated gene set 1 (IG-1)	Butein	C1=CC(=C(C=C1C=CC(=O)C2=C(C=C(C=C2)O)O)O)O	N/A	N/A	#N/A	#N/A
CID5316819	12.4107	0	0	0	Integrated gene set 1 (IG-1)	Nepetoidin B	C1=CC(=C(C=C1C=CC(=O)OC=CC2=CC(=C(C=C2)O)O)O)O	N/A	N/A	#N/A	#N/A
CID5281643	8.02217	1	1e-05	0.00212	Integrated gene set 1 (IG-1)	Hyperoside	C1=CC(=C(C=C1C2=C(C(=O)C3=C(C=C(C=C3O2)O)O)OC4C(C(C(C(O4)CO)O)O)O)O)O	N/A	N/A	26711781	26676634
CID5280445	19.409	0	0	0	Integrated gene set 1 (IG-1)	Luteolin	C1=CC(=C(C=C1C2=CC(=O)C3=C(C=C(C=C3O2)O)O)O)O	N/A	N/A	28578499; 17713031; 18806808	31059061; 30992674; 30663726
CID5281801	18.1694	0	0	0	Integrated gene set 1 (IG-1)	Orobol	C1=CC(=C(C=C1C2=COC3=CC(=CC(=C3C2=O)O)O)O)O	N/A	N/A	#N/A	#N/A
CID439435	13.4592	0	0	0	Integrated gene set 1 (IG-1)	Danshensu	C1=CC(=C(C=C1CC(C(=O)O)O)O)O	N/A	N/A	#N/A	#N/A
CID6451084	18.9964	0	0	0	Integrated gene set 1 (IG-1)	Salvianolic acid B	C1=CC(=C(C=C1CC(C(=O)O)OC(=O)C=CC2=C3C(C(OC3=C(C=C2)O)C4=CC(=C(C=C4)O)O)C(=O)OC(CC5=CC(=C(C=C5)O)O)C(=O)O)O)O	N/A	N/A	30535483	30555632; 21209716
CID5281670	16.1542	0	0	0	Integrated gene set 1 (IG-1)	Morin	C1=CC(=C(C=C1O)O)C2=C(C(=O)C3=C(C=C(C=C3O2)O)O)O	N/A	N/A	16128866; 26709520; 14654167; 30099288	31049822; 19931519
CID5280569	8.4991	3	3e-05	0.00636	Integrated gene set 1 (IG-1)	Daphnetin	C1=CC(=C(C2=C1C=CC(=O)O2)O)O	N/A	N/A	#N/A	#N/A
CID5280863	15.1897	0	0	0	Integrated gene set 1 (IG-1)	Kaempferol	C1=CC(=CC=C1C2=C(C(=O)C3=C(C=C(C=C3O2)O)O)O)O	N/A	N/A	29486619	26883800
CID5282102	18.3845	0	0	0	Integrated gene set 1 (IG-1)	Astragalin	C1=CC(=CC=C1C2=C(C(=O)C3=C(C=C(C=C3O2)O)O)OC4C(C(C(C(O4)CO)O)O)O)O	N/A	N/A	30314368	28654261
CID185617	20.0704	0	0	0	Integrated gene set 1 (IG-1)	Scutellarin	C1=CC(=CC=C1C2=CC(=O)C3=C(C(=C(C=C3O2)OC4C(C(C(C(O4)C(=O)O)O)O)O)O)O)O	N/A	N/A	#N/A	#N/A
CID5280704	19.327	0	0	0	Integrated gene set 1 (IG-1)	Apigetrin; Apigenin 7-Glucoside	C1=CC(=CC=C1C2=CC(=O)C3=C(C=C(C=C3O2)OC4C(C(C(C(O4)CO)O)O)O)O)O	N/A	N/A	26692099	29408335
CID5280441	9.33681	0	0	0	Integrated gene set 1 (IG-1)	Vitexin	C1=CC(=CC=C1C2=CC(=O)C3=C(O2)C(=C(C=C3O)O)C4C(C(C(C(O4)CO)O)O)O)O	N/A	N/A	19791499; 28726396	30797236; 27588401
CID5281708	10.3697	0	0	0	Integrated gene set 1 (IG-1)	Daidzein	C1=CC(=CC=C1C2=COC3=C(C2=O)C=CC(=C3)O)O	N/A	N/A	9383780	28849226
CID5281807	13.9074	0	0	0	Integrated gene set 1 (IG-1)	Puerarin	C1=CC(=CC=C1C2=COC3=C(C2=O)C=CC(=C3C4C(C(C(C(O4)CO)O)O)O)O)O	N/A	N/A	26218281	26730946
CID637511	12.69	0	0	0	Integrated gene set 1 (IG-1)	Cinnamaldehyde	C1=CC=C(C=C1)C=CC=O	N/A	N/A	25504111	28958934; 28093328
CID72304	9.8808	2	2e-05	0.00424	Integrated gene set 1 (IG-1)	Isoflavone	C1=CC=C(C=C1)C2=COC3=CC=CC=C3C2=O	N/A	N/A	#N/A	#N/A
CID64961	10.9241	4	4e-05	0.00848	Integrated gene set 1 (IG-1)	Norharmane	C1=CC=C2C(=C1)C3=C(N2)C=NC=C3	N/A	N/A	#N/A	#N/A
CID10168	16.1147	0	0	0	Integrated gene set 1 (IG-1)	Rhein	C1=CC2=C(C(=C1)O)C(=O)C3=C(C=C(C=C3C2=O)C(=O)O)O	N/A	N/A	#N/A	#N/A
CID72276	9.20433	0	0	0	Integrated gene set 1 (IG-1)	(-)-Epicatechin	C1C(C(OC2=CC(=CC(=C21)O)O)C3=CC(=C(C=C3)O)O)O	N/A	N/A	19126261	22753754
CID169014	26.6077	0	0	0	Integrated gene set 1 (IG-1)	Sophoramine	C1CC2CN3C(=O)C=CC=C3C4C2N(C1)CCC4	N/A	N/A	#N/A	#N/A
CID6770	25.3574	0	0	0	Integrated gene set 1 (IG-1)	Stylopine	C1CN2CC3=C(CC2C4=CC5=C(C=C41)OCO5)C=CC6=C3OCO6	N/A	N/A	#N/A	#N/A
CID72936	17.8053	0	0	0	Integrated gene set 1 (IG-1)	Vexibinol	CC(=CCC(CC1=C(C=C(C2=C1OC(CC2=O)C3=C(C=C(C=C3)O)O)O)O)C(=C)C)C	N/A	N/A	#N/A	#N/A
CID10812923	24.228	0	0	0	Integrated gene set 1 (IG-1)	Kurarinone	CC(=CCC(CC1=C(C=C(C2=C1OC(CC2=O)C3=C(C=C(C=C3)O)O)OC)O)C(=C)C)C	N/A	N/A	#N/A	#N/A
CID12855917	16.201	0	0	0	Integrated gene set 1 (IG-1)	Ginsenoside Rh1	CC(=CCCC(C)(C1CCC2(C1C(CC3C2(CC(C4C3(CCC(C4(C)C)O)C)OC5C(C(C(C(O5)CO)O)O)O)C)O)C)O)C	N/A	N/A	#N/A	#N/A
CID9898279	13.7793	0	0	0	Integrated gene set 1 (IG-1)	Ginsenoside rb1	CC(=CCCC(C)(C1CCC2(C1C(CC3C2(CCC4C3(CCC(C4(C)C)OC5C(C(C(C(O5)CO)O)O)OC6C(C(C(C(O6)CO)O)O)O)C)C)O)C)OC7C(C(C(C(O7)COC8C(C(C(C(O8)CO)O)O)O)O)O)O)C	N/A	N/A	8010026	27825116
CID636822	16.7674	0	0	0	Integrated gene set 1 (IG-1)	alpha-Asarone	CC=CC1=CC(=C(C=C1OC)OC)OC	N/A	N/A	#N/A	#N/A
CID72734	19.043	0	0	0	Integrated gene set 1 (IG-1)	Xyloidone	CC1(C=CC2=C(O1)C(=O)C3=CC=CC=C3C2=O)C	N/A	N/A	#N/A	#N/A
CID2758	24.0534	0	0	0	Integrated gene set 1 (IG-1)	Eucalyptol	CC1(C2CCC(O1)(CC2)C)C	N/A	N/A	#N/A	#N/A
CID73432	20.7173	0	0	0	Integrated gene set 1 (IG-1)	Brusatol	CC1=C(C(=O)CC2(C1CC3C45C2C(C(C(C4C(C(=O)O3)OC(=O)C=C(C)C)(OC5)C(=O)OC)O)O)C)O	N/A	N/A	#N/A	#N/A
CID10364	14.7256	0	0	0	Integrated gene set 1 (IG-1)	Carvacrol	CC1=C(C=C(C=C1)C(C)C)O	N/A	N/A	23873553	29317755
CID10797	19.511	0	0	0	Integrated gene set 1 (IG-1)	Methylfuran	CC1=CC=CO1	N/A	N/A	#N/A	#N/A
CID7438	13.8448	1	1e-05	0.00212	Integrated gene set 1 (IG-1)	Carveol	CC1=CCC(CC1O)C(=C)C	N/A	N/A	#N/A	#N/A
CID840	7.36744	0	0	0	Integrated gene set 1 (IG-1)	D(+)Fucose	CC1C(C(C(C(O1)O)O)O)O	N/A	N/A	#N/A	#N/A
CID73296	21.0085	0	0	0	Integrated gene set 1 (IG-1)	alpha-Hederin	CC1C(C(C(C(O1)OC2C(C(COC2OC3CCC4(C(C3(C)CO)CCC5(C4CC=C6C5(CCC7(C6CC(CC7)(C)C)C(=O)O)C)C)C)O)O)O)O)O	N/A	N/A	#N/A	#N/A
CID87691	9.52144	0	0	0	Integrated gene set 1 (IG-1)	Loganin	CC1C(CC2C1C(OC=C2C(=O)OC)OC3C(C(C(C(O3)CO)O)O)O)O	N/A	N/A	#N/A	#N/A
CID108130	21.3807	0	0	0	Integrated gene set 1 (IG-1)	Schisandrin B	CC1CC2=CC3=C(C(=C2C4=C(C(=C(C=C4CC1C)OC)OC)OC)OC)OCO3	N/A	N/A	#N/A	#N/A
CID108062	11.9832	1	1e-05	0.00212	Integrated gene set 1 (IG-1)	Madecassol	CC1CCC2(CCC3(C(=CCC4C3(CCC5C4(CC(C(C5(C)CO)O)O)C)C)C2C1C)C)C(=O)OC6C(C(C(C(O6)COC7C(C(C(C(O7)CO)OC8C(C(C(C(O8)C)O)O)O)O)O)O)O)O	N/A	N/A	#N/A	#N/A
CID101731	20.0246	0	0	0	Integrated gene set 1 (IG-1)	beta-Patchoulene	CC1CCC2=C1CC3CCC2(C3(C)C)C	N/A	N/A	#N/A	#N/A
CID642376	10.2822	1	1e-05	0.00212	Integrated gene set 1 (IG-1)	Butylidenephthalide	CCCC=C1C2=CC=CC=C2C(=O)O1	N/A	N/A	#N/A	#N/A
CID5283349	10.5767	3	3e-05	0.00636	Integrated gene set 1 (IG-1)	2,4-Decadienal	CCCCCC=CC=CC=O	N/A	N/A	#N/A	#N/A
CID5283280	13.1635	0	0	0	Integrated gene set 1 (IG-1)	Panaxydol	CCCCCCCC1C(O1)CC#CC#CC(C=C)O	N/A	N/A	#N/A	#N/A
CID3893	12.3914	0	0	0	Integrated gene set 1 (IG-1)	Lauric acid	CCCCCCCCCCCC(=O)O	N/A	N/A	28899400	2141005; 30942101; 28924490; 26496897
CID16064	13.1612	3	3e-05	0.00636	Integrated gene set 1 (IG-1)	3-Hydroxytetradecanoic acid	CCCCCCCCCCCC(CC(=O)O)O	N/A	N/A	#N/A	#N/A
CID8181	23.2226	0	0	0	Integrated gene set 1 (IG-1)	Methyl palmitate	CCCCCCCCCCCCCCCC(=O)OC	N/A	N/A	#N/A	#N/A
CID6384266	14.5166	0	0	0	Integrated gene set 1 (IG-1)	Physalin	CCCCCCCCCCCCCCCC(=O)OC1CC(=C(C(C1)(C)C)C=CC(=CC=CC(=CC=CC=C(C)C=CC=C(C)C=CC2=C(CC(CC2(C)C)OC(=O)CCCCCCCCCCCCCCC)C)C)C)C	N/A	N/A	#N/A	#N/A
CID197810	11.1133	0	0	0	Integrated gene set 1 (IG-1)	Chelidonine	CN1CC2=C(C=CC3=C2OCO3)C4C1C5=CC6=C(C=C5CC4O)OCO6	N/A	N/A	#N/A	#N/A
CID159654	13.1171	0	0	0	Integrated gene set 1 (IG-1)	Neferin	CN1CCC2=CC(=C(C=C2C1CC3=CC=C(C=C3)OC)OC4=C(C=CC(=C4)CC5C6=CC(=C(C=C6CCN5C)OC)OC)O)OC	N/A	N/A	#N/A	#N/A
CID73078	23.4011	0	0	0	Integrated gene set 1 (IG-1)	Tetrandrine	CN1CCC2=CC(=C3C=C2C1CC4=CC=C(C=C4)OC5=C(C=CC(=C5)CC6C7=C(O3)C(=C(C=C7CCN6C)OC)OC)OC)OC	N/A	N/A	#N/A	#N/A
CID5459308	21.4469	0	0	0	Integrated gene set 1 (IG-1)	Sinomenine	CN1CCC23CC(=O)C(=CC2C1CC4=C3C(=C(C=C4)OC)O)OC	N/A	N/A	#N/A	#N/A
CID107848	21.4572	0	0	0	Integrated gene set 1 (IG-1)	Geniposide	COC(=O)C1=COC(C2C1CC=C2CO)OC3C(C(C(C(O3)CO)O)O)O	N/A	N/A	24991786	9065798
CID72344	10.7651	0	0	0	Integrated gene set 1 (IG-1)	Nobiletin	COC1=C(C=C(C=C1)C2=CC(=O)C3=C(O2)C(=C(C(=C3OC)OC)OC)OC)OC	N/A	N/A	31257269	23818450
CID3084961	15.6047	0	0	0	Integrated gene set 1 (IG-1)	Oroxindin	COC1=C(C=C(C2=C1OC(=CC2=O)C3=CC=CC=C3)O)OC4C(C(C(C(O4)C(=O)O)O)O)O	N/A	N/A	#N/A	#N/A
CID445858	15.5079	0	0	0	Integrated gene set 1 (IG-1)	Ferulic acid	COC1=C(C=CC(=C1)C=CC(=O)O)O	N/A	N/A	27855523	26473837
CID162464	25.7726	0	0	0	Integrated gene set 1 (IG-1)	Cirsilineol	COC1=C(C=CC(=C1)C2=CC(=O)C3=C(C(=C(C=C3O2)OC)OC)O)O	N/A	N/A	#N/A	#N/A
CID2355	29.3078	0	0	0	Integrated gene set 1 (IG-1)	Bergapten	COC1=C2C=CC(=O)OC2=CC3=C1C=CO3	N/A	N/A	#N/A	#N/A
CID72435	13.4715	0	0	0	Integrated gene set 1 (IG-1)	Picropodophyllin	COC1=CC(=CC(=C1OC)OC)C2C3C(COC3=O)C(C4=CC5=C(C=C24)OCO5)O	N/A	N/A	#N/A	#N/A
CID226371	18.801	0	0	0	Integrated gene set 1 (IG-1)	Liriodendrin	COC1=CC(=CC(=C1OC2C(C(C(C(O2)CO)O)O)O)OC)C3C4COC(C4CO3)C5=CC(=C(C(=C5)OC)OC6C(C(C(C(O6)CO)O)O)O)OC	N/A	N/A	#N/A	#N/A
CID5372367	16.8877	0	0	0	Integrated gene set 1 (IG-1)	dehydrodiconiferol	COC1=CC(=CC2=C1OC(C2CO)C3=CC(=C(C=C3)O)OC)C=CCO	N/A	N/A	#N/A	#N/A
CID68077	12.1708	0	0	0	Integrated gene set 1 (IG-1)	Tangeretin	COC1=CC=C(C=C1)C2=CC(=O)C3=C(O2)C(=C(C(=C3OC)OC)OC)OC	N/A	N/A	#N/A	#N/A
CID5280378	7.01444	1	1e-05	0.00212	Integrated gene set 1 (IG-1)	Formononetin	COC1=CC=C(C=C1)C2=COC3=C(C2=O)C=CC(=C3)O	N/A	N/A	16108819	29857127
CID5281781	13.2207	0	0	0	Integrated gene set 1 (IG-1)	Irisolidone	COC1=CC=C(C=C1)C2=COC3=CC(=C(C(=C3C2=O)O)OC)O	N/A	N/A	#N/A	#N/A
CID5280373	10.2063	0	0	0	Integrated gene set 1 (IG-1)	Biochanin A	COC1=CC=C(C=C1)C2=COC3=CC(=CC(=C3C2=O)O)O	N/A	N/A	16169028; 30271755	30037363
CID8815	13.3616	3	3e-05	0.00636	Integrated gene set 1 (IG-1)	Estragole	COC1=CC=C(C=C1)CC=C	N/A	N/A	26836848; 27761422;	21812646
CID460	10.9574	2	2e-05	0.00424	Integrated gene set 1 (IG-1)	Guaiacol	COC1=CC=CC=C1O	N/A	N/A	#N/A	#N/A
CID6549	24.5575	0	0	0	Integrated gene set 1 (IG-1)	Linalool	CC(=CCCC(C)(C=C)O)C	24858101	Linalool induces Th1 cellular immune response in T-47D cells and exhibits cytotoxic effects by activating antitumor immunity	#N/A	#N/A
CID72303	12.8535	0	0	0	Integrated gene set 1 (IG-1)	Honokiol	C=CCC1=CC(=C(C=C1)O)C2=CC(=C(C=C2)O)CC=C	19483651	Honokiol is clinically available for human testing and may serve to augment T cell-mediated cancer immunotherapy.	#N/A	#N/A
CID119307	18.9836	0	0	0	Integrated gene set 1 (IG-1)	Ginsenoside Rh2	CC(=CCCC(C)(C1CCC2(C1C(CC3C2(CCC4C3(CCC(C4(C)C)OC5C(C(C(C(O5)CO)O)O)O)C)C)O)C)O)C	18007086	G-Rh2 can enhance the excretion of cytotoxin-effecting molecules of alveolar macrophages in patients with non-small cell lung cancer (NSCLC)	#N/A	#N/A
CID5280961	11.2184	0	0	0	Integrated gene set 1 (IG-1)	Genistein	C1=CC(=CC=C1C2=COC3=CC(=CC(=C3C2=O)O)O)O	22735799	GEN exerts an immunomodulatory effect in a mouse model of Human Papillomavirus (HPV) associated-cervical cancer.	#N/A	#N/A
CID370	9.8863	1	1e-05	0.00212	Integrated gene set 1 (IG-1)	Gallic acid	C1=C(C=C(C(=C1O)O)O)C(=O)O	21420233	Gallic acid indanone and mangiferin xanthone are strong determinants of immunosuppressive anti-tumour effects of Mangifera indica L. bark in MDA-MB231 breast cancer cells.	#N/A	#N/A
CID3220	13.9705	0	0	0	Integrated gene set 1 (IG-1)	Emodin	CC1=CC(=C2C(=C1)C(=O)C3=CC(=CC(=C3C2=O)O)O)O	27196773	emodin attenuated tumor growth by inhibiting macrophage infiltration and M2-like polarization, accompanied by increased T-cell activation and reduced angiogenesis in tumors.	#N/A	#N/A
CID969516	17.5275	0	0	0	Integrated gene set 1 (IG-1)	Curcumin	COC1=C(C=CC(=C1)C=CC(=O)CC(=O)C=CC2=CC(=C(C=C2)O)OC)O	29751146	Curcumin enhances anti-tumor immune response in tongue squamous cell carcinoma	#N/A	#N/A
CID160254	11.2931	0	0	0	Integrated gene set 1 (IG-1)	Cryptotanshinone	CC1COC2=C1C(=O)C(=O)C3=C2C=CC4=C3CCCC4(C)C	30972427	Cryptotanshinone has curative dual anti-proliferative and immunotherapeutic effects on mouse Lewis lung carcinoma.	#N/A	#N/A
CID5281233	18.0917	0	0	0	Integrated gene set 1 (IG-1)	Crocin	CC(=CC=CC=C(C)C=CC=C(C)C(=O)OC1C(C(C(C(O1)COC2C(C(C(C(O2)CO)O)O)O)O)O)O)C=CC=C(C)C(=O)OC3C(C(C(C(O3)COC4C(C(C(C(O4)CO)O)O)O)O)O)O	29329036	Crocin improves the proliferation and cytotoxic function of T cells in children with acute lymphoblastic leukemia.	#N/A	#N/A
CID114917	10.7891	0	0	0	Integrated gene set 1 (IG-1)	Tanshinone I	CC1=CC=CC2=C1C=CC3=C2C(=O)C(=O)C4=C3OC=C4C	26041399	Compared with mice treated with CA + RA, CA + TA, or CA alone, the mice treated with CA + RA + TA showed significantly increased percentage of CD4(+) and CD8(+) in spleen and increased activities of NK and CTL.	#N/A	#N/A
CID5944	7.4006	0	0	0	Integrated gene set 1 (IG-1)	Cantharidin	CC12C3CCC(C1(C(=O)OC2=O)C)O3	28498036; 24719559	Combining radiotherapy and cantharidin may have synergistic effects in driving tumor rejection by increasing T-cell infiltration, proliferation and cytokine production;Cantharidin exerts anti-hepatocellular carcinoma by miR-214 modulating macrophage polarization.	#N/A	#N/A
CID5281607	16.616	0	0	0	Integrated gene set 1 (IG-1)	Chrysin	C1=CC=C(C=C1)C2=CC(=O)C3=C(C=C(C=C3O2)O)O	22773581	Chrysin influences a murine leukemia model in vivo through enhancing populations of T-and B-cells, and promoting macrophage phagocytosis and NK cell cytotoxicity.	#N/A	#N/A
CID2703	8.59375	4	4e-05	0.00848	Integrated gene set 1 (IG-1)	Chelerythrine	C[N+]1=C2C(=C3C=CC(=C(C3=C1)OC)OC)C=CC4=CC5=C(C=C42)OCO5	26881539	Chelerythrine delayed tumor growth and increased survival duration of Dalton's lymphoma bearing BALB/c H(2d) mice by activation of NK cells in vivo.	#N/A	#N/A
CID1548943	12.7418	0	0	0	Integrated gene set 1 (IG-1)	Capsaicin	CC(C)C=CCCCCC(=O)NCC1=CC(=C(C=C1)O)OC	27901346; 26338963	Capsaicin causes a concentration-dependent alteration of the immune balance between PBMC and colon carcinoma cells expressed as an inhibited generation of inflammatory cytokines	#N/A	#N/A
CID2519	14.5119	0	0	0	Integrated gene set 1 (IG-1)	Caffeine	CN1C=NC2=C1C(=O)N(C(=O)N2C)C	26296573	Caffeine promotes anti-tumor immune response during tumor initiation: Involvement of the adenosine A2A receptor.	#N/A	#N/A
CID689043	9.34769	0	0	0	Integrated gene set 1 (IG-1)	Caffeic acid	C1=CC(=C(C=C1C=CC(=O)O)O)O	22707327	caffeic acid phenethyl ester (CAPE) has potential antitumor properties by different postulated mechanisms such as suppressing cancer cells proliferation via its anti-inflammatory effects; and modulating the tumor microenvironment.immunosuppressive function on T lymphocyte and they also have potential antitumor properties	#N/A	#N/A
CID6918391	12.5271	1	1e-05	0.00212	Integrated gene set 1 (IG-1)	beta-Elemene	CC(=C)C1CCC(C(C1)C(=C)C)(C)C=C	23646477	beta-elemene combined DC/Dribble vaccine could induce specific immune cells to secrete secretory cells, thus exerting its anti-tumor effect.	#N/A	#N/A
CID2353	8.2903	1	1e-05	0.00212	Integrated gene set 1 (IG-1)	Berberine	COC1=C(C2=C[N+]3=C(C=C2C=C1)C4=CC5=C(C=C4CC3)OCO5)OC	6392120; 18334149	berberine and coralyne are potent macrophage activators for inducing cytostatic activity against tumour cells in vitro	#N/A	#N/A
CID64982	23.2163	0	0	0	Integrated gene set 1 (IG-1)	Baicalin	C1=CC=C(C=C1)C2=CC(=O)C3=C(C(=C(C=C3O2)OC4C(C(C(C(O4)C(=O)O)O)O)O)O)O	25448499	Baicalin affects the innate immunity and apoptosis in leukocytes of children with acute lymphocytic leukemia	#N/A	#N/A
CID5281605	15.3381	0	0	0	Integrated gene set 1 (IG-1)	Baicalein	C1=CC=C(C=C1)C2=CC(=O)C3=C(C(=C(C=C3O2)O)O)O	31437792	Baicalein and baicalin promote antitumor immunity by suppressing PD-L1 expression in hepatocellular carcinoma cells.	#N/A	#N/A
CID5280443	10.2204	0	0	0	Integrated gene set 1 (IG-1)	Apigenin	C1=CC(=CC=C1C2=CC(=O)C3=C(C=C(C=C3O2)O)O)O	28152014	Apigenin: Selective CK2 inhibitor increases Ikaros expression and improves T cell homeostasis and function in murine pancreatic cancer.	#N/A	#N/A
CID985	8.14009	0	0	0	Integrated gene set 1 (IG-1)	Palmitic acid	CCCCCCCCCCCCCCCC(=O)O	29697283	antitumoral effect of β-sitosterols and palmitic acid from chloroform extract is related with its immunomodulatory activity, and opens the way for a nutrition application and coprocessing phytotherapy against cancer	#N/A	#N/A
CID11624161	9.09682	1	1e-05	0.00212	Integrated gene set 1 (IG-1)	14-Deoxyandrographolide	CC12CCC(C(C1CCC(=C)C2CCC3=CCOC3=O)(C)CO)O	15138014	Andrographolide showed both the anticancer and immunostimulatory activity on diverse cancer cells and 14-deoxyandrographolide showed enhanced proliferation and interleukin-2 (IL-2) induction in human peripheral blood lymphocytes (HPBLs)	#N/A	#N/A
CID5318517	24.3324	0	0	0	Integrated gene set 1 (IG-1)	Andrographolide	CC12CCC(C(C1CCC(=C)C2CC=C3C(COC3=O)O)(C)CO)O	17464769	Andrographis paniculata extract and andrographolide stimulate the CTL production through enhanced secretion of IL-2 and IFN-gamma by T cells and thereby inhibit the tumor growth.	#N/A	#N/A
CID5281600	7.77292	3	3e-05	0.00636	Integrated gene set 1 (IG-1)	Amentoflavone	C1=CC(=CC=C1C2=CC(=O)C3=C(O2)C(=C(C=C3O)O)C4=C(C=CC(=C4)C5=CC(=O)C6=C(C=C(C=C6O5)O)O)O)O	18038762	Amentoflavone, a biflavonoid from Biophytum sensitivum augments lymphocyte proliferation, natural killer cell and antibody dependent cellular cytotoxicity through enhanced production of IL-2 and IFN-gamma and restrains serum sialic acid and gamma glutamyl transpeptidase production in tumor - bearing animals.	#N/A	#N/A
CID10207	11.5058	0	0	0	Integrated gene set 1 (IG-1)	Aloe-emodin	C1=CC2=C(C(=C1)O)C(=O)C3=C(C=C(C=C3C2=O)CO)O	26048310	Aloe-emodin exerts a potent anticancer and immunomodulatory activity on BRAF-mutated human melanoma cells.	#N/A	#N/A
CID206	11.0047	0	0	0	Integrated gene set 1 (IG-1)	Hexose	C(C1C(C(C(C(O1)O)O)O)O)O	25861418	Active hexose correlated compound potentiates the antitumor effects of low-dose 5-fluorouracil through modulation of immune function in hepatoma 22 tumor-bearing mice.	#N/A	#N/A
CID5280489	9.29651	0	0	0	Integrated gene set 2 (IG-2)	beta-Carotene	CC1=C(C(CCC1)(C)C)C=CC(=CC=CC(=CC=CC=C(C)C=CC=C(C)C=CC2=C(CCCC2(C)C)C)C)C	22810193	β-carotene may improve the immunity function and inhibit tumour growth in HCC rats.	#N/A	#N/A
CID5281703	11.7836	0	0	0	Integrated gene set 2 (IG-2)	Wogonin	COC1=C(C=C(C2=C1OC(=CC2=O)C3=CC=CC=C3)O)O	25962106; 25509278	Wogonin Inhibits Tumor-derived Regulatory Molecules by Suppressing STAT3 Signaling to Promote Tumor Immunity.	#N/A	#N/A
CID64945	18.0784	0	0	0	Integrated gene set 2 (IG-2)	Ursolic acid	CC1CCC2(CCC3(C(=CCC4C3(CCC5C4(CCC(C5(C)C)O)C)C)C2C1C)C)C(=O)O	29727577	UA NPs could significantly improve the activation of CD4+ T-cells, which indicated that UA NPs have the potential for immunotherapy.	#N/A	#N/A
CID10680	8.55515	0	0	0	Integrated gene set 2 (IG-2)	Flavone	C1=CC=C(C=C1)C2=CC(=O)C3=CC=CC=C3O2	16846832	Tumor inhibition and improved immunity in mice treated with flavone from Cirsium japonicum DC.	#N/A	#N/A
CID5281811	12.442	0	0	0	Integrated gene set 2 (IG-2)	Tectorigenin	COC1=C(C=C2C(=C1O)C(=O)C(=CO2)C3=CC=C(C=C3)O)O	25712668	therapeutic potential of tectorigenin to prevent lung cancer elicited inflammatory and pro-metastatic response in monocytes	#N/A	#N/A
CID639665	10.4644	0	0	0	Integrated gene set 2 (IG-2)	Xanthohumol	CC(=CCC1=C(C=C(C(=C1O)C(=O)C=CC2=CC=C(C=C2)O)OC)O)C	29138867	The present study illustrated that XN enhanced the Th1 immunity response, which appears to be more effective in mediating anticancer function.	#N/A	#N/A
CID1548994	7.5664	0	0	0	Integrated gene set 2 (IG-2)	Silymarin	COC1=C(C=CC(=C1)C2C(OC3=C(O2)C=C(C=C3)C4C(C(=O)C5=C(C=C(C=C5O4)O)O)O)CO)O	27261626; 27207648	Silymarin inhibited the myeloid-derived suppressor cells (MDSC) and promoted the infiltration and function of CD8(+) T cells thus suppressed the growth of Lewis lung cancer (LLC) xenografts;silibinin can target CAF-mediated invasiveness in PCA by inhibiting MCP-1 secretion. This, in turn, was associated with a reduction in immune cell recruitment in vivo along with a marked reduction in tumor gro…	#N/A	#N/A
CID479503	19.7187	0	0	0	Integrated gene set 2 (IG-2)	Shikonin	CC(=CCC(C1=CC(=O)C2=C(C=CC(=C2C1=O)O)O)O)C	22527248; 30950276; 27248319	Shikonin induces immunogenic cell death in tumor cells and enhances dendritic cell-based cancer vaccine	#N/A	#N/A
CID5280460	16.2447	0	0	0	Integrated gene set 2 (IG-2)	Scopoletin	COC1=C(C=C2C(=C1)C=CC(=O)O2)O	16860346	Scopoletin induced cell proliferation on normal T lymphocytes and could be a potential antitumoral compound to be used for cancer treatment.	#N/A	#N/A
CID5281847	6.12742	0	0	0	Integrated gene set 2 (IG-2)	Rottlerin	CC1=C(C(=C(C(=C1O)C(=O)C)O)CC2=C(C3=C(C(=C2O)C(=O)C=CC4=CC=CC=C4)OC(C=C3)(C)C)O)O	21499124	Rottlerin, a PKCd inhibitor, also decreased the binding activity of AP-2a in dose-dependent manner. This study suggests that EGFR inhibitors enhanced the susceptibility to NK cellmediated lysis of lung cancer cells by induction of ULBP1 by inhibition of PKC pathway and therapeutic efficacy of EGFR inhibitors in lung cancer may be mediated in part by increased susceptibility to NK cell-mediated cy…	#N/A	#N/A
CID5281792	11.141	0	0	0	Integrated gene set 2 (IG-2)	Rosmarinic acid	C1=CC(=C(C=C1CC(C(=O)O)OC(=O)C=CC2=CC(=C(C=C2)O)O)O)O	25481858	Rosmarinic acid potentiates ATRA-induced macrophage differentiation in acute promyelocytic leukemia NB4 cells	#N/A	#N/A
CID12901617	10.9623	0	0	0	Integrated gene set 2 (IG-2)	ginsenoside-rg3	CC(=CCCC(C)(C1CCC2(C1C(CC3C2(CCC4C3(CCC(C4(C)C)OC5C(C(C(C(O5)CO)O)O)OC6C(C(C(C(O6)CO)O)O)O)C)C)O)C)O)C	25041540	Rg3 inhibits H22 tumor growth in vivo at least partly by improving the host's cellular immunity in a stereospecific manner, and 20(R)-Rg3 is more potent for treating cancers or other immune-mediated diseases clinically	#N/A	#N/A
CID441923	14.6763	0	0	0	Integrated gene set 2 (IG-2)	Ginsenoside RG1	CC(=CCCC(C)(C1CCC2(C1C(CC3C2(CC(C4C3(CCC(C4(C)C)O)C)OC5C(C(C(C(O5)CO)O)O)O)C)O)C)OC6C(C(C(C(O6)CO)O)O)O)C	29058460	Rg1 induced a potent vaccine adjuvant effect and elicited antitumor immunity that polarized a Th1 type immune response.	#N/A	#N/A
CID445154	22.1727	0	0	0	Integrated gene set 2 (IG-2)	Resveratrol	C1=CC(=CC=C1C=CC2=CC(=CC(=C2)O)O)O	27825563	Resveratrol inhibits lung cancer growth by suppressing M2-like polarization of tumor associated macrophages.	#N/A	#N/A
CID5280343	24.2465	0	0	0	Integrated gene set 2 (IG-2)	Quercetin	C1=CC(=C(C=C1C2=C(C(=O)C3=C(C=C(C=C3O2)O)O)O)O)O	19449452; 21499124	Quercetin inhibited murine leukemia WEHI-3 cells in vivo and promoted immune response.	#N/A	#N/A
CID1045	11.2234	0	0	0	Integrated gene set 2 (IG-2)	Putrescine	C(CCN)CN	3489569	Putrescine and its biosynthetic precursor L-ornithine augment the in vivo immunization against minor histocompatibility antigens and syngeneic tumor cells.	#N/A	#N/A
CID638024	17.6686	0	0	0	Integrated gene set 2 (IG-2)	Piperine	C1CCN(CC1)C(=O)C=CC=CC2=CC3=C(C=C2)OCO3	15013199; 25865775	piperine (1.14 mg/dose/animal) could inhibit the solid tumor development in mice induced with DLA cells and increased the total WBC count	#N/A	#N/A
CID11092	12.9353	0	0	0	Integrated gene set 2 (IG-2)	Paeonol	CC(=O)C1=C(C=C(C=C1)OC)O	22522397	paeonol could effectively decrease oxidative injury and improve immunity function in hepatocellular carcinoma rats	#N/A	#N/A
CID114850	10.9752	0	0	0	Integrated gene set 2 (IG-2)	Oxymatrine	C1CC2C3CCC[N+]4(C3C(CCC4)CN2C(=O)C1)[O-]	30619765	Oxymatrine and Cisplatin Synergistically Enhance Anti-tumor Immunity of CD8+ T Cells in Non-small Cell Lung Cancer.	#N/A	#N/A
CID10228	11.9528	0	0	0	Integrated gene set 2 (IG-2)	Osthole	CC(=CCC1=C(C=CC2=C1OC(=O)C=C2)OC)C	30098910	osthole has effective anti-tumor and immunomodulatory effects on pancreatic cancer by directly exerting negative effects on cancer cells and attenuating tumor-infiltrating M2 macrophages	#N/A	#N/A
CID5320315	22.4369	0	0	0	Integrated gene set 2 (IG-2)	Oroxylin A	COC1=C(C=C2C(=C1O)C(=O)C=C(O2)C3=CC=CC=C3)O	28472762	Oroxylin A inhibits the generation of Tregs in lung cancer environment by inhibiting the T cells' response to TGF-β1 and decreasing the secretion of TGF-β1 in lung cancer cells via NF-κB signaling	#N/A	#N/A
CID932	8.02945	0	0	0	Integrated gene set 2 (IG-2)	Naringenin	C1C(OC2=CC(=CC(=C2C1=O)O)O)C3=CC=C(C=C3)O	19318568; 26100136	Naringenin enhances NK cell lysis activity by increasing the expression of NKG2D ligands on Burkitt's lymphoma cells; Naringenin significantly reduces lung metastases in mice with pulmonary fibrosis and increases their survival by improving the immunosuppressive environment through down-regulating transforming growth factor-beta1 and reducing regulatory T cells. Naringenin could be an ideal thera…	#N/A	#N/A
CID5281614	19.5551	0	0	0	Integrated gene set 2 (IG-2)	Fisetin	C1=CC(=C(C=C1C2=C(C(=O)C3=C(O2)C=C(C=C3)O)O)O)O	N/A	N/A	29618945	21069336; 28052097; 23380621
CID115269	15.9636	0	0	0	Integrated gene set 2 (IG-2)	Sophocarpine	C1CC2CN3C(CC=CC3=O)C4C2N(C1)CCC4	N/A	N/A	30286809	6235710; 18775799
CID10494	18.9542	0	0	0	Integrated gene set 2 (IG-2)	Oleanolic acid	CC1(CCC2(CCC3(C(=CCC4C3(CCC5C4(CCC(C5(C)C)O)C)C)C2C1)C)C(=O)O)C	N/A	N/A	26514300; 12898413	24486850
CID442424	16.8663	0	0	0	Integrated gene set 2 (IG-2)	Genipin	COC(=O)C1=COC(C2C1CC=C2CO)O	N/A	N/A	25921028	27270308
CID3314	6.48028	0	0	0	Integrated gene set 2 (IG-2)	Eugenol	COC1=C(C=CC(=C1)CC=C)O	N/A	N/A	27776125; 25050278; 21237301	30932261
CID5281232	7.63934	0	0	0	Integrated gene set 2 (IG-2)	Crocetin	CC(=CC=CC=C(C)C=CC=C(C)C(=O)O)C=CC=C(C)C(=O)O	N/A	N/A	#N/A	#N/A
CID444899	5.24665	1	1e-05	0.00344	Integrated gene set 2 (IG-2)	Arachidonic acid	CCCCCC=CCC=CCC=CCC=CCCCC(=O)O	N/A	N/A	#N/A	#N/A
CID164676	11.9694	0	0	0	Integrated gene set 2 (IG-2)	Tanshinone IIA	CC1=COC2=C1C(=O)C(=O)C3=C2C=CC4=C3CCCC4(C)C	N/A	N/A	19653860	31250836; 30675253
CID5281855	10.5815	0	0	0	Integrated gene set 2 (IG-2)	Ellagic acid	C1=C2C3=C(C(=C1O)O)OC(=O)C4=CC(=C(C(=C43)OC2=O)O)O	N/A	N/A	24972653; 19180803; 25047680	29197410; 29173024
CID906	8.56473	1	1e-05	0.00344	Integrated gene set 2 (IG-2)	Sialic acid	CC(=O)NC1C(CC(OC1C(C(CO)O)O)(C(=O)O)O)O	N/A	N/A	#N/A	#N/A
CID5154	10.0216	0	0	0	Integrated gene set 2 (IG-2)	Sanguinarine	C[N+]1=C2C(=C3C=CC4=C(C3=C1)OCO4)C=CC5=CC6=C(C=C52)OCO6	N/A	N/A	27272257	29783958
CID73174	7.39547	1	1e-05	0.00344	Integrated gene set 2 (IG-2)	Dehydrocostus lactone	C=C1CCC2C(C3C1CCC3=C)OC(=O)C2=C	N/A	N/A	#N/A	#N/A
CID72300	8.50258	0	0	0	Integrated gene set 2 (IG-2)	Magnolol	C=CCC1=CC(=C(C=C1)O)C2=C(C=CC(=C2)CC=C)O	N/A	N/A	28232195; 30500626	28746938
CID100771	15.1965	0	0	0	Integrated gene set 2 (IG-2)	Obovatol	C=CCC1=CC=C(C=C1)OC2=CC(=CC(=C2O)O)CC=C	N/A	N/A	#N/A	#N/A
CID5281672	9.93473	0	0	0	Integrated gene set 2 (IG-2)	Myricetin	C1=C(C=C(C(=C1O)O)O)C2=C(C(=O)C3=C(C=C(C=C3O2)O)O)O	N/A	N/A	25075019	31266091; 31266091
CID5321864	7.30801	0	0	0	Integrated gene set 2 (IG-2)	5,7,2',3'-Tetrahydroxyflavone	C1=CC(=C(C(=C1)O)O)C2=CC(=O)C3=C(C=C(C=C3O2)O)O	N/A	N/A	#N/A	#N/A
CID5281294	7.18744	0	0	0	Integrated gene set 2 (IG-2)	Okanin	C1=CC(=C(C=C1C=CC(=O)C2=C(C(=C(C=C2)O)O)O)O)O	N/A	N/A	#N/A	#N/A
CID5281222	11.9992	0	0	0	Integrated gene set 2 (IG-2)	Butein	C1=CC(=C(C=C1C=CC(=O)C2=C(C=C(C=C2)O)O)O)O	N/A	N/A	#N/A	#N/A
CID5316819	16.9075	0	0	0	Integrated gene set 2 (IG-2)	Nepetoidin B	C1=CC(=C(C=C1C=CC(=O)OC=CC2=CC(=C(C=C2)O)O)O)O	N/A	N/A	#N/A	#N/A
CID5281643	7.4213	1	1e-05	0.00344	Integrated gene set 2 (IG-2)	Hyperoside	C1=CC(=C(C=C1C2=C(C(=O)C3=C(C=C(C=C3O2)O)O)OC4C(C(C(C(O4)CO)O)O)O)O)O	N/A	N/A	26711781	26676634
CID114776	10.2122	0	0	0	Integrated gene set 2 (IG-2)	Isoorientin	C1=CC(=C(C=C1C2=CC(=O)C3=C(C(=C(C=C3O2)O)C4C(C(C(C(O4)CO)O)O)O)O)O)O	N/A	N/A	28072821	29524880
CID5280445	22.7884	0	0	0	Integrated gene set 2 (IG-2)	Luteolin	C1=CC(=C(C=C1C2=CC(=O)C3=C(C=C(C=C3O2)O)O)O)O	N/A	N/A	28578499; 17713031; 18806808	31059061; 30992674; 30663726
CID5281801	7.21265	0	0	0	Integrated gene set 2 (IG-2)	Orobol	C1=CC(=C(C=C1C2=COC3=CC(=CC(=C3C2=O)O)O)O)O	N/A	N/A	#N/A	#N/A
CID6451084	17.416	0	0	0	Integrated gene set 2 (IG-2)	Salvianolic acid B	C1=CC(=C(C=C1CC(C(=O)O)OC(=O)C=CC2=C3C(C(OC3=C(C=C2)O)C4=CC(=C(C=C4)O)O)C(=O)OC(CC5=CC(=C(C=C5)O)O)C(=O)O)O)O	N/A	N/A	30535483	30555632; 21209716
CID5281670	10.7801	0	0	0	Integrated gene set 2 (IG-2)	Morin	C1=CC(=C(C=C1O)O)C2=C(C(=O)C3=C(C=C(C=C3O2)O)O)O	N/A	N/A	16128866; 26709520; 14654167; 30099288	31049822; 19931519
CID5280863	15.3846	0	0	0	Integrated gene set 2 (IG-2)	Kaempferol	C1=CC(=CC=C1C2=C(C(=O)C3=C(C=C(C=C3O2)O)O)O)O	N/A	N/A	29486619	26883800
CID5282102	13.7644	0	0	0	Integrated gene set 2 (IG-2)	Astragalin	C1=CC(=CC=C1C2=C(C(=O)C3=C(C=C(C=C3O2)O)O)OC4C(C(C(C(O4)CO)O)O)O)O	N/A	N/A	30314368	28654261
CID185617	12.0348	0	0	0	Integrated gene set 2 (IG-2)	Scutellarin	C1=CC(=CC=C1C2=CC(=O)C3=C(C(=C(C=C3O2)OC4C(C(C(C(O4)C(=O)O)O)O)O)O)O)O	N/A	N/A	#N/A	#N/A
CID5280704	7.20875	0	0	0	Integrated gene set 2 (IG-2)	Apigetrin; Apigenin 7-Glucoside	C1=CC(=CC=C1C2=CC(=O)C3=C(C=C(C=C3O2)OC4C(C(C(C(O4)CO)O)O)O)O)O	N/A	N/A	26692099	29408335
CID5280441	8.66324	0	0	0	Integrated gene set 2 (IG-2)	Vitexin	C1=CC(=CC=C1C2=CC(=O)C3=C(O2)C(=C(C=C3O)O)C4C(C(C(C(O4)CO)O)O)O)O	N/A	N/A	19791499; 28726396	30797236; 27588401
CID5281708	11.4869	0	0	0	Integrated gene set 2 (IG-2)	Daidzein	C1=CC(=CC=C1C2=COC3=C(C2=O)C=CC(=C3)O)O	N/A	N/A	9383780	28849226
CID5281807	14.2497	0	0	0	Integrated gene set 2 (IG-2)	Puerarin	C1=CC(=CC=C1C2=COC3=C(C2=O)C=CC(=C3C4C(C(C(C(O4)CO)O)O)O)O)O	N/A	N/A	26218281	26730946
CID785	7.42397	0	0	0	Integrated gene set 2 (IG-2)	Hydroquinone	C1=CC(=CC=C1O)O	N/A	N/A	#N/A	#N/A
CID5281416	7.07028	0	0	0	Integrated gene set 2 (IG-2)	Esculetin	C1=CC(=O)OC2=CC(=C(C=C21)O)O	N/A	N/A	#N/A	#N/A
CID637511	14.6124	0	0	0	Integrated gene set 2 (IG-2)	Cinnamaldehyde	C1=CC=C(C=C1)C=CC=O	N/A	N/A	25504111	28958934; 28093328
CID25200543	8.09433	0	0	0	Integrated gene set 2 (IG-2)	7-Hydroxy-4-oxo-2-phenylchromen-5-olate	C1=CC=C(C=C1)C2=CC(=O)C3=C(O2)C=C(C=C3[O-])O	N/A	N/A	#N/A	#N/A
CID72304	9.36597	0	0	0	Integrated gene set 2 (IG-2)	Isoflavone	C1=CC=C(C=C1)C2=COC3=CC=CC=C3C2=O	N/A	N/A	#N/A	#N/A
CID10168	12.1691	0	0	0	Integrated gene set 2 (IG-2)	Rhein	C1=CC2=C(C(=C1)O)C(=O)C3=C(C=C(C=C3C2=O)C(=O)O)O	N/A	N/A	#N/A	#N/A
CID72276	11.7345	0	0	0	Integrated gene set 2 (IG-2)	(-)-Epicatechin	C1C(C(OC2=CC(=CC(=C21)O)O)C3=CC(=C(C=C3)O)O)O	N/A	N/A	19126261	22753754
CID168165	10.2372	0	0	0	Integrated gene set 2 (IG-2)	Castalagin	C1C2C(C3C4C(C5=C(C(=C(C(=C5C(=O)O4)C6=C(C(=C(C(=C6C(=O)O3)C7=C(C(=C(C=C7C(=O)O2)O)O)O)O)O)O)O)O)O)O)OC(=O)C8=CC(=C(C(=C8C9=C(C(=C(C=C9C(=O)O1)O)O)O)O)O)O	N/A	N/A	#N/A	#N/A
CID499	6.57176	1	1e-05	0.00344	Integrated gene set 2 (IG-2)	DL-Pyroglutamic acid	C1CC(=O)NC1C(=O)O	N/A	N/A	#N/A	#N/A
CID169014	10.0792	0	0	0	Integrated gene set 2 (IG-2)	Sophoramine	C1CC2CN3C(=O)C=CC=C3C4C2N(C1)CCC4	N/A	N/A	#N/A	#N/A
CID6770	12.9762	0	0	0	Integrated gene set 2 (IG-2)	Stylopine	C1CN2CC3=C(CC2C4=CC5=C(C=C41)OCO5)C=CC6=C3OCO6	N/A	N/A	#N/A	#N/A
CID72936	11.165	0	0	0	Integrated gene set 2 (IG-2)	Vexibinol	CC(=CCC(CC1=C(C=C(C2=C1OC(CC2=O)C3=C(C=C(C=C3)O)O)O)O)C(=C)C)C	N/A	N/A	#N/A	#N/A
CID10812923	18.47	0	0	0	Integrated gene set 2 (IG-2)	Kurarinone	CC(=CCC(CC1=C(C=C(C2=C1OC(CC2=O)C3=C(C=C(C=C3)O)O)OC)O)C(=C)C)C	N/A	N/A	#N/A	#N/A
CID10298511	10.8262	0	0	0	Integrated gene set 2 (IG-2)	Garcinone E	CC(=CCC1=C(C=C2C(=C1O)C(=O)C3=C(C(=C(C(=C3O2)CC=C(C)C)O)O)CC=C(C)C)O)C	N/A	N/A	#N/A	#N/A
CID638011	11.6827	0	0	0	Integrated gene set 2 (IG-2)	Citral	CC(=CCCC(=CC=O)C)C	N/A	N/A	17383062; 23704880	28841022; 30385373
CID12855917	12.3549	0	0	0	Integrated gene set 2 (IG-2)	Ginsenoside Rh1	CC(=CCCC(C)(C1CCC2(C1C(CC3C2(CC(C4C3(CCC(C4(C)C)O)C)OC5C(C(C(C(O5)CO)O)O)O)C)O)C)O)C	N/A	N/A	#N/A	#N/A
CID9898279	8.3707	0	0	0	Integrated gene set 2 (IG-2)	Ginsenoside rb1	CC(=CCCC(C)(C1CCC2(C1C(CC3C2(CCC4C3(CCC(C4(C)C)OC5C(C(C(C(O5)CO)O)O)OC6C(C(C(C(O6)CO)O)O)O)C)C)O)C)OC7C(C(C(C(O7)COC8C(C(C(C(O8)CO)O)O)O)O)O)O)C	N/A	N/A	8010026	27825116
CID12855889	7.12903	1	1e-05	0.00344	Integrated gene set 2 (IG-2)	Ginsenoside Rc	CC(=CCCC(C)(C1CCC2(C1C(CC3C2(CCC4C3(CCC(C4(C)C)OC5C(C(C(C(O5)CO)O)O)OC6C(C(C(C(O6)CO)O)O)O)C)C)O)C)OC7C(C(C(C(O7)COC8C(C(C(O8)CO)O)O)O)O)O)C	N/A	N/A	#N/A	#N/A
CID637759	7.28583	0	0	0	Integrated gene set 2 (IG-2)	Benzylideneacetone	CC(=O)C=CC1=CC=CC=C1	N/A	N/A	#N/A	#N/A
CID14539883	7.2146	0	0	0	Integrated gene set 2 (IG-2)	Moracin O	CC(C)(C1CC2=C(O1)C=C3C(=C2)C=C(O3)C4=CC(=CC(=C4)O)O)O	N/A	N/A	#N/A	#N/A
CID5318567	6.96767	1	1e-05	0.00344	Integrated gene set 2 (IG-2)	Fucosterol	CC=C(CCC(C)C1CCC2C1(CCC3C2CC=C4C3(CCC(C4)O)C)C)C(C)C	N/A	N/A	28138935	31035050
CID636822	12.9298	0	0	0	Integrated gene set 2 (IG-2)	alpha-Asarone	CC=CC1=CC(=C(C=C1OC)OC)OC	N/A	N/A	#N/A	#N/A
CID637563	10.8497	0	0	0	Integrated gene set 2 (IG-2)	Trans-Anethole	CC=CC1=CC=C(C=C1)OC	N/A	N/A	#N/A	#N/A
CID14539884	7.2979	0	0	0	Integrated gene set 2 (IG-2)	Moracin P	CC1(C(CC2=C(O1)C=C3C(=C2)C=C(O3)C4=CC(=CC(=C4)O)O)O)C	N/A	N/A	#N/A	#N/A
CID72734	7.08543	0	0	0	Integrated gene set 2 (IG-2)	Xyloidone	CC1(C=CC2=C(O1)C(=O)C3=CC=CC=C3C2=O)C	N/A	N/A	#N/A	#N/A
CID2758	15.1116	0	0	0	Integrated gene set 2 (IG-2)	Eucalyptol	CC1(C2CCC(O1)(CC2)C)C	N/A	N/A	#N/A	#N/A
CID3576890	5.7737	2	2e-05	0.00688	Integrated gene set 2 (IG-2)	Oridonin	CC1(CCC(C23C1C(C(C45C2CCC(C4O)C(=C)C5=O)(OC3)O)O)O)C	N/A	N/A	29386029; 30079224	31202781
CID328778	10.3579	0	0	0	Integrated gene set 2 (IG-2)	Ginsengenin II; Panaxol	CC1(CCCC(O1)(C)C2CCC3(C2C(CC4C3(CCC5C4(CCC(C5(C)C)O)C)C)O)C)C	N/A	N/A	#N/A	#N/A
CID73432	13.8158	0	0	0	Integrated gene set 2 (IG-2)	Brusatol	CC1=C(C(=O)CC2(C1CC3C45C2C(C(C(C4C(C(=O)O3)OC(=O)C=C(C)C)(OC5)C(=O)OC)O)O)C)O	N/A	N/A	#N/A	#N/A
CID10364	16.6964	0	0	0	Integrated gene set 2 (IG-2)	Carvacrol	CC1=C(C=C(C=C1)C(C)C)O	N/A	N/A	23873553	29317755
CID11253808	7.24008	0	0	0	Integrated gene set 2 (IG-2)	Isochrysophanol	CC1=C(C2=C(C=C1)C(=O)C3=C(C2=O)C(=CC=C3)O)O	N/A	N/A	#N/A	#N/A
CID10797	7.30194	0	0	0	Integrated gene set 2 (IG-2)	Methylfuran	CC1=CC=CO1	N/A	N/A	#N/A	#N/A
CID5458201	8.15178	0	0	0	Integrated gene set 2 (IG-2)	Costunolide	CC1=CCCC(=CC2C(CC1)C(=C)C(=O)O2)C	N/A	N/A	#N/A	#N/A
CID840	17.0086	0	0	0	Integrated gene set 2 (IG-2)	D(+)Fucose	CC1C(C(C(C(O1)O)O)O)O	N/A	N/A	#N/A	#N/A
CID73296	19.9765	0	0	0	Integrated gene set 2 (IG-2)	alpha-Hederin	CC1C(C(C(C(O1)OC2C(C(COC2OC3CCC4(C(C3(C)CO)CCC5(C4CC=C6C5(CCC7(C6CC(CC7)(C)C)C(=O)O)C)C)C)O)O)O)O)O	N/A	N/A	#N/A	#N/A
CID87691	9.103	0	0	0	Integrated gene set 2 (IG-2)	Loganin	CC1C(CC2C1C(OC=C2C(=O)OC)OC3C(C(C(C(O3)CO)O)O)O)O	N/A	N/A	#N/A	#N/A
CID108130	13.0197	0	0	0	Integrated gene set 2 (IG-2)	Schisandrin B	CC1CC2=CC3=C(C(=C2C4=C(C(=C(C=C4CC1C)OC)OC)OC)OC)OCO3	N/A	N/A	#N/A	#N/A
CID161823	6.92574	2	2e-05	0.00688	Integrated gene set 2 (IG-2)	Madecassoside	CC1CCC2(CCC3(C(=CCC4C3(CC(C5C4(CC(C(C5(C)CO)O)O)C)O)C)C2C1C)C)C(=O)OC6C(C(C(C(O6)COC7C(C(C(C(O7)CO)OC8C(C(C(C(O8)C)O)O)O)O)O)O)O)O	N/A	N/A	#N/A	#N/A
CID108062	8.95342	0	0	0	Integrated gene set 2 (IG-2)	Madecassol	CC1CCC2(CCC3(C(=CCC4C3(CCC5C4(CC(C(C5(C)CO)O)O)C)C)C2C1C)C)C(=O)OC6C(C(C(C(O6)COC7C(C(C(C(O7)CO)OC8C(C(C(C(O8)C)O)O)O)O)O)O)O)O	N/A	N/A	#N/A	#N/A
CID101731	10.076	0	0	0	Integrated gene set 2 (IG-2)	beta-Patchoulene	CC1CCC2=C1CC3CCC2(C3(C)C)C	N/A	N/A	#N/A	#N/A
CID72724	8.44191	0	0	0	Integrated gene set 2 (IG-2)	Alantolactone	CC1CCCC2(C1=CC3C(C2)OC(=O)C3=C)C	N/A	N/A	#N/A	#N/A
CID3083514	9.54351	0	0	0	Integrated gene set 2 (IG-2)	Danshenol A	CC1COC2=C1C(=O)C(C3=C2C=CC4=C3C=CC=C4C)(CC(=O)C)O	N/A	N/A	#N/A	#N/A
CID5283349	8.19288	0	0	0	Integrated gene set 2 (IG-2)	2,4-Decadienal	CCCCCC=CC=CC=O	N/A	N/A	#N/A	#N/A
CID5353620	6.95405	0	0	0	Integrated gene set 2 (IG-2)	Falcarinol; Panaxynol	CCCCCCCC=CCC#CC#CC(C=C)O	N/A	N/A	#N/A	#N/A
CID3893	12.5782	0	0	0	Integrated gene set 2 (IG-2)	Lauric acid	CCCCCCCCCCCC(=O)O	N/A	N/A	28899400	2141005; 30942101; 28924490; 26496897
CID16064	10.2972	0	0	0	Integrated gene set 2 (IG-2)	3-Hydroxytetradecanoic acid	CCCCCCCCCCCC(CC(=O)O)O	N/A	N/A	#N/A	#N/A
CID8181	11.7498	0	0	0	Integrated gene set 2 (IG-2)	Methyl palmitate	CCCCCCCCCCCCCCCC(=O)OC	N/A	N/A	#N/A	#N/A
CID8209	10.3959	0	0	0	Integrated gene set 2 (IG-2)	1-Tetradecanol	CCCCCCCCCCCCCCO	N/A	N/A	#N/A	#N/A
CID197810	15.6135	0	0	0	Integrated gene set 2 (IG-2)	Chelidonine	CN1CC2=C(C=CC3=C2OCO3)C4C1C5=CC6=C(C=C5CC4O)OCO6	N/A	N/A	#N/A	#N/A
CID442169	7.1493	2	2e-05	0.00688	Integrated gene set 2 (IG-2)	Armepavine	CN1CCC2=CC(=C(C=C2C1CC3=CC=C(C=C3)O)OC)OC	N/A	N/A	#N/A	#N/A
CID73078	16.5085	0	0	0	Integrated gene set 2 (IG-2)	Tetrandrine	CN1CCC2=CC(=C3C=C2C1CC4=CC=C(C=C4)OC5=C(C=CC(=C5)CC6C7=C(O3)C(=C(C=C7CCN6C)OC)OC)OC)OC	N/A	N/A	#N/A	#N/A
CID5459308	17.3321	0	0	0	Integrated gene set 2 (IG-2)	Sinomenine	CN1CCC23CC(=O)C(=CC2C1CC4=C3C(=C(C=C4)OC)O)OC	N/A	N/A	#N/A	#N/A
CID854067	7.45179	0	0	0	Integrated gene set 2 (IG-2)	(-)-Synephrine	CNCC(C1=CC=C(C=C1)O)O	N/A	N/A	#N/A	#N/A
CID107848	13.5895	0	0	0	Integrated gene set 2 (IG-2)	Geniposide	COC(=O)C1=COC(C2C1CC=C2CO)OC3C(C(C(C(O3)CO)O)O)O	N/A	N/A	24991786	9065798
CID188323	7.32222	0	0	0	Integrated gene set 2 (IG-2)	Cirsimaritin	COC1=C(C(=C2C(=C1)OC(=CC2=O)C3=CC=C(C=C3)O)O)OC	N/A	N/A	#N/A	#N/A
CID5271805	7.5224	1	1e-05	0.00344	Integrated gene set 2 (IG-2)	Ginkgetin	COC1=C(C=C(C=C1)C2=CC(=O)C3=C(C=C(C=C3O2)OC)O)C4=C(C=C(C5=C4OC(=CC5=O)C6=CC=C(C=C6)O)O)O	N/A	N/A	#N/A	#N/A
CID72344	12.0017	0	0	0	Integrated gene set 2 (IG-2)	Nobiletin	COC1=C(C=C(C=C1)C2=CC(=O)C3=C(O2)C(=C(C(=C3OC)OC)OC)OC)OC	N/A	N/A	31257269	23818450
CID3084961	11.7008	0	0	0	Integrated gene set 2 (IG-2)	Oroxindin	COC1=C(C=C(C2=C1OC(=CC2=O)C3=CC=CC=C3)O)OC4C(C(C(C(O4)C(=O)O)O)O)O	N/A	N/A	#N/A	#N/A
CID8417	8.10238	0	0	0	Integrated gene set 2 (IG-2)	Scoparone	COC1=C(C=C2C(=C1)C=CC(=O)O2)OC	N/A	N/A	#N/A	#N/A
CID6440365	9.43871	0	0	0	Integrated gene set 2 (IG-2)	Yakuchinone B	COC1=C(C=CC(=C1)C=CC(=O)CCCCC2=CC=CC=C2)O	N/A	N/A	#N/A	#N/A
CID445858	11.5443	0	0	0	Integrated gene set 2 (IG-2)	Ferulic acid	COC1=C(C=CC(=C1)C=CC(=O)O)O	N/A	N/A	27855523	26473837
CID162464	12.8048	0	0	0	Integrated gene set 2 (IG-2)	Cirsilineol	COC1=C(C=CC(=C1)C2=CC(=O)C3=C(C(=C(C=C3O2)OC)OC)O)O	N/A	N/A	#N/A	#N/A
CID133145	8.81233	0	0	0	Integrated gene set 2 (IG-2)	Yakuchinone-A	COC1=C(C=CC(=C1)CCC(=O)CCCCC2=CC=CC=C2)O	N/A	N/A	#N/A	#N/A
CID2355	14.7162	0	0	0	Integrated gene set 2 (IG-2)	Bergapten	COC1=C2C=CC(=O)OC2=CC3=C1C=CO3	N/A	N/A	#N/A	#N/A
CID226371	14.4211	0	0	0	Integrated gene set 2 (IG-2)	Liriodendrin	COC1=CC(=CC(=C1OC2C(C(C(C(O2)CO)O)O)O)OC)C3C4COC(C4CO3)C5=CC(=C(C(=C5)OC)OC6C(C(C(C(O6)CO)O)O)O)OC	N/A	N/A	#N/A	#N/A
CID5372367	17.3838	0	0	0	Integrated gene set 2 (IG-2)	dehydrodiconiferol	COC1=CC(=CC2=C1OC(C2CO)C3=CC(=C(C=C3)O)OC)C=CCO	N/A	N/A	#N/A	#N/A
CID96118	7.22633	0	0	0	Integrated gene set 2 (IG-2)	Tetramethylscutellarein	COC1=CC=C(C=C1)C2=CC(=O)C3=C(C(=C(C=C3O2)OC)OC)OC	N/A	N/A	#N/A	#N/A
CID68077	9.07874	0	0	0	Integrated gene set 2 (IG-2)	Tangeretin	COC1=CC=C(C=C1)C2=CC(=O)C3=C(O2)C(=C(C(=C3OC)OC)OC)OC	N/A	N/A	#N/A	#N/A
CID5280378	9.2235	0	0	0	Integrated gene set 2 (IG-2)	Formononetin	COC1=CC=C(C=C1)C2=COC3=C(C2=O)C=CC(=C3)O	N/A	N/A	16108819	29857127
CID5281781	12.5937	0	0	0	Integrated gene set 2 (IG-2)	Irisolidone	COC1=CC=C(C=C1)C2=COC3=CC(=C(C(=C3C2=O)O)OC)O	N/A	N/A	#N/A	#N/A
CID5280373	11.5737	0	0	0	Integrated gene set 2 (IG-2)	Biochanin A	COC1=CC=C(C=C1)C2=COC3=CC(=CC(=C3C2=O)O)O	N/A	N/A	16169028; 30271755	30037363
CID73412	10.7144	0	0	0	Integrated gene set 2 (IG-2)	Madecassic acid	CC1CCC2(CCC3(C(=CCC4C3(CC(C5C4(CC(C(C5(C)CO)O)O)C)O)C)C2C1C)C)C(=O)O	24965394	Madecassic acid inhibits the mouse colon cancer growth by inducing apoptosis and immunomodulation.	#N/A	#N/A
CID259846	6.19468	1	1e-05	0.00344	Integrated gene set 2 (IG-2)	Lupeol	CC(=C)C1CCC2(C1C3CCC4C5(CCC(C(C5CCC4(C3(CC2)C)C)(C)C)O)C)C	23639256	lupeol at appropriate concentrations could promote the proliferation of NK cells, inhibit the proliferation of gastric cancer cell lines BGC823, N87 and HGC27	#N/A	#N/A
CID6549	10.7726	0	0	0	Integrated gene set 2 (IG-2)	Linalool	CC(=CCCC(C)(C=C)O)C	24858101	Linalool induces Th1 cellular immune response in T-47D cells and exhibits cytotoxic effects by activating antitumor immunity	#N/A	#N/A
CID6322	7.43815	0	0	0	Integrated gene set 2 (IG-2)	Arginine	C(CC(C(=O)O)N)CN=C(N)N	29616189	l-arginine and its downstream metabolites (e.g., ornithine and citrulline) could be essential to T-cell activation and thus modulate innate and adaptive immunity to further promote tumor survival and growth	#N/A	#N/A
CID638278	8.75327	0	0	0	Integrated gene set 2 (IG-2)	Isoliquiritigenin	C1=CC(=CC=C1C=CC(=O)C2=C(C=C(C=C2)O)O)O	23624327	ISL-NLC significantly decreased the spleen index in tumor-bearing mice suggests the strong immuno-enhancement effect of ISL-NLC on tumor-bearing mice.	#N/A	#N/A
CID160512	7.17589	0	0	0	Integrated gene set 2 (IG-2)	Ar-Turmerone	CC1=CC=C(C=C1)C(C)CC(=O)C=C(C)C	23229920	Immune activation and antitumor response of ar-turmerone on P388D1 lymphoblast cell implanted tumors.	#N/A	#N/A
CID72303	14.3158	0	0	0	Integrated gene set 2 (IG-2)	Honokiol	C=CCC1=CC(=C(C=C1)O)C2=CC(=C(C=C2)O)CC=C	19483651	Honokiol is clinically available for human testing and may serve to augment T cell-mediated cancer immunotherapy.	#N/A	#N/A
CID119307	14.3054	0	0	0	Integrated gene set 2 (IG-2)	Ginsenoside Rh2	CC(=CCCC(C)(C1CCC2(C1C(CC3C2(CCC4C3(CCC(C4(C)C)OC5C(C(C(C(O5)CO)O)O)O)C)C)O)C)O)C	18007086	G-Rh2 can enhance the excretion of cytotoxin-effecting molecules of alveolar macrophages in patients with non-small cell lung cancer (NSCLC)	#N/A	#N/A
CID5280961	14.1671	0	0	0	Integrated gene set 2 (IG-2)	Genistein	C1=CC(=CC=C1C2=COC3=CC(=CC(=C3C2=O)O)O)O	22735799	GEN exerts an immunomodulatory effect in a mouse model of Human Papillomavirus (HPV) associated-cervical cancer.	#N/A	#N/A
CID7020	10.256	0	0	0	Integrated gene set 2 (IG-2)	Xanthone	C1=CC=C2C(=C1)C(=O)C3=CC=CC=C3O2	21420233	Gallic acid indanone and mangiferin xanthone are strong determinants of immunosuppressive anti-tumour effects of Mangifera indica L. bark in MDA-MB231 breast cancer cells.	#N/A	#N/A
CID3220	20.5459	0	0	0	Integrated gene set 2 (IG-2)	Emodin	CC1=CC(=C2C(=C1)C(=O)C3=CC(=CC(=C3C2=O)O)O)O	27196773	emodin attenuated tumor growth by inhibiting macrophage infiltration and M2-like polarization, accompanied by increased T-cell activation and reduced angiogenesis in tumors.	#N/A	#N/A
CID969516	20.7118	0	0	0	Integrated gene set 2 (IG-2)	Curcumin	COC1=C(C=CC(=C1)C=CC(=O)CC(=O)C=CC2=CC(=C(C=C2)O)OC)O	29751146	Curcumin enhances anti-tumor immune response in tongue squamous cell carcinoma	#N/A	#N/A
CID160254	13.7498	0	0	0	Integrated gene set 2 (IG-2)	Cryptotanshinone	CC1COC2=C1C(=O)C(=O)C3=C2C=CC4=C3CCCC4(C)C	30972427	Cryptotanshinone has curative dual anti-proliferative and immunotherapeutic effects on mouse Lewis lung carcinoma.	#N/A	#N/A
CID5281233	15.6549	0	0	0	Integrated gene set 2 (IG-2)	Crocin	CC(=CC=CC=C(C)C=CC=C(C)C(=O)OC1C(C(C(C(O1)COC2C(C(C(C(O2)CO)O)O)O)O)O)O)C=CC=C(C)C(=O)OC3C(C(C(C(O3)COC4C(C(C(C(O4)CO)O)O)O)O)O)O	29329036	Crocin improves the proliferation and cytotoxic function of T cells in children with acute lymphoblastic leukemia.	#N/A	#N/A
CID114917	10.2198	0	0	0	Integrated gene set 2 (IG-2)	Tanshinone I	CC1=CC=CC2=C1C=CC3=C2C(=O)C(=O)C4=C3OC=C4C	26041399	Compared with mice treated with CA + RA, CA + TA, or CA alone, the mice treated with CA + RA + TA showed significantly increased percentage of CD4(+) and CD8(+) in spleen and increased activities of NK and CTL.	#N/A	#N/A
CID5944	9.08142	0	0	0	Integrated gene set 2 (IG-2)	Cantharidin	CC12C3CCC(C1(C(=O)OC2=O)C)O3	28498036; 24719559	Combining radiotherapy and cantharidin may have synergistic effects in driving tumor rejection by increasing T-cell infiltration, proliferation and cytokine production;Cantharidin exerts anti-hepatocellular carcinoma by miR-214 modulating macrophage polarization.	#N/A	#N/A
CID5281607	17.9216	0	0	0	Integrated gene set 2 (IG-2)	Chrysin	C1=CC=C(C=C1)C2=CC(=O)C3=C(C=C(C=C3O2)O)O	22773581	Chrysin influences a murine leukemia model in vivo through enhancing populations of T-and B-cells, and promoting macrophage phagocytosis and NK cell cytotoxicity.	#N/A	#N/A
CID2703	7.20305	0	0	0	Integrated gene set 2 (IG-2)	Chelerythrine	C[N+]1=C2C(=C3C=CC(=C(C3=C1)OC)OC)C=CC4=CC5=C(C=C42)OCO5	26881539	Chelerythrine delayed tumor growth and increased survival duration of Dalton's lymphoma bearing BALB/c H(2d) mice by activation of NK cells in vivo.	#N/A	#N/A
CID1548943	12.4964	0	0	0	Integrated gene set 2 (IG-2)	Capsaicin	CC(C)C=CCCCCC(=O)NCC1=CC(=C(C=C1)O)OC	27901346; 26338963	Capsaicin causes a concentration-dependent alteration of the immune balance between PBMC and colon carcinoma cells expressed as an inhibited generation of inflammatory cytokines	#N/A	#N/A
CID2519	6.7274	0	0	0	Integrated gene set 2 (IG-2)	Caffeine	CN1C=NC2=C1C(=O)N(C(=O)N2C)C	26296573	Caffeine promotes anti-tumor immune response during tumor initiation: Involvement of the adenosine A2A receptor.	#N/A	#N/A
CID689043	12.0857	0	0	0	Integrated gene set 2 (IG-2)	Caffeic acid	C1=CC(=C(C=C1C=CC(=O)O)O)O	22707327	caffeic acid phenethyl ester (CAPE) has potential antitumor properties by different postulated mechanisms such as suppressing cancer cells proliferation via its anti-inflammatory effects; and modulating the tumor microenvironment.immunosuppressive function on T lymphocyte and they also have potential antitumor properties	#N/A	#N/A
CID5315472	7.16398	2	2e-05	0.00688	Integrated gene set 2 (IG-2)	Didemethoxycurcumin; Curcumin III; Bisdemethoxycurcumin	C1=CC(=CC=C1C=CC(=O)CC(=O)C=CC2=CC=C(C=C2)O)O	28579805	Bisdemethoxycurcumin in combination with α-PD-L1 antibody boosts immune response against bladder cancer.	#N/A	#N/A
CID2353	13.323	0	0	0	Integrated gene set 2 (IG-2)	Berberine	COC1=C(C2=C[N+]3=C(C=C2C=C1)C4=CC5=C(C=C4CC3)OCO5)OC	6392120; 18334149	berberine and coralyne are potent macrophage activators for inducing cytostatic activity against tumour cells in vitro	#N/A	#N/A
CID64982	18.7815	0	0	0	Integrated gene set 2 (IG-2)	Baicalin	C1=CC=C(C=C1)C2=CC(=O)C3=C(C(=C(C=C3O2)OC4C(C(C(C(O4)C(=O)O)O)O)O)O)O	25448499	Baicalin affects the innate immunity and apoptosis in leukocytes of children with acute lymphocytic leukemia	#N/A	#N/A
CID5281605	14.9376	0	0	0	Integrated gene set 2 (IG-2)	Baicalein	C1=CC=C(C=C1)C2=CC(=O)C3=C(C(=C(C=C3O2)O)O)O	31437792	Baicalein and baicalin promote antitumor immunity by suppressing PD-L1 expression in hepatocellular carcinoma cells.	#N/A	#N/A
CID5280443	15.2316	0	0	0	Integrated gene set 2 (IG-2)	Apigenin	C1=CC(=CC=C1C2=CC(=O)C3=C(C=C(C=C3O2)O)O)O	28152014	Apigenin: Selective CK2 inhibitor increases Ikaros expression and improves T cell homeostasis and function in murine pancreatic cancer.	#N/A	#N/A
CID11624161	10.8946	0	0	0	Integrated gene set 2 (IG-2)	14-Deoxyandrographolide	CC12CCC(C(C1CCC(=C)C2CCC3=CCOC3=O)(C)CO)O	15138014	Andrographolide showed both the anticancer and immunostimulatory activity on diverse cancer cells and 14-deoxyandrographolide showed enhanced proliferation and interleukin-2 (IL-2) induction in human peripheral blood lymphocytes (HPBLs)	#N/A	#N/A
CID5318517	15.4259	0	0	0	Integrated gene set 2 (IG-2)	Andrographolide	CC12CCC(C(C1CCC(=C)C2CC=C3C(COC3=O)O)(C)CO)O	17464769	Andrographis paniculata extract and andrographolide stimulate the CTL production through enhanced secretion of IL-2 and IFN-gamma by T cells and thereby inhibit the tumor growth.	#N/A	#N/A
CID5281600	7.24219	0	0	0	Integrated gene set 2 (IG-2)	Amentoflavone	C1=CC(=CC=C1C2=CC(=O)C3=C(O2)C(=C(C=C3O)O)C4=C(C=CC(=C4)C5=CC(=O)C6=C(C=C(C=C6O5)O)O)O)O	18038762	Amentoflavone, a biflavonoid from Biophytum sensitivum augments lymphocyte proliferation, natural killer cell and antibody dependent cellular cytotoxicity through enhanced production of IL-2 and IFN-gamma and restrains serum sialic acid and gamma glutamyl transpeptidase production in tumor - bearing animals.	#N/A	#N/A
CID206	17.0487	0	0	0	Integrated gene set 2 (IG-2)	Hexose	C(C1C(C(C(C(O1)O)O)O)O)O	25861418	Active hexose correlated compound potentiates the antitumor effects of low-dose 5-fluorouracil through modulation of immune function in hepatoma 22 tumor-bearing mice.	#N/A	#N/A
