# Supplementary material for: In silico identification of natural products from Traditional Chinese Medicine for cancer immunotherapy
Source: Sci Rep. 2021 Feb 8;11:3332. doi: 10.1038/s41598-021-82857-2 (PMC7870934; doi:10.1038/s41598-021-82857-2)
Supplement: Supplementary file 1 — Supplementary Information. [file 41598_2021_82857_MOESM1_ESM.zip › Supplementary material/Table S6.xlsx]

## Sheet: Table S7
Natural products	Pubchem_CID	Combined Z-score
Quercetin	CID5280343	0.72016
Luteolin	CID5280445	0.685582
Baicalin	CID64982	0.631246
Kurarinone	CID10812923	0.631187
Sinomenine	CID5459308	0.618896
Oroxylin A	CID5320315	0.602572
Bergapten	CID2355	0.599082
Oleanolic acid	CID10494	0.584979
Tetrandrine	CID73078	0.582759
Resveratrol	CID445154	0.56486
Shikonin	CID479503	0.564138
Curcumin	CID969516	0.557169
Scopoletin	CID5280460	0.557032
Eucalyptol	CID2758	0.546462
Sophoramine	CID169014	0.541754
Stylopine	CID6770	0.54074
Andrographolide	CID5318517	0.523079
Cirsilineol	CID162464	0.49744
Fisetin	CID5281614	0.477768
Emodin	CID3220	0.475781
Piperine	CID638024	0.475458
Chrysin	CID5281607	0.460853
Methyl palmitate	CID8181	0.457688
Geniposide	CID107848	0.456851
Dehydrodiconiferol	CID5372367	0.451669
Schisandrin B	CID108130	0.446305
Linalool	CID6549	0.437978
Liriodendrin	CID226371	0.420911
Ginsenoside RG1	CID441923	0.408529
Apigetrin	CID5280704	0.408044
Carvacrol	CID10364	0.401918
Astragalin	CID5282102	0.369362
Kaempferol	CID5280863	0.368118
Baicalein	CID5281605	0.362813
beta-Patchoulene	CID101731	0.344378
Hexose	CID206	0.343566
alpha-Asarone	CID636822	0.341404
D(+)Fucose	CID840	0.330527
Vexibinol	CID72936	0.32459
Ferulic acid	CID445858	0.312448
Apigenin	CID5280443	0.29185
Oroxindin	CID3084961	0.289775
Lauric acid	CID3893	0.275223
Genistein	CID5280961	0.271679
Morin	CID5281670	0.268893
Capsaicin	CID1548943	0.238052
Osthole	CID10228	0.224203
Tanshinone	CID114917	0.222166
Daidzein	CID5281708	0.195364
