# Supplementary material for: In silico identification of natural products from Traditional Chinese Medicine for cancer immunotherapy
Source: Sci Rep. 2021 Feb 8;11:3332. doi: 10.1038/s41598-021-82857-2 (PMC7870934; doi:10.1038/s41598-021-82857-2)
Supplement: Supplementary file 1 — Supplementary Information. [file 41598_2021_82857_MOESM1_ESM.zip › Supplementary material/Table S7.xlsx]

## Sheet: Sheet1
herb_Chinese name	herb_pinyin name	herb_scientific name (Flora reipublicae popluaris sinicae)	Number of the predicted positive compounds	Number of total compounds	Proportion
老鹳草	LAO GUAN CAO	Lotus corniculatus,Geranium nepalense	9	50	0.18
橘红	JU HONG	Citrus maxima,Tomentosa	5	30	0.166667
橘核	JU HE	Citrus reticulata	3	20	0.15
小茴香	XIAO HUI XIANG	Schizonepeta tenuifolia, Foeniculum vulgare	6	45	0.133333
石上柏	SHI SHANG BAI	Selaginella doederleinii	5	39	0.128205
赤小豆	CHI XIAO DOU	Vigna umbellata	4	32	0.125
贯叶连翘	GUAN YE LIAN QIAO	Hypericum perforatum	3	24	0.125
绿茶	LV CHA	Folium camelliae sinensis	2	16	0.125
枳壳	ZHI KE	Citrus aurantium	11	94	0.117021
积雪草	JI XUE CAO	Centella asiatica	14	120	0.116667
茵陈	YIN CHEN	Artemisia capillaris	12	105	0.114286
水飞蓟	SHUI FEI JI	Silybum marianum	8	71	0.112676
亚麻子	YA MA ZI	Linum usitatissimum	4	37	0.108108
鬼针草	GUI ZHEN CAO	Bidens pilosa	6	57	0.105263
黄芩	HUANG QIN	Scutellaria baicalensis	18	175	0.102857
枳实	ZHI SHI	Citrus aurantium	9	90	0.1
葛根	GE GEN	Pueraria lobata	14	145	0.0965517
葫芦巴	HU LU BA	Trigonella foenum-graecum	18	187	0.0962567
贯叶金丝桃	GUAN YE JIN SI TAO	Hypericum perforatum	19	201	0.0945274
马齿苋	MA CHI XIAN	Portulaca oleracea	17	184	0.0923913
桑枝	SANG ZHI	Morus alba	8	87	0.091954
桑叶	SANG YE	Morus alba	19	221	0.0859729
绿豆	LV DOU	Vigna radiata	5	63	0.0793651
人参叶	REN SHEN YE	Panax ginseng	11	140	0.0785714
南蛇藤果	NAN SHE TENG GUO	Celastrus orbiculatus	5	64	0.078125
芦荟	LU HUI	Aloe vera,chinensis	24	308	0.0779221
昆布	KUN BU	Laminaria japonica	7	90	0.0777778
冬凌草	DONG LING CAO	Rabdosia rubescens	8	103	0.0776699
莲子心	LIAN ZI XIN	Nelumbo nucifera	4	53	0.0754717
穿心莲	CHUAN XIN LIAN	Andrographis paniculata	13	176	0.0738636
紫苏	ZI SU	Perilla frutescens	12	169	0.0710059
栀子	ZHI ZI	Gardenia jasminoides	18	255	0.0705882
白屈菜	BAI QU CAI	Chelidonium majus	7	104	0.0673077
厚朴	HOU PO	Magnolia officinalis	18	275	0.0654545
丹参	DAN SHEN	Salvia miltiorrhiza	21	324	0.0648148
苦参	KU SHEN	Sophora flavescens	17	265	0.0641509
白花蛇舌草	BAI HUA SHE SHE CAO	Hedyotis diffusa	5	81	0.0617284
槲寄生	HU JI SHENG	Viscum coloratum	5	81	0.0617284
荷叶	HE YE	Nelumbo nucifera	14	229	0.0611354
斑蝥	BAN MAO	Mylabris phalerata, Mylabris cichorii	2	33	0.0606061
丁香	DING XIANG	Syzygium aromaticum	16	266	0.0601504
木香	MU XIANG	Inula racemosa	20	336	0.0595238
姜黄	JIANG HUANG	Curcuma longa	17	286	0.0594406
莪术	E ZHU	Curcuma zedoaria	10	173	0.0578035
沙棘	SHA JI	Hippophae rhamnoides	21	366	0.057377
桑白皮	SANG BAI PI	Morus alba	13	239	0.0543933
紫草	ZI CAO	Lithospermum erythrorhizon	8	148	0.0540541
人参	REN SHEN	Panax ginseng	23	437	0.0526316
黑豆	HEI DOU	Ribes nigrum	7	133	0.0526316
茜草	QIAN CAO	Rubia cordifolia	9	179	0.0502793
西洋参	XI YANG SHEN	Panax quinquefolium	13	272	0.0477941
金银花	JIN YIN HUA	Lonicera japonica	21	451	0.0465632
枸杞子	GOU QI ZI	Lycium chinense	15	334	0.0449102
熟地黄	SHU DI HUANG	Rehmannia glutinosa	4	98	0.0408163
重楼	CHONG LOU	Paris polyphylla	2	50	0.04
香橼	XIANG YUAN	Citrus medica	1	27	0.037037
绞股蓝	JIAO GU LAN	Gynostemma pentaphyllum	7	208	0.0336538
狼毒	LANG DU	Euphorbia fischeriana	3	92	0.0326087
酸枣仁	SUAN ZAO REN	Ziziphus jujuba,spinosa	4	127	0.0314961
巴豆	BA DOU	Croton tiglium	4	187	0.0213904
雷公藤	LEI GONG TENG	Tripterygium wilfordii	3	165	0.0181818
远志	YUAN ZHI	Polygala tenuifolia	4	238	0.0168067
鸦胆子	YA DAN ZI	Brucea javanica	2	219	0.00913242
