# Supplementary material for: In silico identification of natural products from Traditional Chinese Medicine for cancer immunotherapy
Source: Sci Rep. 2021 Feb 8;11:3332. doi: 10.1038/s41598-021-82857-2 (PMC7870934; doi:10.1038/s41598-021-82857-2)
Supplement: Supplementary file 1 — Supplementary Information. [file 41598_2021_82857_MOESM1_ESM.zip › Supplementary material/Table S8.xlsx]

## Sheet: Sheet1
Gene Entrez ID	Gene Symbol	Gene set	Reference(s) [PMID]
135	ADORA2A	Immunomodulator genes (IMs)	27249753
383	ARG1	Immunomodulator genes (IMs)	19764983;23890059
151888	BTLA	Immunomodulator genes (IMs)	23890059;20038807
11119	BTN3A1	Immunomodulator genes (IMs)	26449179
11118	BTN3A2	Immunomodulator genes (IMs)	18398031;22685580
6352	CCL5	Immunomodulator genes (IMs)	20233026;26098609
939	CD27	Immunomodulator genes (IMs)	26098609
29126	CD274	Immunomodulator genes (IMs)	26098609
80381	CD276	Immunomodulator genes (IMs)	27208063
940	CD28	Immunomodulator genes (IMs)	7584490
958	CD40	Immunomodulator genes (IMs)	23460534;24555495
959	CD40LG	Immunomodulator genes (IMs)	26098609
970	CD70	Immunomodulator genes (IMs)	26098609
941	CD80	Immunomodulator genes (IMs)	23890059
1493	CTLA4	Immunomodulator genes (IMs)	23890059
6376	CX3CL1	Immunomodulator genes (IMs)	12455035;23890059
3627	CXCL10	Immunomodulator genes (IMs)	26503055;23890059
4283	CXCL9	Immunomodulator genes (IMs)	26503055;23890059
1910	EDNRB	Immunomodulator genes (IMs)	19567593;23890059
953	ENTPD1	Immunomodulator genes (IMs)	27054314
3001	GZMA	Immunomodulator genes (IMs)	26098609
84868	HAVCR2	Immunomodulator genes (IMs)	23890059
3105	HLA-A	Immunomodulator genes (IMs)	21062157
3106	HLA-B	Immunomodulator genes (IMs)	21062157
3107	HLA-C	Immunomodulator genes (IMs)	21062157
3113	HLA-DPA1	Immunomodulator genes (IMs)	23162758
3115	HLA-DPB1	Immunomodulator genes (IMs)	23162758
3117	HLA-DQA1	Immunomodulator genes (IMs)	23162758
3118	HLA-DQA2	Immunomodulator genes (IMs)	23162758
3119	HLA-DQB1	Immunomodulator genes (IMs)	23162758
3120	HLA-DQB2	Immunomodulator genes (IMs)	23162758
3122	HLA-DRA	Immunomodulator genes (IMs)	23162758
3123	HLA-DRB1	Immunomodulator genes (IMs)	23162758
3125	HLA-DRB3	Immunomodulator genes (IMs)	23162758
3126	HLA-DRB4	Immunomodulator genes (IMs)	23162758
3127	HLA-DRB5	Immunomodulator genes (IMs)	23162758
3146	HMGB1	Immunomodulator genes (IMs)	23890059
3383	ICAM1	Immunomodulator genes (IMs)	23890059
29851	ICOS	Immunomodulator genes (IMs)	27054314
23308	ICOSLG	Immunomodulator genes (IMs)	24778280
3620	IDO1	Immunomodulator genes (IMs)	23890059
3439	IFNA1	Immunomodulator genes (IMs)	23890059
3440	IFNA2	Immunomodulator genes (IMs)	23890059
3458	IFNG	Immunomodulator genes (IMs)	23890059
3586	IL10	Immunomodulator genes (IMs)	23890059
3592	IL12A	Immunomodulator genes (IMs)	23890059
3596	IL13	Immunomodulator genes (IMs)	23890059
3552	IL1A	Immunomodulator genes (IMs)	23890059
3553	IL1B	Immunomodulator genes (IMs)	23890059
3558	IL2	Immunomodulator genes (IMs)	23890059
3559	IL2RA	Immunomodulator genes (IMs)	23352221
3565	IL4	Immunomodulator genes (IMs)	23890059
3689	ITGB2	Immunomodulator genes (IMs)	23890059
3802	KIR2DL1	Immunomodulator genes (IMs)	27054314;20567250;26000725
3803	KIR2DL2	Immunomodulator genes (IMs)	27054314;20567250;26000725
3804	KIR2DL3	Immunomodulator genes (IMs)	27054314;20567250;26000725
3902	LAG3	Immunomodulator genes (IMs)	21086108;23890059
100507436	MICA	Immunomodulator genes (IMs)	23890059;10426993
4277	MICB	Immunomodulator genes (IMs)	23890059;10426993
5133	PDCD1	Immunomodulator genes (IMs)	26098609
80380	PDCD1LG2	Immunomodulator genes (IMs)	22611421
5551	PRF1	Immunomodulator genes (IMs)	17919943
6403	SELP	Immunomodulator genes (IMs)	19508173
57823	SLAMF7	Immunomodulator genes (IMs)	25312647
7040	TGFB1	Immunomodulator genes (IMs)	26098609
201633	TIGIT	Immunomodulator genes (IMs)	27054314
7099	TLR4	Immunomodulator genes (IMs)	25120541
7124	TNF	Immunomodulator genes (IMs)	23890059
8764	TNFRSF14	Immunomodulator genes (IMs)	23890059
8784	TNFRSF18	Immunomodulator genes (IMs)	22245556;27591414
7293	TNFRSF4	Immunomodulator genes (IMs)	25763356
3604	TNFRSF9	Immunomodulator genes (IMs)	26751393
7292	TNFSF4	Immunomodulator genes (IMs)	25763356
8744	TNFSF9	Immunomodulator genes (IMs)	26751393
7422	VEGFA	Immunomodulator genes (IMs)	23890059;11444391
7423	VEGFB	Immunomodulator genes (IMs)	23890059;21124841
64115	C10orf54	Immunomodulator genes (IMs)	24894088;23890059
79679	VTCN1	Immunomodulator genes (IMs)	23890059
930	CD19	Immuno-oncology targets (IOs)	30361553
5133	PDCD1	Immuno-oncology targets (IOs)	30361553
29126	CD274	Immuno-oncology targets (IOs)	30361553
2064	ERBB2	Immuno-oncology targets (IOs)	30361553
6774	STAT3	Immuno-oncology targets (IOs)	30361553
1493	CTLA4	Immuno-oncology targets (IOs)	30361553
1485	CTAG1B	Immuno-oncology targets (IOs)	30361553
246100	CTAG1A	Immuno-oncology targets (IOs)	30361553
608	TNFRSF17	Immuno-oncology targets (IOs)	30361553
3620	IDO1	Immuno-oncology targets (IOs)	30361553
1436	CSF1R	Immuno-oncology targets (IOs)	30361553
4582	MUC1	Immuno-oncology targets (IOs)	30361553
931	MS4A1	Immuno-oncology targets (IOs)	30361553
7490	WT1	Immuno-oncology targets (IOs)	30361553
961	CD47	Immuno-oncology targets (IOs)	30361553
3559	IL2RA	Immuno-oncology targets (IOs)	30361553
135	ADORA2A	Immuno-oncology targets (IOs)	30361553
51284	TLR7	Immuno-oncology targets (IOs)	30361553
3454	IFNAR1	Immuno-oncology targets (IOs)	30361553
958	CD40	Immuno-oncology targets (IOs)	30361553
3604	TNFRSF9	Immuno-oncology targets (IOs)	30361553
10232	MSLN	Immuno-oncology targets (IOs)	30361553
1956	EGFR	Immuno-oncology targets (IOs)	30361553
7293	TNFRSF4	Immuno-oncology targets (IOs)	30361553
3065	HDAC1	Immuno-oncology targets (IOs)	30361553
7015	TERT	Immuno-oncology targets (IOs)	30361553
945	CD33	Immuno-oncology targets (IOs)	30361553
3902	LAG3	Immuno-oncology targets (IOs)	30361553
7852	CXCR4	Immuno-oncology targets (IOs)	30361553
10013	HDAC6	Immuno-oncology targets (IOs)	30361553
54106	TLR9	Immuno-oncology targets (IOs)	30361553
1438	CSF2RA	Immuno-oncology targets (IOs)	30361553
7099	TLR4	Immuno-oncology targets (IOs)	30361553
84868	HAVCR2	Immuno-oncology targets (IOs)	30361553
201633	TIGIT	Immuno-oncology targets (IOs)	30361553
340061	TMEM173	Immuno-oncology targets (IOs)	30361553
3563	IL3RA	Immuno-oncology targets (IOs)	30361553
7040	TGFB1	Immuno-oncology targets (IOs)	30361553
1489078	E6	Immuno-oncology targets (IOs)	30361553
1048	CEACAM5	Immuno-oncology targets (IOs)	30361553
4907	NT5E	Immuno-oncology targets (IOs)	30361553
952	CD38	Immuno-oncology targets (IOs)	30361553
8784	TNFRSF18	Immuno-oncology targets (IOs)	30361553
2322	FLT3	Immuno-oncology targets (IOs)	30361553
1489079	HPV E7	Immuno-oncology targets (IOs)	30361553
933	CD22	Immuno-oncology targets (IOs)	30361553
943	TNFRSF8	Immuno-oncology targets (IOs)	30361553
2719	GPC3	Immuno-oncology targets (IOs)	30361553
57823	SLAMF7	Immuno-oncology targets (IOs)	30361553
7098	TLR3	Immuno-oncology targets (IOs)	30361553
1499	CTNNB1	Immuno-oncology targets (IOs)	30361553
3717	JAK2	Immuno-oncology targets (IOs)	30361553
4102	MAGEA3	Immuno-oncology targets (IOs)	30361553
7124	TNF	Immuno-oncology targets (IOs)	30361553
4072	EPCAM	Immuno-oncology targets (IOs)	30361553
3845	KRAS	Immuno-oncology targets (IOs)	30361553
4919	ROR1	Immuno-oncology targets (IOs)	30361553
6387	CXCL12	Immuno-oncology targets (IOs)	30361553
7422	VEGFA	Immuno-oncology targets (IOs)	30361553
7874	USP7	Immuno-oncology targets (IOs)	30361553
1441	CSF3R	Immuno-oncology targets (IOs)	30361553
6490	PMEL	Immuno-oncology targets (IOs)	30361553
7048	TGFBR2	Immuno-oncology targets (IOs)	30361553
7162	TPBG	Immuno-oncology targets (IOs)	30361553
22914	KLRK1	Immuno-oncology targets (IOs)	30361553
23532	PRAME	Immuno-oncology targets (IOs)	30361553
64115	C10orf54	Immuno-oncology targets (IOs)	30361553
1233	CCR4	Immuno-oncology targets (IOs)	30361553
2908	NR3C1	Immuno-oncology targets (IOs)	30361553
3479	IGF1	Immuno-oncology targets (IOs)	30361553
3577	CXCR1	Immuno-oncology targets (IOs)	30361553
3716	JAK1	Immuno-oncology targets (IOs)	30361553
4179	CD46	Immuno-oncology targets (IOs)	30361553
6776	STAT5A	Immuno-oncology targets (IOs)	30361553
6777	STAT5B	Immuno-oncology targets (IOs)	30361553
7184	HSP90B1	Immuno-oncology targets (IOs)	30361553
29851	ICOS	Immuno-oncology targets (IOs)	30361553
6775079	COX-2	Immuno-oncology targets (IOs)	30361553
354	KLK3	Immuno-oncology targets (IOs)	30361553
4486	MST1R	Immuno-oncology targets (IOs)	30361553
238	ALK	Immuno-oncology targets (IOs)	30361553
939	CD27	Immuno-oncology targets (IOs)	30361553
953	ENTPD1	Immuno-oncology targets (IOs)	30361553
1230	CCR1	Immuno-oncology targets (IOs)	30361553
2315	MLANA	Immuno-oncology targets (IOs)	30361553
2717	GLA	Immuno-oncology targets (IOs)	30361553
3569	IL6	Immuno-oncology targets (IOs)	30361553
3570	IL6R	Immuno-oncology targets (IOs)	30361553
3598	IL13RA2	Immuno-oncology targets (IOs)	30361553
3958	LGALS3	Immuno-oncology targets (IOs)	30361553
4282	MIF	Immuno-oncology targets (IOs)	30361553
5734	PTGER4	Immuno-oncology targets (IOs)	30361553
6999	TDO2	Immuno-oncology targets (IOs)	30361553
7097	TLR2	Immuno-oncology targets (IOs)	30361553
10461	MERTK	Immuno-oncology targets (IOs)	30361553
51135	IRAK4	Immuno-oncology targets (IOs)	30361553
80381	CD276	Immuno-oncology targets (IOs)	30361553
729230	CCR2	Immuno-oncology targets (IOs)	30361553
136	ADORA2B	Immuno-oncology targets (IOs)	30361553
174	AFP	Immuno-oncology targets (IOs)	30361553
285	ANGPT2	Immuno-oncology targets (IOs)	30361553
383	ARG1	Immuno-oncology targets (IOs)	30361553
384	ARG2	Immuno-oncology targets (IOs)	30361553
970	CD70	Immuno-oncology targets (IOs)	30361553
1432	MAPK14	Immuno-oncology targets (IOs)	30361553
2191	FAP	Immuno-oncology targets (IOs)	30361553
3459	IFNGR1	Immuno-oncology targets (IOs)	30361553
3579	CXCR2	Immuno-oncology targets (IOs)	30361553
4680	CEACAM6	Immuno-oncology targets (IOs)	30361553
4684	NCAM1	Immuno-oncology targets (IOs)	30361553
6097	RORC	Immuno-oncology targets (IOs)	30361553
7046	TGFBR1	Immuno-oncology targets (IOs)	30361553
7157	TP53	Immuno-oncology targets (IOs)	30361553
8842	PROM1	Immuno-oncology targets (IOs)	30361553
9734	HDAC9	Immuno-oncology targets (IOs)	30361553
23586	DDX58	Immuno-oncology targets (IOs)	30361553
23765	IL17RA	Immuno-oncology targets (IOs)	30361553
94025	MUC16	Immuno-oncology targets (IOs)	30361553
140885	SIRPA	Immuno-oncology targets (IOs)	30361553
160364	CLEC12A	Immuno-oncology targets (IOs)	30361553
284	ANGPT1	Immuno-oncology targets (IOs)	30361553
140	ADORA3	Immuno-oncology targets (IOs)	30361553
1236	CCR7	Immuno-oncology targets (IOs)	30361553
1524	CX3CR1	Immuno-oncology targets (IOs)	30361553
1969	EPHA2	Immuno-oncology targets (IOs)	30361553
2212	FCGR2A	Immuno-oncology targets (IOs)	30361553
2213	FCGR2B	Immuno-oncology targets (IOs)	30361553
2348	FOLR1	Immuno-oncology targets (IOs)	30361553
3417	IDH1	Immuno-oncology targets (IOs)	30361553
3560	IL2RB	Immuno-oncology targets (IOs)	30361553
3718	JAK3	Immuno-oncology targets (IOs)	30361553
6382	SDC1	Immuno-oncology targets (IOs)	30361553
7042	TGFB2	Immuno-oncology targets (IOs)	30361553
8000	PSCA	Immuno-oncology targets (IOs)	30361553
9103	FCGR2C	Immuno-oncology targets (IOs)	30361553
51311	TLR8	Immuno-oncology targets (IOs)	30361553
100860845	IL12	Immuno-oncology targets (IOs)	30361553
2525	FUT3	Immuno-oncology targets (IOs)	30361553
19	ABCA1	Cancer-related innate immune genes (INs)	29069761
207	AKT1	Cancer-related innate immune genes (INs)	31332347
329	BIRC2	Cancer-related innate immune genes (INs)	30320365;25307203
331	XIAP	Cancer-related innate immune genes (INs)	30393585;19549337
558	Axl	Cancer-related innate immune genes (INs)	29180468
684	BST2	Cancer-related innate immune genes (INs)	19903902
695	BTK	Cancer-related innate immune genes (INs)	26715645;29188362
712	C1QA	Cancer-related innate immune genes (INs)	16465510;26831747
713	C1QB	Cancer-related innate immune genes (INs)	3612748;21698244
714	C1QC	Cancer-related innate immune genes (INs)	31019939
717	C2	Cancer-related innate immune genes (INs)	27401919;4413334
718	C3	Cancer-related innate immune genes (INs)	8222317;4413334
721	C4B	Cancer-related innate immune genes (INs)	29861778
727	C5	Cancer-related innate immune genes (INs)	25888260;29118090
728	C5AR1	Cancer-related innate immune genes (INs)	29327939
820	CAMP	Cancer-related innate immune genes (INs)	27281617;17353197
834	CASP1	Cancer-related innate immune genes (INs)	25548255
840	CASP7	Cancer-related innate immune genes (INs)	28771222
841	CASP8	Cancer-related innate immune genes (INs)	28771222
929	CD14	Cancer-related innate immune genes (INs)	28197368
948	CD36	Cancer-related innate immune genes (INs)	30850595;30207797
1051	CEBPB	Cancer-related innate immune genes (INs)	29805099
1147	CHUK	Cancer-related innate immune genes (INs)	23028900
1326	MAP3K8	Cancer-related innate immune genes (INs)	19933865;27835990
1385	CREB1	Cancer-related innate immune genes (INs)	28498439
1401	CRP	Cancer-related innate immune genes (INs)	19948067
1432	MAPK14	Cancer-related innate immune genes (INs)	30361553
1499	Ctnnb1	Cancer-related innate immune genes (INs)	30361553
1520	CTSS	Cancer-related innate immune genes (INs)	23731774
1536	CYBB	Cancer-related innate immune genes (INs)	30270440
1540	CYLD	Cancer-related innate immune genes (INs)	19373246;25625930
1654	DDX3X	Cancer-related innate immune genes (INs)	27586307;29782654;30816053
1667	DEFA1	Cancer-related innate immune genes (INs)	15369771
1670	DEFA5	Cancer-related innate immune genes (INs)	20428773
1671	DEFA6	Cancer-related innate immune genes (INs)	23028900
1672	DEFB1	Cancer-related innate immune genes (INs)	19702947
1843	DUSP1	Cancer-related innate immune genes (INs)	28129656;26158762
1956	EGFR	Cancer-related innate immune genes (INs)	30361553
1991	ELANE	Cancer-related innate immune genes (INs)	17412886
1994	ELAVL1	Cancer-related innate immune genes (INs)	29386086
2081	ERN1	Cancer-related innate immune genes (INs)	27829216
2149	F2R	Cancer-related innate immune genes (INs)	30174793;15707890
2150	F2RL1	Cancer-related innate immune genes (INs)	23153534;26084985
2219	FCN1	Cancer-related innate immune genes (INs)	21112665;25592840
2309	FOXO3	Cancer-related innate immune genes (INs)	21436588
2475	MTOR	Cancer-related innate immune genes (INs)	28888995;28467889
2621	GAS6	Cancer-related innate immune genes (INs)	29386018
2932	GSK3B	Cancer-related innate immune genes (INs)	30144430
3091	HIF1A	Cancer-related innate immune genes (INs)	29109451;28901473
3146	HMGB1	Cancer-related innate immune genes (INs)	23890059
3265	HRAS	Cancer-related innate immune genes (INs)	27401919;31428295;27942419
3329	HSPD1	Cancer-related innate immune genes (INs)	26442925
3394	IRF8	Cancer-related innate immune genes (INs)	24175153
3428	IFI16	Cancer-related innate immune genes (INs)	17981573
3434	IFIT1	Cancer-related innate immune genes (INs)	30626937
3439	IFNA1	Cancer-related innate immune genes (INs)	23890059
3440	IFNA2	Cancer-related innate immune genes (INs)	23890059
3454	IFNAR1	Cancer-related innate immune genes (INs)	30361553
3456	IFNB1	Cancer-related innate immune genes (INs)	28243692;23221969
3458	IFNG	Cancer-related innate immune genes (INs)	23890059
3479	IGF1	Cancer-related innate immune genes (INs)	30361553
3551	IKBKB	Cancer-related innate immune genes (INs)	17047224
3552	IL1A	Cancer-related innate immune genes (INs)	23890059
3553	IL1B	Cancer-related innate immune genes (INs)	23890059
3554	IL1R1	Cancer-related innate immune genes (INs)	29188362
3569	IL6	Cancer-related innate immune genes (INs)	30361553
3586	IL10	Cancer-related innate immune genes (INs)	23890059
3592	IL12A	Cancer-related innate immune genes (INs)	23890059
3593	IL12B	Cancer-related innate immune genes (INs)	26121196
3600	IL15	Cancer-related innate immune genes (INs)	27835762
3605	IL17A	Cancer-related innate immune genes (INs)	26942702
3606	IL18	Cancer-related innate immune genes (INs)	26755531
3627	CXCL10	Cancer-related innate immune genes (INs)	26503055;23890059
3654	IRAK1	Cancer-related innate immune genes (INs)	29188362
3656	IRAK2	Cancer-related innate immune genes (INs)	25290089;24973222
3659	IRF1	Cancer-related innate immune genes (INs)	18770863;31239318
3661	IRF3	Cancer-related innate immune genes (INs)	28651122
3662	IRF4	Cancer-related innate immune genes (INs)	31537531
3663	IRF5	Cancer-related innate immune genes (INs)	25533286
3665	IRF7	Cancer-related innate immune genes (INs)	22820642
3689	ITGB2	Cancer-related innate immune genes (INs)	23890059
3716	JAK1	Cancer-related innate immune genes (INs)	30361553
3717	JAK2	Cancer-related innate immune genes (INs)	30361553
3958	LGALS3	Cancer-related innate immune genes (INs)	30361553
3965	LGALS9	Cancer-related innate immune genes (INs)	25889974
4064	CD180	Cancer-related innate immune genes (INs)	21443749
4067	LYN	Cancer-related innate immune genes (INs)	29188362
4153	MBL2	Cancer-related innate immune genes (INs)	17848669
4179	CD46	Cancer-related innate immune genes (INs)	30361553
4210	MEFV	Cancer-related innate immune genes (INs)	17213815;12438253
4318	MMP9	Cancer-related innate immune genes (INs)	30500835
4481	MSR1	Cancer-related innate immune genes (INs)	21596859
4599	MX1	Cancer-related innate immune genes (INs)	18770863;29141219
4615	MYD88	Cancer-related innate immune genes (INs)	23728346
4790	NFKB1	Cancer-related innate immune genes (INs)	29562203;26006068;25043302
4791	NFKB2	Cancer-related innate immune genes (INs)	28368397
4792	NFKBIA	Cancer-related innate immune genes (INs)	26488500;10340377
4843	NOS2	Cancer-related innate immune genes (INs)	26503803;27301879;28506076
4938	OAS1	Cancer-related innate immune genes (INs)	28243692
5027	P2RX7	Cancer-related innate immune genes (INs)	27308580;29164451
5133	PDCD1	Cancer-related innate immune genes (INs)	26098609
5290	PIK3CA	Cancer-related innate immune genes (INs)	31391067
5468	PPARG	Cancer-related innate immune genes (INs)	28008156
5610	EIF2AK2	Cancer-related innate immune genes (INs)	2810537128596815
5648	MASP1	Cancer-related innate immune genes (INs)	28945224
5777	PTPN6	Cancer-related innate immune genes (INs)	2663662926636629
5806	PTX3	Cancer-related innate immune genes (INs)	29412047;26921689
5970	RELA	Cancer-related innate immune genes (INs)	29872577
5971	RELB	Cancer-related innate immune genes (INs)	2967314126378077
6041	RNASEL	Cancer-related innate immune genes (INs)	20576793
6279	S100A8	Cancer-related innate immune genes (INs)	16846592
6280	S100A9	Cancer-related innate immune genes (INs)	23123827;16846592
6352	CCL5	Cancer-related innate immune genes (INs)	20233026;26098609
6416	MAP2K4	Cancer-related innate immune genes (INs)	30283446
6441	SFTPD	Cancer-related innate immune genes (INs)	27677155
6737	TRIM21	Cancer-related innate immune genes (INs)	30502437
6772	STAT1	Cancer-related innate immune genes (INs)	28950072
6773	STAT2	Cancer-related innate immune genes (INs)	24895110
6774	STAT3	Cancer-related innate immune genes (INs)	30361553
6778	STAT6	Cancer-related innate immune genes (INs)	21765211
6885	MAP3K7	Cancer-related innate immune genes (INs)	29914415;24443058
7096	TLR1	Cancer-related innate immune genes (INs)	29566186;27370795
7097	TLR2	Cancer-related innate immune genes (INs)	30361553
7098	TLR3	Cancer-related innate immune genes (INs)	30361553
7099	TLR4	Cancer-related innate immune genes (INs)	25120541
7100	TLR5	Cancer-related innate immune genes (INs)	28179508
7124	TNF	Cancer-related innate immune genes (INs)	23890059
7128	TNFAIP3	Cancer-related innate immune genes (INs)	28878689
7132	TNFRSF1A	Cancer-related innate immune genes (INs)	25977337
7157	TP53	Cancer-related innate immune genes (INs)	30361553
7184	HSP90B1	Cancer-related innate immune genes (INs)	30361553
7185	TRAF1	Cancer-related innate immune genes (INs)	30524877;26006068
7186	TRAF2	Cancer-related innate immune genes (INs)	26773716
7187	TRAF3	Cancer-related innate immune genes (INs)	25422508
7188	Traf5	Cancer-related innate immune genes (INs)	29188362
7189	TRAF6	Cancer-related innate immune genes (INs)	24755241;24321786;23722539
7297	TYK2	Cancer-related innate immune genes (INs)	24696087
7494	XBP1	Cancer-related innate immune genes (INs)	25941601
7706	TRIM25	Cancer-related innate immune genes (INs)	27528750;28940253
8517	IKBKG	Cancer-related innate immune genes (INs)	18248671
8575	PRKRA	Cancer-related innate immune genes (INs)	27107574
8651	SOCS1	Cancer-related innate immune genes (INs)	28188673
8767	RIPK2	Cancer-related innate immune genes (INs)	22504414;29874851
8772	FADD	Cancer-related innate immune genes (INs)	30401514
8877	SPHK1	Cancer-related innate immune genes (INs)	29186783
8878	SQSTM1	Cancer-related innate immune genes (INs)	28405513;25277339
8887	TAX1BP1	Cancer-related innate immune genes (INs)	24239949
8993	PGLYRP1	Cancer-related innate immune genes (INs)	28977785
9021	SOCS3	Cancer-related innate immune genes (INs)	28188673
9051	PSTPIP1	Cancer-related innate immune genes (INs)	30033330;28075456
9173	IL1RL1	Cancer-related innate immune genes (INs)	28290453
9208	LRRFIP1	Cancer-related innate immune genes (INs)	23181716
9252	RPS6KA5	Cancer-related innate immune genes (INs)	24033137
9447	AIM2	Cancer-related innate immune genes (INs)	26095253
9636	ISG15	Cancer-related innate immune genes (INs)	25749047
9641	IKBKE	Cancer-related innate immune genes (INs)	25365225
10241	CALCOCO2	Cancer-related innate immune genes (INs)	28366813
10333	TLR6	Cancer-related innate immune genes (INs)	18752252;28450804
10392	NOD1	Cancer-related innate immune genes (INs)	29165176
10410	IFITM3	Cancer-related innate immune genes (INs)	30923336
10747	MASP2	Cancer-related innate immune genes (INs)	23055202
11213	IRAK3	Cancer-related innate immune genes (INs)	17477969
23586	DDX58	Cancer-related innate immune genes (INs)	30361553
23643	LY96	Cancer-related innate immune genes (INs)	19423540
25939	SAMHD1	Cancer-related innate immune genes (INs)	28444859
26253	CLEC4E	Cancer-related innate immune genes (INs)	26513724
27035	NOX1	Cancer-related innate immune genes (INs)	31249132
29108	PYCARD	Cancer-related innate immune genes (INs)	14739594
29110	TBK1	Cancer-related innate immune genes (INs)	29180468
50506	DUOX2	Cancer-related innate immune genes (INs)	28928864
50616	IL22	Cancer-related innate immune genes (INs)	24856143
51014	TMED7	Cancer-related innate immune genes (INs)	26678074
51135	IRAK4	Cancer-related innate immune genes (INs)	30361553
51284	TLR7	Cancer-related innate immune genes (INs)	30361553
51311	TLR8	Cancer-related innate immune genes (INs)	30361553
51561	IL23A	Cancer-related innate immune genes (INs)	29061560
54106	TLR9	Cancer-related innate immune genes (INs)	30361553
54210	TREM1	Cancer-related innate immune genes (INs)	27568730
54472	TOLLIP	Cancer-related innate immune genes (INs)	30674719
55894	DEFB103B	Cancer-related innate immune genes (INs)	27713149
57115	PGLYRP4	Cancer-related innate immune genes (INs)	26515495
57162	PELI1	Cancer-related innate immune genes (INs)	19734906
57506	MAVS	Cancer-related innate immune genes (INs)	29686682
57817	HAMP	Cancer-related innate immune genes (INs)	31052210
58484	NLRC4	Cancer-related innate immune genes (INs)	27063435
59307	SIGIRR	Cancer-related innate immune genes (INs)	28533483
64127	NOD2	Cancer-related innate immune genes (INs)	29165176
64135	IFIH1	Cancer-related innate immune genes (INs)	28917654
64332	NFKBIZ	Cancer-related innate immune genes (INs)	26702065
64581	CLEC7A	Cancer-related innate immune genes (INs)	28394331
64806	Il25	Cancer-related innate immune genes (INs)	29399397
79132	DHX58	Cancer-related innate immune genes (INs)	24434553
79626	TNFAIP8L2	Cancer-related innate immune genes (INs)	29480508
79671	NLRX1	Cancer-related innate immune genes (INs)	26971998
81030	ZBP1	Cancer-related innate immune genes (INs)	21157438
81622	UNC93B1	Cancer-related innate immune genes (INs)	30935694
81793	TLR10	Cancer-related innate immune genes (INs)	21418998
81844	TRIM56	Cancer-related innate immune genes (INs)	28771721
83737	ITCH	Cancer-related innate immune genes (INs)	18552861
84166	NLRC5	Cancer-related innate immune genes (INs)	28718425
84674	CARD6	Cancer-related innate immune genes (INs)	20025480
84868	HAVCR2	Cancer-related innate immune genes (INs)	23890059
85363	TRIM5	Cancer-related innate immune genes (INs)	27749845
90865	IL33	Cancer-related innate immune genes (INs)	26922618
91662	NLRP12	Cancer-related innate immune genes (INs)	30990169;22503542
93978	CLEC6A	Cancer-related innate immune genes (INs)	27872290
112744	IL17F	Cancer-related innate immune genes (INs)	27589729
114548	NLRP3	Cancer-related innate immune genes (INs)	28442553
114609	TIRAP	Cancer-related innate immune genes (INs)	23728346
114771	PGLYRP3	Cancer-related innate immune genes (INs)	29251175
115004	MB21D1	Cancer-related innate immune genes (INs)	28137885
148022	TICAM1	Cancer-related innate immune genes (INs)	27834952
246330	PELI3	Cancer-related innate immune genes (INs)	30995936
246778	IL27	Cancer-related innate immune genes (INs)	28255204
340061	TMEM173	Cancer-related innate immune genes (INs)	30361553
353376	TICAM2	Cancer-related innate immune genes (INs)	2918836229188362
374887	YJEFN3	Cancer-related innate immune genes (INs)	28611215
414325	DEFB103A	Cancer-related innate immune genes (INs)	19702947
653509	SFTPA1	Cancer-related innate immune genes (INs)	21251160;25514367
23118	TAB2	Cancer-related innate immune genes (INs)	21700681
140596	DEFB4	Cancer-related innate immune genes (INs)	19702947
27178	IL1F7	Cancer-related innate immune genes (INs)	12496389
282618	IL29	Cancer-related innate immune genes (INs)	27637354
10454	MAP3K7IP1	Cancer-related innate immune genes (INs)	30940308;26884850
406991	MIR21	Cancer-related innate immune genes (INs)	26419959
257397	MAP3K7IP3	Cancer-related innate immune genes (INs)	30361553
5133	PDCD1	Integrated gene set 1 (IG-1)	26098609
7099	TLR4	Integrated gene set 1 (IG-1)	25120541
7124	TNF	Integrated gene set 1 (IG-1)	23890059
84868	HAVCR2	Integrated gene set 1 (IG-1)	23890059
135	ADORA2A	Integrated gene set 1 (IG-1)	27249753
383	ARG1	Integrated gene set 1 (IG-1)	19764983;23890059
939	CD27	Integrated gene set 1 (IG-1)	26098609
953	ENTPD1	Integrated gene set 1 (IG-1)	27054314
958	CD40	Integrated gene set 1 (IG-1)	23460534;24555495
970	CD70	Integrated gene set 1 (IG-1)	26098609
1432	MAPK14	Integrated gene set 1 (IG-1)	30361553
1493	CTLA4	Integrated gene set 1 (IG-1)	23890059
1499	CTNNB1	Integrated gene set 1 (IG-1)	30361553
1956	EGFR	Integrated gene set 1 (IG-1)	30361553
3146	HMGB1	Integrated gene set 1 (IG-1)	23890059
3439	IFNA1	Integrated gene set 1 (IG-1)	23890059
3440	IFNA2	Integrated gene set 1 (IG-1)	23890059
3454	IFNAR1	Integrated gene set 1 (IG-1)	30361553
3458	IFNG	Integrated gene set 1 (IG-1)	23890059
3479	IGF1	Integrated gene set 1 (IG-1)	30361553
3552	IL1A	Integrated gene set 1 (IG-1)	23890059
3553	IL1B	Integrated gene set 1 (IG-1)	23890059
3559	IL2RA	Integrated gene set 1 (IG-1)	23352221
3569	IL6	Integrated gene set 1 (IG-1)	30361553
3586	IL10	Integrated gene set 1 (IG-1)	23890059
3592	IL12A	Integrated gene set 1 (IG-1)	23890059
3604	TNFRSF9	Integrated gene set 1 (IG-1)	26751393
3620	IDO1	Integrated gene set 1 (IG-1)	23890059
3627	CXCL10	Integrated gene set 1 (IG-1)	26503055;23890059
3689	ITGB2	Integrated gene set 1 (IG-1)	23890059
3716	JAK1	Integrated gene set 1 (IG-1)	30361553
3717	JAK2	Integrated gene set 1 (IG-1)	30361553
3902	LAG3	Integrated gene set 1 (IG-1)	21086108;23890059
3958	LGALS3	Integrated gene set 1 (IG-1)	30361553
4179	CD46	Integrated gene set 1 (IG-1)	30361553
6352	CCL5	Integrated gene set 1 (IG-1)	20233026;26098609
6774	STAT3	Integrated gene set 1 (IG-1)	30361553
7040	TGFB1	Integrated gene set 1 (IG-1)	26098609
7097	TLR2	Integrated gene set 1 (IG-1)	30361553
7098	TLR3	Integrated gene set 1 (IG-1)	30361553
7157	TP53	Integrated gene set 1 (IG-1)	30361553
7184	HSP90B1	Integrated gene set 1 (IG-1)	30361553
7293	TNFRSF4	Integrated gene set 1 (IG-1)	25763356
7422	VEGFA	Integrated gene set 1 (IG-1)	23890059;11444391
8784	TNFRSF18	Integrated gene set 1 (IG-1)	22245556;27591414
23586	DDX58	Integrated gene set 1 (IG-1)	30361553
29126	CD274	Integrated gene set 1 (IG-1)	26098609
29851	ICOS	Integrated gene set 1 (IG-1)	27054314
51135	IRAK4	Integrated gene set 1 (IG-1)	30361553
51284	TLR7	Integrated gene set 1 (IG-1)	30361553
51311	TLR8	Integrated gene set 1 (IG-1)	30361553
54106	TLR9	Integrated gene set 1 (IG-1)	30361553
57823	SLAMF7	Integrated gene set 1 (IG-1)	25312647
64115	C10orf54	Integrated gene set 1 (IG-1)	24894088;23890059
80381	CD276	Integrated gene set 1 (IG-1)	27208063
201633	TIGIT	Integrated gene set 1 (IG-1)	27054314
340061	TMEM173	Integrated gene set 1 (IG-1)	30361553
19	ABCA1	Integrated gene set 2 (IG-2)	29069761
207	AKT1	Integrated gene set 2 (IG-2)	31332347
329	BIRC2	Integrated gene set 2 (IG-2)	30320365;25307203
331	XIAP	Integrated gene set 2 (IG-2)	30393585;19549337
558	AXL	Integrated gene set 2 (IG-2)	29180468
684	BST2	Integrated gene set 2 (IG-2)	19903902
695	BTK	Integrated gene set 2 (IG-2)	26715645;29188362
712	C1QA	Integrated gene set 2 (IG-2)	16465510;26831747
713	C1QB	Integrated gene set 2 (IG-2)	3612748;21698244
714	C1QC	Integrated gene set 2 (IG-2)	31019939
717	C2	Integrated gene set 2 (IG-2)	27401919;4413334
718	C3	Integrated gene set 2 (IG-2)	8222317;4413334
721	C4B	Integrated gene set 2 (IG-2)	29861778
727	C5	Integrated gene set 2 (IG-2)	25888260;29118090
728	C5AR1	Integrated gene set 2 (IG-2)	29327939
820	CAMP	Integrated gene set 2 (IG-2)	27281617;17353197
834	CASP1	Integrated gene set 2 (IG-2)	25548255
840	CASP7	Integrated gene set 2 (IG-2)	28771222
841	CASP8	Integrated gene set 2 (IG-2)	28771222
929	CD14	Integrated gene set 2 (IG-2)	28197368
948	CD36	Integrated gene set 2 (IG-2)	30850595;30207797
1051	CEBPB	Integrated gene set 2 (IG-2)	29805099
1147	CHUK	Integrated gene set 2 (IG-2)	23028900
1326	MAP3K8	Integrated gene set 2 (IG-2)	19933865;27835990
1385	CREB1	Integrated gene set 2 (IG-2)	28498439
1401	CRP	Integrated gene set 2 (IG-2)	19948067
1432	MAPK14	Integrated gene set 2 (IG-2)	30361553
1499	CTNNB1	Integrated gene set 2 (IG-2)	30361553
1520	CTSS	Integrated gene set 2 (IG-2)	23731774
1536	CYBB	Integrated gene set 2 (IG-2)	30270440
1540	CYLD	Integrated gene set 2 (IG-2)	19373246;25625930
1654	DDX3X	Integrated gene set 2 (IG-2)	27586307;29782654;30816053
1667	DEFA1	Integrated gene set 2 (IG-2)	15369771
1670	DEFA5	Integrated gene set 2 (IG-2)	20428773
1671	DEFA6	Integrated gene set 2 (IG-2)	23028900
1672	DEFB1	Integrated gene set 2 (IG-2)	19702947
1843	DUSP1	Integrated gene set 2 (IG-2)	28129656;26158762
1956	EGFR	Integrated gene set 2 (IG-2)	30361553
1991	ELANE	Integrated gene set 2 (IG-2)	17412886
1994	ELAVL1	Integrated gene set 2 (IG-2)	29386086
2081	ERN1	Integrated gene set 2 (IG-2)	27829216
2149	F2R	Integrated gene set 2 (IG-2)	30174793;15707890
2150	F2RL1	Integrated gene set 2 (IG-2)	23153534;26084985
2219	FCN1	Integrated gene set 2 (IG-2)	21112665;25592840
2309	FOXO3	Integrated gene set 2 (IG-2)	21436588
2475	MTOR	Integrated gene set 2 (IG-2)	28888995;28467889
2621	GAS6	Integrated gene set 2 (IG-2)	29386018
2932	GSK3B	Integrated gene set 2 (IG-2)	30144430
3091	HIF1A	Integrated gene set 2 (IG-2)	29109451;28901473
3146	HMGB1	Integrated gene set 2 (IG-2)	23890059
3265	HRAS	Integrated gene set 2 (IG-2)	27401919;31428295;27942419
3329	HSPD1	Integrated gene set 2 (IG-2)	26442925
3394	IRF8	Integrated gene set 2 (IG-2)	24175153
3428	IFI16	Integrated gene set 2 (IG-2)	17981573
3434	IFIT1	Integrated gene set 2 (IG-2)	30626937
3439	IFNA1	Integrated gene set 2 (IG-2)	23890059
3440	IFNA2	Integrated gene set 2 (IG-2)	23890059
3454	IFNAR1	Integrated gene set 2 (IG-2)	30361553
3456	IFNB1	Integrated gene set 2 (IG-2)	28243692;23221969
3458	IFNG	Integrated gene set 2 (IG-2)	23890059
3479	IGF1	Integrated gene set 2 (IG-2)	30361553
3551	IKBKB	Integrated gene set 2 (IG-2)	17047224
3552	IL1A	Integrated gene set 2 (IG-2)	23890059
3553	IL1B	Integrated gene set 2 (IG-2)	23890059
3554	IL1R1	Integrated gene set 2 (IG-2)	29188362
3569	IL6	Integrated gene set 2 (IG-2)	30361553
3586	IL10	Integrated gene set 2 (IG-2)	23890059
3592	IL12A	Integrated gene set 2 (IG-2)	23890059
3593	IL12B	Integrated gene set 2 (IG-2)	26121196
3600	IL15	Integrated gene set 2 (IG-2)	27835762
3605	IL17A	Integrated gene set 2 (IG-2)	26942702
3606	IL18	Integrated gene set 2 (IG-2)	26755531
3627	CXCL10	Integrated gene set 2 (IG-2)	26503055;23890059
3654	IRAK1	Integrated gene set 2 (IG-2)	29188362
3656	IRAK2	Integrated gene set 2 (IG-2)	25290089;24973222
3659	IRF1	Integrated gene set 2 (IG-2)	18770863;31239318
3661	IRF3	Integrated gene set 2 (IG-2)	28651122
3662	IRF4	Integrated gene set 2 (IG-2)	31537531
3663	IRF5	Integrated gene set 2 (IG-2)	25533286
3665	IRF7	Integrated gene set 2 (IG-2)	22820642
3689	ITGB2	Integrated gene set 2 (IG-2)	23890059
3716	JAK1	Integrated gene set 2 (IG-2)	30361553
3717	JAK2	Integrated gene set 2 (IG-2)	30361553
3958	LGALS3	Integrated gene set 2 (IG-2)	30361553
3965	LGALS9	Integrated gene set 2 (IG-2)	25889974
4064	CD180	Integrated gene set 2 (IG-2)	21443749
4067	LYN	Integrated gene set 2 (IG-2)	29188362
4153	MBL2	Integrated gene set 2 (IG-2)	17848669
4179	CD46	Integrated gene set 2 (IG-2)	30361553
4210	MEFV	Integrated gene set 2 (IG-2)	17213815;12438253
4318	MMP9	Integrated gene set 2 (IG-2)	30500835
4481	MSR1	Integrated gene set 2 (IG-2)	21596859
4599	MX1	Integrated gene set 2 (IG-2)	18770863;29141219
4615	MYD88	Integrated gene set 2 (IG-2)	23728346
4790	NFKB1	Integrated gene set 2 (IG-2)	29562203;26006068;25043302
4791	NFKB2	Integrated gene set 2 (IG-2)	28368397
4792	NFKBIA	Integrated gene set 2 (IG-2)	26488500;10340377
4843	NOS2	Integrated gene set 2 (IG-2)	26503803;27301879;28506076
4938	OAS1	Integrated gene set 2 (IG-2)	28243692
5027	P2RX7	Integrated gene set 2 (IG-2)	27308580;29164451
5133	PDCD1	Integrated gene set 2 (IG-2)	26098609
5290	PIK3CA	Integrated gene set 2 (IG-2)	31391067
5468	PPARG	Integrated gene set 2 (IG-2)	28008156
5610	EIF2AK2	Integrated gene set 2 (IG-2)	2810537128596815
5648	MASP1	Integrated gene set 2 (IG-2)	28945224
5777	PTPN6	Integrated gene set 2 (IG-2)	2663662926636629
5806	PTX3	Integrated gene set 2 (IG-2)	29412047;26921689
5970	RELA	Integrated gene set 2 (IG-2)	29872577
5971	RELB	Integrated gene set 2 (IG-2)	2967314126378077
6041	RNASEL	Integrated gene set 2 (IG-2)	20576793
6279	S100A8	Integrated gene set 2 (IG-2)	16846592
6280	S100A9	Integrated gene set 2 (IG-2)	23123827;16846592
6352	CCL5	Integrated gene set 2 (IG-2)	20233026;26098609
6416	MAP2K4	Integrated gene set 2 (IG-2)	30283446
6441	SFTPD	Integrated gene set 2 (IG-2)	27677155
6737	TRIM21	Integrated gene set 2 (IG-2)	30502437
6772	STAT1	Integrated gene set 2 (IG-2)	28950072
6773	STAT2	Integrated gene set 2 (IG-2)	24895110
6774	STAT3	Integrated gene set 2 (IG-2)	30361553
6778	STAT6	Integrated gene set 2 (IG-2)	21765211
6885	MAP3K7	Integrated gene set 2 (IG-2)	29914415;24443058
7096	TLR1	Integrated gene set 2 (IG-2)	29566186;27370795
7097	TLR2	Integrated gene set 2 (IG-2)	30361553
7098	TLR3	Integrated gene set 2 (IG-2)	30361553
7099	TLR4	Integrated gene set 2 (IG-2)	25120541
7100	TLR5	Integrated gene set 2 (IG-2)	28179508
7124	TNF	Integrated gene set 2 (IG-2)	23890059
7128	TNFAIP3	Integrated gene set 2 (IG-2)	28878689
7132	TNFRSF1A	Integrated gene set 2 (IG-2)	25977337
7157	TP53	Integrated gene set 2 (IG-2)	30361553
7184	HSP90B1	Integrated gene set 2 (IG-2)	30361553
7185	TRAF1	Integrated gene set 2 (IG-2)	30524877;26006068
7186	TRAF2	Integrated gene set 2 (IG-2)	26773716
7187	TRAF3	Integrated gene set 2 (IG-2)	25422508
7188	TRAF5	Integrated gene set 2 (IG-2)	29188362
7189	TRAF6	Integrated gene set 2 (IG-2)	24755241;24321786;23722539
7297	TYK2	Integrated gene set 2 (IG-2)	24696087
7494	XBP1	Integrated gene set 2 (IG-2)	25941601
7706	TRIM25	Integrated gene set 2 (IG-2)	27528750;28940253
8517	IKBKG	Integrated gene set 2 (IG-2)	18248671
8575	PRKRA	Integrated gene set 2 (IG-2)	27107574
8651	SOCS1	Integrated gene set 2 (IG-2)	28188673
8767	RIPK2	Integrated gene set 2 (IG-2)	22504414;29874851
8772	FADD	Integrated gene set 2 (IG-2)	30401514
8877	SPHK1	Integrated gene set 2 (IG-2)	29186783
8878	SQSTM1	Integrated gene set 2 (IG-2)	28405513;25277339
8887	TAX1BP1	Integrated gene set 2 (IG-2)	24239949
8993	PGLYRP1	Integrated gene set 2 (IG-2)	28977785
9021	SOCS3	Integrated gene set 2 (IG-2)	28188673
9051	PSTPIP1	Integrated gene set 2 (IG-2)	30033330;28075456
9173	IL1RL1	Integrated gene set 2 (IG-2)	28290453
9208	LRRFIP1	Integrated gene set 2 (IG-2)	23181716
9252	RPS6KA5	Integrated gene set 2 (IG-2)	24033137
9447	AIM2	Integrated gene set 2 (IG-2)	26095253
9636	ISG15	Integrated gene set 2 (IG-2)	25749047
9641	IKBKE	Integrated gene set 2 (IG-2)	25365225
10241	CALCOCO2	Integrated gene set 2 (IG-2)	28366813
10333	TLR6	Integrated gene set 2 (IG-2)	18752252;28450804
10392	NOD1	Integrated gene set 2 (IG-2)	29165176
10410	IFITM3	Integrated gene set 2 (IG-2)	30923336
10747	MASP2	Integrated gene set 2 (IG-2)	23055202
11213	IRAK3	Integrated gene set 2 (IG-2)	17477969
23586	DDX58	Integrated gene set 2 (IG-2)	30361553
23643	LY96	Integrated gene set 2 (IG-2)	19423540
25939	SAMHD1	Integrated gene set 2 (IG-2)	28444859
26253	CLEC4E	Integrated gene set 2 (IG-2)	26513724
27035	NOX1	Integrated gene set 2 (IG-2)	31249132
29108	PYCARD	Integrated gene set 2 (IG-2)	14739594
29110	TBK1	Integrated gene set 2 (IG-2)	29180468
50506	DUOX2	Integrated gene set 2 (IG-2)	28928864
50616	IL22	Integrated gene set 2 (IG-2)	24856143
51014	TMED7	Integrated gene set 2 (IG-2)	26678074
51135	IRAK4	Integrated gene set 2 (IG-2)	30361553
51284	TLR7	Integrated gene set 2 (IG-2)	30361553
51311	TLR8	Integrated gene set 2 (IG-2)	30361553
51561	IL23A	Integrated gene set 2 (IG-2)	29061560
54106	TLR9	Integrated gene set 2 (IG-2)	30361553
54210	TREM1	Integrated gene set 2 (IG-2)	27568730
54472	TOLLIP	Integrated gene set 2 (IG-2)	30674719
55894	DEFB103B	Integrated gene set 2 (IG-2)	27713149
57115	PGLYRP4	Integrated gene set 2 (IG-2)	26515495
57162	PELI1	Integrated gene set 2 (IG-2)	19734906
57506	MAVS	Integrated gene set 2 (IG-2)	29686682
57817	HAMP	Integrated gene set 2 (IG-2)	31052210
58484	NLRC4	Integrated gene set 2 (IG-2)	27063435
59307	SIGIRR	Integrated gene set 2 (IG-2)	28533483
64127	NOD2	Integrated gene set 2 (IG-2)	29165176
64135	IFIH1	Integrated gene set 2 (IG-2)	28917654
64332	NFKBIZ	Integrated gene set 2 (IG-2)	26702065
64581	CLEC7A	Integrated gene set 2 (IG-2)	28394331
64806	IL25	Integrated gene set 2 (IG-2)	29399397
79132	DHX58	Integrated gene set 2 (IG-2)	24434553
79626	TNFAIP8L2	Integrated gene set 2 (IG-2)	29480508
79671	NLRX1	Integrated gene set 2 (IG-2)	26971998
81030	ZBP1	Integrated gene set 2 (IG-2)	21157438
81622	UNC93B1	Integrated gene set 2 (IG-2)	30935694
81793	TLR10	Integrated gene set 2 (IG-2)	21418998
81844	TRIM56	Integrated gene set 2 (IG-2)	28771721
83737	ITCH	Integrated gene set 2 (IG-2)	18552861
84166	NLRC5	Integrated gene set 2 (IG-2)	28718425
84674	CARD6	Integrated gene set 2 (IG-2)	20025480
84868	HAVCR2	Integrated gene set 2 (IG-2)	23890059
85363	TRIM5	Integrated gene set 2 (IG-2)	27749845
90865	IL33	Integrated gene set 2 (IG-2)	26922618
91662	NLRP12	Integrated gene set 2 (IG-2)	30990169;22503542
93978	CLEC6A	Integrated gene set 2 (IG-2)	27872290
112744	IL17F	Integrated gene set 2 (IG-2)	27589729
114548	NLRP3	Integrated gene set 2 (IG-2)	28442553
114609	TIRAP	Integrated gene set 2 (IG-2)	23728346
114771	PGLYRP3	Integrated gene set 2 (IG-2)	29251175
115004	MB21D1	Integrated gene set 2 (IG-2)	28137885
148022	TICAM1	Integrated gene set 2 (IG-2)	27834952
246330	PELI3	Integrated gene set 2 (IG-2)	30995936
246778	IL27	Integrated gene set 2 (IG-2)	28255204
340061	TMEM173	Integrated gene set 2 (IG-2)	30361553
353376	TICAM2	Integrated gene set 2 (IG-2)	2918836229188362
374887	YJEFN3	Integrated gene set 2 (IG-2)	28611215
414325	DEFB103A	Integrated gene set 2 (IG-2)	19702947
653509	SFTPA1	Integrated gene set 2 (IG-2)	21251160;25514367
23118	TAB2	Integrated gene set 2 (IG-2)	21700681
140596	DEFB104A	Integrated gene set 2 (IG-2)	19702947
27178	IL37	Integrated gene set 2 (IG-2)	12496389
282618	IFNL1	Integrated gene set 2 (IG-2)	27637354
10454	TAB1	Integrated gene set 2 (IG-2)	30940308;26884850
406991	MIR21	Integrated gene set 2 (IG-2)	26419959
257397	TAB3	Integrated gene set 2 (IG-2)	30361553
135	ADORA2A	Integrated gene set 2 (IG-2)	27249753
383	ARG1	Integrated gene set 2 (IG-2)	19764983;23890059
151888	BTLA	Integrated gene set 2 (IG-2)	23890059;20038807
11119	BTN3A1	Integrated gene set 2 (IG-2)	26449179
11118	BTN3A2	Integrated gene set 2 (IG-2)	18398031;22685580
939	CD27	Integrated gene set 2 (IG-2)	26098609
29126	CD274	Integrated gene set 2 (IG-2)	26098609
80381	CD276	Integrated gene set 2 (IG-2)	27208063
940	CD28	Integrated gene set 2 (IG-2)	7584490
958	CD40	Integrated gene set 2 (IG-2)	23460534;24555495
959	CD40LG	Integrated gene set 2 (IG-2)	26098609
970	CD70	Integrated gene set 2 (IG-2)	26098609
941	CD80	Integrated gene set 2 (IG-2)	23890059
1493	CTLA4	Integrated gene set 2 (IG-2)	23890059
6376	CX3CL1	Integrated gene set 2 (IG-2)	12455035;23890059
4283	CXCL9	Integrated gene set 2 (IG-2)	26503055;23890059
1910	EDNRB	Integrated gene set 2 (IG-2)	19567593;23890059
953	ENTPD1	Integrated gene set 2 (IG-2)	27054314
3001	GZMA	Integrated gene set 2 (IG-2)	26098609
3105	HLA-A	Integrated gene set 2 (IG-2)	21062157
3106	HLA-B	Integrated gene set 2 (IG-2)	21062157
3107	HLA-C	Integrated gene set 2 (IG-2)	21062157
3113	HLA-DPA1	Integrated gene set 2 (IG-2)	23162758
3115	HLA-DPB1	Integrated gene set 2 (IG-2)	23162758
3117	HLA-DQA1	Integrated gene set 2 (IG-2)	23162758
3118	HLA-DQA2	Integrated gene set 2 (IG-2)	23162758
3119	HLA-DQB1	Integrated gene set 2 (IG-2)	23162758
3120	HLA-DQB2	Integrated gene set 2 (IG-2)	23162758
3122	HLA-DRA	Integrated gene set 2 (IG-2)	23162758
3123	HLA-DRB1	Integrated gene set 2 (IG-2)	23162758
3125	HLA-DRB3	Integrated gene set 2 (IG-2)	23162758
3126	HLA-DRB4	Integrated gene set 2 (IG-2)	23162758
3127	HLA-DRB5	Integrated gene set 2 (IG-2)	23162758
3383	ICAM1	Integrated gene set 2 (IG-2)	23890059
29851	ICOS	Integrated gene set 2 (IG-2)	27054314
23308	ICOSLG	Integrated gene set 2 (IG-2)	24778280
3620	IDO1	Integrated gene set 2 (IG-2)	23890059
3596	IL13	Integrated gene set 2 (IG-2)	23890059
3558	IL2	Integrated gene set 2 (IG-2)	23890059
3559	IL2RA	Integrated gene set 2 (IG-2)	23352221
3565	IL4	Integrated gene set 2 (IG-2)	23890059
3802	KIR2DL1	Integrated gene set 2 (IG-2)	27054314;20567250;26000725
3803	KIR2DL2	Integrated gene set 2 (IG-2)	27054314;20567250;26000725
3804	KIR2DL3	Integrated gene set 2 (IG-2)	27054314;20567250;26000725
3902	LAG3	Integrated gene set 2 (IG-2)	21086108;23890059
100507436	MICA	Integrated gene set 2 (IG-2)	23890059;10426993
4277	MICB	Integrated gene set 2 (IG-2)	23890059;10426993
80380	PDCD1LG2	Integrated gene set 2 (IG-2)	22611421
5551	PRF1	Integrated gene set 2 (IG-2)	17919943
6403	SELP	Integrated gene set 2 (IG-2)	19508173
57823	SLAMF7	Integrated gene set 2 (IG-2)	25312647
7040	TGFB1	Integrated gene set 2 (IG-2)	26098609
201633	TIGIT	Integrated gene set 2 (IG-2)	27054314
8764	TNFRSF14	Integrated gene set 2 (IG-2)	23890059
8784	TNFRSF18	Integrated gene set 2 (IG-2)	22245556;27591414
7293	TNFRSF4	Integrated gene set 2 (IG-2)	25763356
3604	TNFRSF9	Integrated gene set 2 (IG-2)	26751393
7292	TNFSF4	Integrated gene set 2 (IG-2)	25763356
8744	TNFSF9	Integrated gene set 2 (IG-2)	26751393
7422	VEGFA	Integrated gene set 2 (IG-2)	23890059;11444391
7423	VEGFB	Integrated gene set 2 (IG-2)	23890059;21124841
64115	C10orf54	Integrated gene set 2 (IG-2)	24894088;23890059
79679	VTCN1	Integrated gene set 2 (IG-2)	23890059
930	CD19	Integrated gene set 2 (IG-2)	30361553
2064	ERBB2	Integrated gene set 2 (IG-2)	30361553
1485	CTAG1B	Integrated gene set 2 (IG-2)	30361553
246100	CTAG1A	Integrated gene set 2 (IG-2)	30361553
608	TNFRSF17	Integrated gene set 2 (IG-2)	30361553
1436	CSF1R	Integrated gene set 2 (IG-2)	30361553
4582	MUC1	Integrated gene set 2 (IG-2)	30361553
931	MS4A1	Integrated gene set 2 (IG-2)	30361553
7490	WT1	Integrated gene set 2 (IG-2)	30361553
961	CD47	Integrated gene set 2 (IG-2)	30361553
10232	MSLN	Integrated gene set 2 (IG-2)	30361553
3065	HDAC1	Integrated gene set 2 (IG-2)	30361553
7015	TERT	Integrated gene set 2 (IG-2)	30361553
945	CD33	Integrated gene set 2 (IG-2)	30361553
7852	CXCR4	Integrated gene set 2 (IG-2)	30361553
10013	HDAC6	Integrated gene set 2 (IG-2)	30361553
1438	CSF2RA	Integrated gene set 2 (IG-2)	30361553
3563	IL3RA	Integrated gene set 2 (IG-2)	30361553
1489078	E6	Integrated gene set 2 (IG-2)	30361553
1048	CEACAM5	Integrated gene set 2 (IG-2)	30361553
4907	NT5E	Integrated gene set 2 (IG-2)	30361553
952	CD38	Integrated gene set 2 (IG-2)	30361553
2322	FLT3	Integrated gene set 2 (IG-2)	30361553
1489079	HPV E7	Integrated gene set 2 (IG-2)	30361553
933	CD22	Integrated gene set 2 (IG-2)	30361553
943	TNFRSF8	Integrated gene set 2 (IG-2)	30361553
2719	GPC3	Integrated gene set 2 (IG-2)	30361553
4102	MAGEA3	Integrated gene set 2 (IG-2)	30361553
4072	EPCAM	Integrated gene set 2 (IG-2)	30361553
3845	KRAS	Integrated gene set 2 (IG-2)	30361553
4919	ROR1	Integrated gene set 2 (IG-2)	30361553
6387	CXCL12	Integrated gene set 2 (IG-2)	30361553
7874	USP7	Integrated gene set 2 (IG-2)	30361553
1441	CSF3R	Integrated gene set 2 (IG-2)	30361553
6490	PMEL	Integrated gene set 2 (IG-2)	30361553
7048	TGFBR2	Integrated gene set 2 (IG-2)	30361553
7162	TPBG	Integrated gene set 2 (IG-2)	30361553
22914	KLRK1	Integrated gene set 2 (IG-2)	30361553
23532	PRAME	Integrated gene set 2 (IG-2)	30361553
1233	CCR4	Integrated gene set 2 (IG-2)	30361553
2908	NR3C1	Integrated gene set 2 (IG-2)	30361553
3577	CXCR1	Integrated gene set 2 (IG-2)	30361553
6776	STAT5A	Integrated gene set 2 (IG-2)	30361553
6777	STAT5B	Integrated gene set 2 (IG-2)	30361553
6775079	COX-2	Integrated gene set 2 (IG-2)	30361553
354	KLK3	Integrated gene set 2 (IG-2)	30361553
4486	MST1R	Integrated gene set 2 (IG-2)	30361553
238	ALK	Integrated gene set 2 (IG-2)	30361553
1230	CCR1	Integrated gene set 2 (IG-2)	30361553
2315	MLANA	Integrated gene set 2 (IG-2)	30361553
2717	GLA	Integrated gene set 2 (IG-2)	30361553
3570	IL6R	Integrated gene set 2 (IG-2)	30361553
3598	IL13RA2	Integrated gene set 2 (IG-2)	30361553
4282	MIF	Integrated gene set 2 (IG-2)	30361553
5734	PTGER4	Integrated gene set 2 (IG-2)	30361553
6999	TDO2	Integrated gene set 2 (IG-2)	30361553
10461	MERTK	Integrated gene set 2 (IG-2)	30361553
729230	CCR2	Integrated gene set 2 (IG-2)	30361553
136	ADORA2B	Integrated gene set 2 (IG-2)	30361553
174	AFP	Integrated gene set 2 (IG-2)	30361553
285	ANGPT2	Integrated gene set 2 (IG-2)	30361553
384	ARG2	Integrated gene set 2 (IG-2)	30361553
2191	FAP	Integrated gene set 2 (IG-2)	30361553
3459	IFNGR1	Integrated gene set 2 (IG-2)	30361553
3579	CXCR2	Integrated gene set 2 (IG-2)	30361553
4680	CEACAM6	Integrated gene set 2 (IG-2)	30361553
4684	NCAM1	Integrated gene set 2 (IG-2)	30361553
6097	RORC	Integrated gene set 2 (IG-2)	30361553
7046	TGFBR1	Integrated gene set 2 (IG-2)	30361553
8842	PROM1	Integrated gene set 2 (IG-2)	30361553
9734	HDAC9	Integrated gene set 2 (IG-2)	30361553
23765	IL17RA	Integrated gene set 2 (IG-2)	30361553
94025	MUC16	Integrated gene set 2 (IG-2)	30361553
140885	SIRPA	Integrated gene set 2 (IG-2)	30361553
160364	CLEC12A	Integrated gene set 2 (IG-2)	30361553
284	ANGPT1	Integrated gene set 2 (IG-2)	30361553
140	ADORA3	Integrated gene set 2 (IG-2)	30361553
1236	CCR7	Integrated gene set 2 (IG-2)	30361553
1524	CX3CR1	Integrated gene set 2 (IG-2)	30361553
1969	EPHA2	Integrated gene set 2 (IG-2)	30361553
2212	FCGR2A	Integrated gene set 2 (IG-2)	30361553
2213	FCGR2B	Integrated gene set 2 (IG-2)	30361553
2348	FOLR1	Integrated gene set 2 (IG-2)	30361553
3417	IDH1	Integrated gene set 2 (IG-2)	30361553
3560	IL2RB	Integrated gene set 2 (IG-2)	30361553
3718	JAK3	Integrated gene set 2 (IG-2)	30361553
6382	SDC1	Integrated gene set 2 (IG-2)	30361553
7042	TGFB2	Integrated gene set 2 (IG-2)	30361553
8000	PSCA	Integrated gene set 2 (IG-2)	30361553
9103	FCGR2C	Integrated gene set 2 (IG-2)	30361553
100860845	IL12	Integrated gene set 2 (IG-2)	30361553
2525	FUT3	Integrated gene set 2 (IG-2)	30361553
